# Supplementary material for: CACTI: an in silico chemical analysis tool through the integration of chemogenomic data and clustering analysis
Source: J Cheminform. 2024 Jul 24;16:84. doi: 10.1186/s13321-024-00885-2 (PMC11270953; doi:10.1186/s13321-024-00885-2)
Supplement: Supplementary file 2 — Additional file 2. [file 13321_2024_885_MOESM2_ESM.xlsx]

## Sheet: Literature search
Supplementary Data 1. Manual curation and literature search for Pathogen Box. List of Pathogen Box members with common name, SMILES and additional identifiers are included. Metadata for chemical properties, disease that was active against is included, as indicated in the MMV original set. Pathogen Box compounds with a known/predicted target/MOA, are included if available. Synonyms for Pathogen Bo…
MMV ID	Trivial Name	SMILES	MW	cLogP	logD	logS	HBA	HBD	CAS ID	Disease (MMV Pathogen Box)	Known/Predicted Target/Pathway	Synonym	Number of Synonyms	PubChem Identifier	ChEMBL Identifier	PubMed Evidence	PubChem-PubMed Evidence	PubChem PMC Evidence	Europe PMC Evidence	ChEMBL Literature/Dataset Evidence	Number of Literature references	Number of Datasets available	PubChem Patent Evidence	Number of Patents	ChEMBL Mechanism of Action	Exact Binding DB match
MMV000858		Clc1ccc(cc1)S(=O)(=O)N2CCN(CC2)C(=S)NCc3occc3	399.048	2.5396			4	1	701924-62-1	MALARIA		GNF-Pf-4422 4-(4-chlorobenzenesulfonyl)-N-[(furan-2-yl)methyl]piperazine-1-carbothioamide 701924-62-1 SR-01000275727 ZINC01118762 CBKinase1_006864 CBKinase1_019264 CHEMBL611077 ZINC1118762 STK456478 4-(4-chlorophenyl)sulfonyl-N-(furan-2-ylmethyl)piperazine-1-carbothioamide AKOS003310307 MCULE-2669165466 SJ000134266 SR-01000275727-1 SR-01000275727-2 BRD-K76426915-001-01-3 Z45872774 4-[(4-chlorophe…	10	1295876	CHEMBL611077			MMV000858 PMC6332852 https://www.ncbi.nlm.nih.gov/pmc/articles/PMC6332852 MMV000858 PMC5995868 https://www.ncbi.nlm.nih.gov/pmc/articles/PMC5995868 GNF-Pf-4422 PMC4890880 https://www.ncbi.nlm.nih.gov/pmc/articles/PMC4890880 BRD-K76426915-001-01-3 PMC9266797 https://www.ncbi.nlm.nih.gov/pmc/articles/PMC9266797 BRD-K76426915-001-01-3 PMC9266111 https://www.ncbi.nlm.nih.gov/pmc/articles/PMC9266111 B…	MMV000858 PMID29892073 https://pubmed.ncbi.nlm.nih.gov/29892073 MMV000858 PMID30638365 https://pubmed.ncbi.nlm.nih.gov/30638365 MMV000858 PMID30642330 https://pubmed.ncbi.nlm.nih.gov/30642330	PUBLICATION ID: CHEMBL1156829 Title: In silico activity profiling reveals the mechanism of action of antimalarials discovered in a high-throughput screen. DOI: 10.1073/pnas.0802982105 https://www.doi.org/10.1073/pnas.0802982105 PUBLICATION ID: CHEMBL1154198 Title: Chemical genetics of Plasmodium falciparum. DOI: 10.1038/nature09099 https://www.doi.org/10.1038/nature09099 PUBLICATION ID: CHEMBL115…	72	5		0
MMV000907		COc1cccc2c(C)nc(N=C(N)N)nc12	231.112	0.8076			4	2	329213-13-0	MALARIA	G-protein-coupled adenosine receptor antagonist (PMID 12467710)	N-(8-methoxy-4-methylquinazolin-2-yl)guanidine 329213-13-0 1-(8-methoxy-4-methylquinazolin-2-yl)guanidine 2-(8-methoxy-4-methylquinazolin-2-yl)guanidine GNF-Pf-3520 SR-01000210930 Guanidine, (8-methoxy-4-methyl-2-quinazolinyl)- amino(8-methoxy-4-methylquinazolin-2-yl)carboxamidine CHEMBL600894 SCHEMBL4105253 ALBB-021849 MFCD00980702 STK031860 ZINC19641170 AKOS000270454 MCULE-2930237083 LS-06688 C…	7	2849221	CHEMBL600894 CHEMBL4560500			MMV000907 PMC6332852 https://www.ncbi.nlm.nih.gov/pmc/articles/PMC6332852 N-(8-methoxy-4-methylquinazolin-2-yl)guanidine PMC9186351 https://www.ncbi.nlm.nih.gov/pmc/articles/PMC9186351 N-(8-methoxy-4-methylquinazolin-2-yl)guanidine PMC9031695 https://www.ncbi.nlm.nih.gov/pmc/articles/PMC9031695 N-(8-methoxy-4-methylquinazolin-2-yl)guanidine PMC8867804 https://www.ncbi.nlm.nih.gov/pmc/articles/PMC…	MMV000907 PMID30642330 https://pubmed.ncbi.nlm.nih.gov/30642330	PUBLICATION ID: CHEMBL1156829 Title: In silico activity profiling reveals the mechanism of action of antimalarials discovered in a high-throughput screen. DOI: 10.1073/pnas.0802982105 https://www.doi.org/10.1073/pnas.0802982105 PUBLICATION ID: CHEMBL1154198 Title: Chemical genetics of Plasmodium falciparum. DOI: 10.1038/nature09099 https://www.doi.org/10.1038/nature09099 PUBLICATION ID: CHEMBL178…	14	5	EP-1532960-A1 EP-1532963-A1 EP1532960A1 EP1532963A1 JP-2005145973-A US-2005129645-A1 US-2005136017-A1 US-2009139537-A1 US-2009194124-A1 US20050129645 US20050129645A1 US20050136017 US20050136017A1 US20090139537 US20090139537A1 US20090194124 US20090194124A1	17
MMV001059		CCCS(=O)(=O)N1CCC(CO)(Cc2ccccc2C(F)(F)F)CC1	379.143	2.5041			3	1	1069504-25-1	MALARIA		TCMDC-124652 GNF-Pf-1616 SR-01000193166 CHEMBL580794 SJ000216840 SR-01000193166-1 SR-01000193166-2	7	44522123	CHEMBL580794			MMV001059 PMC6805474 https://www.ncbi.nlm.nih.gov/pmc/articles/PMC6805474 MMV001059 PMC6332852 https://www.ncbi.nlm.nih.gov/pmc/articles/PMC6332852 MMV001059 PMC5995868 https://www.ncbi.nlm.nih.gov/pmc/articles/PMC5995868 GNF-Pf-1616 PMC4915980 https://www.ncbi.nlm.nih.gov/pmc/articles/PMC4915980 GNF-Pf-1616 PMC4679366 https://www.ncbi.nlm.nih.gov/pmc/articles/PMC4679366	MMV001059 PMID29892073 https://pubmed.ncbi.nlm.nih.gov/29892073 MMV001059 PMID30638365 https://pubmed.ncbi.nlm.nih.gov/30638365 MMV001059 PMID31640761 https://pubmed.ncbi.nlm.nih.gov/31640761 MMV001059 PMID30642330 https://pubmed.ncbi.nlm.nih.gov/30642330	PUBLICATION ID: CHEMBL1157539 Title: Thousands of chemical starting points for antimalarial lead identification. DOI: 10.1038/nature09107 https://www.doi.org/10.1038/nature09107 PUBLICATION ID: CHEMBL1156829 Title: In silico activity profiling reveals the mechanism of action of antimalarials discovered in a high-throughput screen. DOI: 10.1073/pnas.0802982105 https://www.doi.org/10.1073/pnas.0802…	7	6		0
MMV001493	Isradipine	COC(=O)C1=C(C)NC(=C(C1c2cccc3nonc23)C(=O)OC(C)C)C	371.148	3.5076			8	1	131970-21-3	L. FILARIASIS-ONCHOCERCIASIS	Human voltage-gated calcium channels (CaV) (PMID 12853422)	isradipine 75695-93-1 DynaCirc Isradipin Lomir Isrodipine Prescal Esradin Dynacirc CR Clivoten Dynacrine Isradipinum [Latin] PN 200-110 Isradipino [Spanish] Rebriden DynaCire PN-200-110 DynaCire CR (+/-)-Isradipine Isradipine (Dynacirc) PN 200 C19H21N3O5 (+-)-Isradipine 3-isopropyl 5-methyl 4-(benzo[c][1,2,5]oxadiazol-4-yl)-2,6-dimethyl-1,4-dihydropyridine-3,5-dicarboxylate 3-O-methyl 5-O-propan-…	6	3784	CHEMBL1648 CHEMBL400875 CHEMBL399539	isradipine PMID35675413 https://pubmed.ncbi.nlm.nih.gov/35675413 isradipine PMID35335209 https://pubmed.ncbi.nlm.nih.gov/35335209 isradipine PMID35185116 https://pubmed.ncbi.nlm.nih.gov/35185116 isradipine PMID35142739 https://pubmed.ncbi.nlm.nih.gov/35142739 isradipine PMID34766657 https://pubmed.ncbi.nlm.nih.gov/34766657 isradipine PMID34638683 https://pubmed.ncbi.nlm.nih.gov/34638683 isradipin…	CID:3784 PMID10777026 https://pubmed.ncbi.nlm.nih.gov/10777026 CID:3784 PMID11002857 https://pubmed.ncbi.nlm.nih.gov/11002857 CID:3784 PMID11179973 https://pubmed.ncbi.nlm.nih.gov/11179973 CID:3784 PMID11285265 https://pubmed.ncbi.nlm.nih.gov/11285265 CID:3784 PMID11435619 https://pubmed.ncbi.nlm.nih.gov/11435619 CID:3784 PMID11481148 https://pubmed.ncbi.nlm.nih.gov/11481148 CID:3784 PMID12066967…	MMV001493 PMC5734697 https://www.ncbi.nlm.nih.gov/pmc/articles/PMC5734697 isradipine PMC7328457 https://www.ncbi.nlm.nih.gov/pmc/articles/PMC7328457 isradipine PMC9229021 https://www.ncbi.nlm.nih.gov/pmc/articles/PMC9229021 isradipine PMC9204515 https://www.ncbi.nlm.nih.gov/pmc/articles/PMC9204515 isradipine PMC9198734 https://www.ncbi.nlm.nih.gov/pmc/articles/PMC9198734 isradipine PMC9174203 htt…	MMV001493 PMID29223747 https://pubmed.ncbi.nlm.nih.gov/29223747 isradipine PMID34353274 https://pubmed.ncbi.nlm.nih.gov/34353274 isradipine PMID35142739 https://pubmed.ncbi.nlm.nih.gov/35142739 isradipine PMID35756933 https://pubmed.ncbi.nlm.nih.gov/35756933 isradipine PMID34766657 https://pubmed.ncbi.nlm.nih.gov/34766657 isradipine PMID35185116 https://pubmed.ncbi.nlm.nih.gov/35185116 isradipine…	PUBLICATION ID: CHEMBL1150338 Title: Prediction and identification of drug interactions with the human ATP-binding cassette transporter multidrug-resistance associated protein 2 (MRP2; ABCC2). DOI: 10.1021/jm7015683 https://www.doi.org/10.1021/jm7015683 PUBLICATION ID: CHEMBL1151930 Title: Physicochemical determinants of human renal clearance. DOI: 10.1021/jm900403j https://www.doi.org/10.1021/jm…	5	18	US20030139579A1 US20090099085A1 DE-4420102-A1 US-2014154310-A1 US-2021061776-A1 US-2006263393-A1 ES-2426688-T3 US-2017000843-A1 US10952959B2 WO2009093264A2 EP3019158A1 US9149959B2 US20160025739A1 JP-2004525854-A US-10736854-B2 US10206813B2 US8053598B2 BR-PI0612728-B1 WO2013103981A1 EP2359688B1 US20080182785A1 US9283255B2 US10583127B2 EP-1862181-A2 EP-2094643-B1 CA-3039745-A1 AU-2010258354-A1 JP-2…	100	MOA: Voltage-gated L-type calcium channel blocker REF: http://www.dailymed.nlm.nih.gov/dailymed/archives/fdaDrugInfo.cfm?archiveid=27627 MOA: Voltage-gated L-type calcium channel blocker REF: http://en.wikipedia.org/wiki/Clevidipine MOA: Voltage-gated L-type calcium channel blocker REF: http://en.wikipedia.org/wiki/Dihydropyridine MOA: Voltage-gated L-type calcium channel blocker REF: http://en.w…	BDBM50436176 Homo sapiens (Human) Target:Cytochrome P450 2C8 Tanimoto similarity:1.00000 BDBM50436176 Oryctolagus cuniculus Target:Voltage-gated L-type calcium channel alpha-1C subunit Tanimoto similarity:1.00000 BDBM50240057 Homo sapiens (Human) Target:Bile salt export pump Tanimoto similarity:na BDBM50436176 Homo sapiens (Human) Target:Canalicular multispecific organic anion transporter 2 Tanim…
MMV001561	Fluoxetine	CNCCC(Oc1ccc(cc1)C(F)(F)F)c2ccccc2	309.134	3.5317			2	1	100568-02-3	KINETOPLASTIDS	Human serotonin transporter (PMID 9537821)	fluoxetine 54910-89-3 Prozac Pulvules Portal Eufor Animex-On Fluoxetina Fluoxetina [Spanish] Fluoxetinum Fluval Fluoxetinum [INN-Latin] Fluoxetina [INN-Spanish] N-methyl-3-phenyl-3-[4-(trifluoromethyl)phenoxy]propan-1-amine Fluctine Fluoxac Fludac Fluxil (+-)-N-Methyl-gamma-(4-(trifluoromethyl)phenoxy)benzenepropanamine (+-)-N-Methyl-3-phenyl-3-((alpha,alpha,alpha-trifluoro-p-tolyl)oxy)propylamin…	6	3386	CHEMBL1256757 CHEMBL1257031 CHEMBL1169388 CHEMBL1201082 CHEMBL41 CHEMBL153036	fluoxetine PMID35814203 https://pubmed.ncbi.nlm.nih.gov/35814203 fluoxetine PMID35811001 https://pubmed.ncbi.nlm.nih.gov/35811001 fluoxetine PMID35810159 https://pubmed.ncbi.nlm.nih.gov/35810159 fluoxetine PMID35805924 https://pubmed.ncbi.nlm.nih.gov/35805924 fluoxetine PMID35793567 https://pubmed.ncbi.nlm.nih.gov/35793567 fluoxetine PMID35789858 https://pubmed.ncbi.nlm.nih.gov/35789858 fluoxetin…	CID:3386 PMID10913685 https://pubmed.ncbi.nlm.nih.gov/10913685 CID:3386 PMID10913689 https://pubmed.ncbi.nlm.nih.gov/10913689 CID:3386 PMID10997938 https://pubmed.ncbi.nlm.nih.gov/10997938 CID:3386 PMID11071708 https://pubmed.ncbi.nlm.nih.gov/11071708 CID:3386 PMID11077072 https://pubmed.ncbi.nlm.nih.gov/11077072 CID:3386 PMID11104741 https://pubmed.ncbi.nlm.nih.gov/11104741 CID:3386 PMID11106871…	MMV001561 PMC6301270 https://www.ncbi.nlm.nih.gov/pmc/articles/PMC6301270 fluoxetine PMC9273151 https://www.ncbi.nlm.nih.gov/pmc/articles/PMC9273151 fluoxetine PMC9271267 https://www.ncbi.nlm.nih.gov/pmc/articles/PMC9271267 fluoxetine PMC9270234 https://www.ncbi.nlm.nih.gov/pmc/articles/PMC9270234 fluoxetine PMC9271040 https://www.ncbi.nlm.nih.gov/pmc/articles/PMC9271040 fluoxetine PMC9270999 htt…	MMV001561 PMID30647879 https://pubmed.ncbi.nlm.nih.gov/30647879 fluoxetine PMID34919035 https://pubmed.ncbi.nlm.nih.gov/34919035 fluoxetine PMID34955074 https://pubmed.ncbi.nlm.nih.gov/34955074 fluoxetine PMID35810159 https://pubmed.ncbi.nlm.nih.gov/35810159 fluoxetine PMID35786661 https://pubmed.ncbi.nlm.nih.gov/35786661 fluoxetine PMID35777860 https://pubmed.ncbi.nlm.nih.gov/35777860 fluoxetine…	PUBLICATION ID: CHEMBL1255382 Title: Genetic mapping of targets mediating differential chemical phenotypes in Plasmodium falciparum. DOI: 10.1038/nchembio.215 https://www.doi.org/10.1038/nchembio.215 PUBLICATION ID: CHEMBL1255231 Title: Chemical genetics reveals a complex functional ground state of neural stem cells. DOI: 10.1038/nchembio873 https://www.doi.org/10.1038/nchembio873 DATASET ID: CHE…	13	14		0	MOA: Serotonin transporter inhibitor REF: http://dailymed.nlm.nih.gov/dailymed/lookup.cfm?setid=59de2889-c3d3-4ebf-8826-13f30a3fa439 MOA: Serotonin transporter inhibitor REF: http://europepmc.org/abstract/MED/17289086 MOA: Serotonin transporter inhibitor REF: http://europepmc.org/abstract/MED/17356573	BDBM30130 Rattus norvegicus Target:Monoamine transporters; Norepininephrine & dopamine Tanimoto similarity:1.00000 BDBM30130 Homo sapiens (Human) Target:Canalicular multispecific organic anion transporter 2 Tanimoto similarity:1.00000 BDBM30130 Rattus norvegicus (rat) Target:D(2) dopamine receptor Tanimoto similarity:1.00000 BDBM50136166 Rattus norvegicus (rat) Target:5-hydroxytryptamine receptor…
MMV002817	Iodoquinol	Oc1c(I)cc(I)c2cccnc12	396.846	2.4326			2	1	83-73-8	L. FILARIASIS-ONCHOCERCIASIS		iodoquinol Diiodohydroxyquinoline 83-73-8 5,7-diiodoquinolin-8-ol 5,7-Diiodo-8-hydroxyquinoline 5,7-Diiodo-8-quinolinol Diiodoquin DIIODOHYDROXYQUIN Diodoquin Yodoxin Lanodoxin Searlequin Sebaquin Ioquin Zoaquin Diodohydroxyquin Dijodoxichinoline 8-Quinolinol, 5,7-diiodo- Enterodiamoebin Diamoebin Dinoleine Diodoquine Diodoxylin Direxiode Disoquin Embequin Enterosept Floraquin Fluoraquin Moebiqui…	9	3728	CHEMBL86754	MMV002817 PMID33052959 https://pubmed.ncbi.nlm.nih.gov/33052959 iodoquinol PMID35612364 https://pubmed.ncbi.nlm.nih.gov/35612364 iodoquinol PMID34682224 https://pubmed.ncbi.nlm.nih.gov/34682224 iodoquinol PMID34091287 https://pubmed.ncbi.nlm.nih.gov/34091287 iodoquinol PMID33183780 https://pubmed.ncbi.nlm.nih.gov/33183780 iodoquinol PMID33052959 https://pubmed.ncbi.nlm.nih.gov/33052959 iodoquinol…	CID:3728 PMID11759522 https://pubmed.ncbi.nlm.nih.gov/11759522 CID:3728 PMID11914150 https://pubmed.ncbi.nlm.nih.gov/11914150 CID:3728 PMID16224175 https://pubmed.ncbi.nlm.nih.gov/16224175 CID:3728 PMID17680773 https://pubmed.ncbi.nlm.nih.gov/17680773 CID:3728 PMID21477391 https://pubmed.ncbi.nlm.nih.gov/21477391 CID:3728 PMID22577371 https://pubmed.ncbi.nlm.nih.gov/22577371 CID:3728 PMID23769903…	MMV002817 PMC8694189 https://www.ncbi.nlm.nih.gov/pmc/articles/PMC8694189 MMV002817 PMC7556523 https://www.ncbi.nlm.nih.gov/pmc/articles/PMC7556523 MMV002817 PMC7219733 https://www.ncbi.nlm.nih.gov/pmc/articles/PMC7219733 MMV002817 PMC7113605 https://www.ncbi.nlm.nih.gov/pmc/articles/PMC7113605 MMV002817 PMC6820192 https://www.ncbi.nlm.nih.gov/pmc/articles/PMC6820192 MMV002817 PMC6301270 https://…	MMV002817 PMID33052959 https://pubmed.ncbi.nlm.nih.gov/33052959 MMV002817 PMID32401759 https://pubmed.ncbi.nlm.nih.gov/32401759 MMV002817 PMID34937180 https://pubmed.ncbi.nlm.nih.gov/34937180 MMV002817 PMID34682224 https://pubmed.ncbi.nlm.nih.gov/34682224 MMV002817 PMID30080847 https://pubmed.ncbi.nlm.nih.gov/30080847 MMV002817 PMID29698504 https://pubmed.ncbi.nlm.nih.gov/29698504 MMV002817 PMID3…	PUBLICATION ID: CHEMBL1130585 Title: New antifungals selected by molecular topology. DOI: 10.1016/s0960-894x(98)00460-0 https://www.doi.org/10.1016/s0960-894x(98)00460-0 DATASET ID: CHEMBL1909046 Title: DrugMatrix in vitro pharmacology data DATASET ID: CHEMBL2107839 Title: USP Dictionary of USAN and International Names (2010 edition) and USAN registrations 2007-date PUBLICATION ID: CHEMBL3039007 …	166	14	US9499606B2 US20160177313A1 US-2009060979-A1 JP-2003529535-A JP-2019034948-A CN-102740891-A US-2020238061-A1 AU-2017211721-B2 WO-2018005617-A2 US20180008684A1 US20100120671A1 CA-3108067-A1 US-2019160026-A1 US20120208896 US-9683000-B2 EP3062796A1 US-2002004065-A1 US-9061094-B2 EP2454271A2 CN-101945621-A WO2016181110A1 EP2237800A2 US10323089B2 JP-2021151492-A US10940108B2 US-2010266510-A1 CN-103232…	100		BDBM66035 Homo sapiens (Human) Target:Bile salt export pump Tanimoto similarity:1.00000 BDBM66035 Saccharomyces cerevisiae Target:LAP4 Tanimoto similarity:1.00000
MMV003270	Zoxazolamine	ClC1=CC(N=C(N)O2)=C2C=C1	168.009	3.1909			3	1	61-80-3	HOOKWORM-TRICHURIASIS	KCa/KNa, Human calcium- and sodium-activated potassium channels (PMID 12853422)	Zoxazolamine 61-80-3 2-Amino-5-chlorobenzoxazole 5-chlorobenzo[d]oxazol-2-amine 5-Chloro-1,3-benzoxazol-2-amine Flexin Contrazole 2-Benzoxazolamine, 5-chloro- Deflexol Zoxine Flexilon Zoxamin McN-485 USAF MA-12 5-Chloro-2-benzoxazolamine NSC 24995 UNII-9DOW362Q29 BENZOXAZOLE, 2-AMINO-5-CHLORO- CHEBI:35053 AI3-63120 MLS002639033 9DOW362Q29 NSC-24995 CAS-61-80-3 NCGC00016280-02 2-Amino-5-chlorobenz…	6	6103	CHEMBL472566	Zoxazolamine PMID34581891 https://pubmed.ncbi.nlm.nih.gov/34581891 Zoxazolamine PMID32875282 https://pubmed.ncbi.nlm.nih.gov/32875282 Zoxazolamine PMID32663504 https://pubmed.ncbi.nlm.nih.gov/32663504 Zoxazolamine PMID29228815 https://pubmed.ncbi.nlm.nih.gov/29228815 Zoxazolamine PMID25623066 https://pubmed.ncbi.nlm.nih.gov/25623066 Zoxazolamine PMID24438532 https://pubmed.ncbi.nlm.nih.gov/244385…	CID:6103 PMID10712246 https://pubmed.ncbi.nlm.nih.gov/10712246 CID:6103 PMID11159756 https://pubmed.ncbi.nlm.nih.gov/11159756 CID:6103 PMID11181893 https://pubmed.ncbi.nlm.nih.gov/11181893 CID:6103 PMID11406850 https://pubmed.ncbi.nlm.nih.gov/11406850 CID:6103 PMID11469725 https://pubmed.ncbi.nlm.nih.gov/11469725 CID:6103 PMID11602523 https://pubmed.ncbi.nlm.nih.gov/11602523 CID:6103 PMID11883149…	MMV003270 PMC8997399 https://www.ncbi.nlm.nih.gov/pmc/articles/PMC8997399 MMV003270 PMC6395923 https://www.ncbi.nlm.nih.gov/pmc/articles/PMC6395923 Zoxazolamine PMC9266755 https://www.ncbi.nlm.nih.gov/pmc/articles/PMC9266755 Zoxazolamine PMC9088779 https://www.ncbi.nlm.nih.gov/pmc/articles/PMC9088779 Zoxazolamine PMC8997399 https://www.ncbi.nlm.nih.gov/pmc/articles/PMC8997399 Zoxazolamine PMC8983…	MMV003270 PMID35406765 https://pubmed.ncbi.nlm.nih.gov/35406765 MMV003270 PMID30602522 https://pubmed.ncbi.nlm.nih.gov/30602522 Zoxazolamine PMID34581891 https://pubmed.ncbi.nlm.nih.gov/34581891 Zoxazolamine PPR308700 Zoxazolamine PMID32663504 https://pubmed.ncbi.nlm.nih.gov/32663504 Zoxazolamine PMID34198914 https://pubmed.ncbi.nlm.nih.gov/34198914 Zoxazolamine PMID32875282 https://pubmed.ncbi.n…	PUBLICATION ID: CHEMBL1152129 Title: Quantitative structure-activity relationship and complex network approach to monoamine oxidase A and B inhibitors. DOI: 10.1021/jm800656v https://www.doi.org/10.1021/jm800656v DATASET ID: CHEMBL1201862 Title: PubChem BioAssay data set PUBLICATION ID: CHEMBL2069259 Title: Preclinical strategy to reduce clinical hepatotoxicity using in vitro bioactivation data f…	2	12	AU-2006278592-A1 AU-2009290612-A1 AU-2014292826-A1 AU-2016222804-A1 CA-1117487-A CA-1193839-A CA-2574791-A1 CA-2578709-C CA-2617788-A1 CA-2635198-A1 CA-2639925-C CA-2769162-C CA-3037073-A1 CN-103493799-A CN-1347465-A CZ-20013679-A3 DE-69634142-T2 EP-0205492-A1 EP-3632434-A1 EP0418596A3 EP1073470A1 EP1317258B1 EP1330645A1 EP1807033A2 EP2173353B1 EP2459227A1 JP-2010008462-A JP-2013523349-A KR-10098…	100		BDBM50127011 Homo sapiens (Human) Target:Mitogen-activated protein kinase 1 Tanimoto similarity:1.00000 BDBM50127011 Homo sapiens (Human) Target:Bile salt export pump Tanimoto similarity:1.00000
MMV004168		CN1CCCN(CC1)C(c2ccccc2)c3ccc(Cl)cc3	314.155	3.0437			2	0	142860-95-5	KINETOPLASTIDS		Homochlorcyclizine Homoclomine Homochlorocyclizine Curosajin Homodamon Lysilan Sankumin Wicron 848-53-3 Homorestar Cromon S (base) Homoginin (free base) Homoclomin (free base) Homochlogyl (free base) SA 97 1-[(4-chlorophenyl)-phenylmethyl]-4-methyl-1,4-diazepane N-(p-Chlorobenzhydryl)-N'-methylhomopiperazine UNII-S8XST56UYL S8XST56UYL UNII-6J3C5ABB9E 6J3C5ABB9E NSC-25132 NCGC00018271-03 DSSTox_CI…	65	3627	CHEMBL1515447 CHEMBL1344070 CHEMBL4303570 CHEMBL1592597	Homochlorcyclizine PMID26896646 https://pubmed.ncbi.nlm.nih.gov/26896646 Homochlorcyclizine PMID22297750 https://pubmed.ncbi.nlm.nih.gov/22297750 Homochlorcyclizine PMID17016002 https://pubmed.ncbi.nlm.nih.gov/17016002 Homochlorcyclizine PMID16419026 https://pubmed.ncbi.nlm.nih.gov/16419026 Homochlorcyclizine PMID16078699 https://pubmed.ncbi.nlm.nih.gov/16078699 Homochlorcyclizine PMID12657913 ht…	CID:3627 PMID12234623 https://pubmed.ncbi.nlm.nih.gov/12234623 CID:3627 PMID12657913 https://pubmed.ncbi.nlm.nih.gov/12657913 CID:3627 PMID16078699 https://pubmed.ncbi.nlm.nih.gov/16078699 CID:3627 PMID16419026 https://pubmed.ncbi.nlm.nih.gov/16419026 CID:3627 PMID20037730 https://pubmed.ncbi.nlm.nih.gov/20037730 CID:3627 PMID21599003 https://pubmed.ncbi.nlm.nih.gov/21599003 CID:3627 PMID21818443…	Homochlorcyclizine PMC9135407 https://www.ncbi.nlm.nih.gov/pmc/articles/PMC9135407 Homochlorcyclizine PMC9009819 https://www.ncbi.nlm.nih.gov/pmc/articles/PMC9009819 Homochlorcyclizine PMC8348573 https://www.ncbi.nlm.nih.gov/pmc/articles/PMC8348573 Homochlorcyclizine PMC8806825 https://www.ncbi.nlm.nih.gov/pmc/articles/PMC8806825 Homochlorcyclizine PMC8180616 https://www.ncbi.nlm.nih.gov/pmc/arti…	Homochlorcyclizine PMID33880039 https://pubmed.ncbi.nlm.nih.gov/33880039 Homochlorcyclizine PMID34151730 https://pubmed.ncbi.nlm.nih.gov/34151730 Homochlorcyclizine PMID26896646 https://pubmed.ncbi.nlm.nih.gov/26896646 Homochlorcyclizine PPR282443 Homochlorcyclizine PMID22297750 https://pubmed.ncbi.nlm.nih.gov/22297750 Homochlorcyclizine PPR270110 Homochlorcyclizine PMID31964466 https://pubmed.nc…	DATASET ID: CHEMBL1201862 Title: PubChem BioAssay data set PUBLICATION ID: CHEMBL1615345 Title: Evaluation of a published in silico model and construction of a novel Bayesian model for predicting phospholipidosis inducing potential. DOI: 10.1021/ci6004542 https://www.doi.org/10.1021/ci6004542 PUBLICATION ID: CHEMBL1629460 Title: Image-based high-throughput drug screening targeting the intracellul…	571	13	US20190008882A1 CN-1511027-A US-10610564-B2 EP2144591A2 WO-2020061295-A1 US-2021189602-A1 CN-103450542-A EP2717860A1 US20150133412A1 US-2015068930-A1 WO-2015164553-A1 WO2017136480A1 US-2018153902-A1 US20170001988A1 AU-2009323577-A1 US-2009230013-A1 EP3134080A1 NZ-548940-A US-9974761-B2 WO2006069030A1 US-2018028664-A1 US20190175671A1 CA-2899492-C CN-101212986-B EP3386484A1 WO2012083109A1 US-201319…	100		BDBM77969 Saccharomyces cerevisiae S288c Target:TPA: Essential protein of the mitochondrial intermembrane space Tanimoto similarity:1.00000
MMV006239		Brc1ccc2NC(=O)C3(NCCc4c3[nH]c5ccccc45)c2c1	367.032	3.3648			2	3	838598-75-7	MALARIA		GNF-Pf-4924 SR-01000300708 CHEMBL1197790 SCHEMBL12113018 STK867846 AKOS003761557 MCULE-2982586778 SR-01000300708-1 SR-01000300708-2 5'-bromo-2,3,4,9-tetrahydrospiro[beta-carboline-1,3'-indol]-2'(1'H)-one 5'-bromo-2,3,4,9-tetrahydrospiro[${b}-carboline-1,3'-indol]-2'(1'{H})-one	12	2983305	CHEMBL1197790 CHEMBL585611			MMV006239 PMC7179631 https://www.ncbi.nlm.nih.gov/pmc/articles/PMC7179631 MMV006239 PMC6332852 https://www.ncbi.nlm.nih.gov/pmc/articles/PMC6332852 MMV006239 PMC5995868 https://www.ncbi.nlm.nih.gov/pmc/articles/PMC5995868	MMV006239 PMID32071059 https://pubmed.ncbi.nlm.nih.gov/32071059 MMV006239 PMID29892073 https://pubmed.ncbi.nlm.nih.gov/29892073 MMV006239 PMID30638365 https://pubmed.ncbi.nlm.nih.gov/30638365 MMV006239 PMID30642330 https://pubmed.ncbi.nlm.nih.gov/30642330	DATASET ID: CHEMBL3637841 Title: MMV Pathogen Box DOI: 10.6019/CHEMBL3637841 https://www.doi.org/10.6019/CHEMBL3637841 DATASET ID: CHEMBL3832761 Title: MMV Pathogen Box Bioactivity Data DOI: 10.6019/CHEMBL3832761 https://www.doi.org/10.6019/CHEMBL3832761 DATASET ID: CHEMBL3987221 Title: The Australian National University Dept Of Immunology Pathogen Box Compounds Screened DOI: 10.6019/CHEMBL398722…	151	5	KR-101390081-B1 KR-20100135320-A US-2009275560-A1 US-2011275613-A1 US-8053442-B2 US-8399453-B2 US20090275560 US20090275560A1 US20110275613 US20110275613A1 US8053442 US8053442B2 US8399453 US8399453B2	14
MMV006372		CN(C)CCNc1ncnc2c3cc(C)ccc3[nH]c12	269.164	3.369			4	2	799817-11-1	MALARIA	Histamine H4 (DOI: 10.1039/C5MD00022J)	TCMDC-124581 GNF-Pf-3960 CHEMBL529610 STK549702 AKOS005477353 MCULE-4353283341 SR-05000022529 SR-05000022529-1 N,N-dimethyl-N'-(8-methyl-5H-pyrimido[5,4-b]indol-4-yl)ethane-1,2-diamine	16	929597	CHEMBL529610			MMV006372 PMC6332852 https://www.ncbi.nlm.nih.gov/pmc/articles/PMC6332852	MMV006372 PMID30642330 https://pubmed.ncbi.nlm.nih.gov/30642330	PUBLICATION ID: CHEMBL1157539 Title: Thousands of chemical starting points for antimalarial lead identification. DOI: 10.1038/nature09107 https://www.doi.org/10.1038/nature09107 PUBLICATION ID: CHEMBL1156829 Title: In silico activity profiling reveals the mechanism of action of antimalarials discovered in a high-throughput screen. DOI: 10.1073/pnas.0802982105 https://www.doi.org/10.1073/pnas.0802…	11	6		0
MMV006741		COc1cc2ncnc(NC3CCN(Cc4ccccc4)CC3)c2cc1OC	378.206	3.8619			6	1	679394-09-3	MALARIA	AChE, Acetylcholinesterase (PMID 32356584)	GNF-Pf-4484 Maybridge3_001644 CHEMBL596639 HMS1435K16 ZINC4324129 CCG-240346 MCULE-3767260114 SR-05000022563 SR-05000022563-1 BRD-K92165166-001-01-3	28	2808856	CHEMBL596639			MMV006741 PMC6332852 https://www.ncbi.nlm.nih.gov/pmc/articles/PMC6332852 MMV006741 PMC6420171 https://www.ncbi.nlm.nih.gov/pmc/articles/PMC6420171 BRD-K92165166-001-01-3 PMC9266797 https://www.ncbi.nlm.nih.gov/pmc/articles/PMC9266797 BRD-K92165166-001-01-3 PMC9266111 https://www.ncbi.nlm.nih.gov/pmc/articles/PMC9266111 BRD-K92165166-001-01-3 PMC9250207 https://www.ncbi.nlm.nih.gov/pmc/articles/P…	MMV006741 PMID30358879 https://pubmed.ncbi.nlm.nih.gov/30358879 MMV006741 PMID30642330 https://pubmed.ncbi.nlm.nih.gov/30642330	PUBLICATION ID: CHEMBL1156829 Title: In silico activity profiling reveals the mechanism of action of antimalarials discovered in a high-throughput screen. DOI: 10.1073/pnas.0802982105 https://www.doi.org/10.1073/pnas.0802982105 DATASET ID: CHEMBL3637841 Title: MMV Pathogen Box DOI: 10.6019/CHEMBL3637841 https://www.doi.org/10.6019/CHEMBL3637841 DATASET ID: CHEMBL3832761 Title: MMV Pathogen Box Bi…	242	5	KR-20210125138-A	1
MMV006833		Cc1cc(Cl)c(cc1OCC(=O)NC2CCCCC2)S(=O)(=O)N3CCCC3	414.138	2.2917			4	1	701253-55-6	MALARIA		GNF-Pf-5217 MLS000530898 SMR000135876 2-[4-chloro-2-methyl-5-(1-pyrrolidinylsulfonyl)phenoxy]-N-cyclohexylacetamide SR-01000274597 CHEMBL601970 SCHEMBL2297079 BDBM74744 cid_2203667 REGID_for_CID_2203667 HMS2405L04 2-(4-chloro-2-methyl-5-pyrrolidin-1-ylsulfonylphenoxy)-N-cyclohexylacetamide SR-01000274597-1 SR-01000274597-3 2-(4-chloro-2-methyl-5-pyrrolidinosulfonyl-phenoxy)-N-cyclohexyl-acetamide…	3	2203667	CHEMBL601970 CHEMBL1422572			MMV006833 PMC6690977 https://www.ncbi.nlm.nih.gov/pmc/articles/PMC6690977 MMV006833 PMC6332852 https://www.ncbi.nlm.nih.gov/pmc/articles/PMC6332852	MMV006833 PMID31406175 https://pubmed.ncbi.nlm.nih.gov/31406175 MMV006833 PMID30642330 https://pubmed.ncbi.nlm.nih.gov/30642330	PUBLICATION ID: CHEMBL1156829 Title: In silico activity profiling reveals the mechanism of action of antimalarials discovered in a high-throughput screen. DOI: 10.1073/pnas.0802982105 https://www.doi.org/10.1073/pnas.0802982105 DATASET ID: CHEMBL1201862 Title: PubChem BioAssay data set PUBLICATION ID: CHEMBL1789904 Title: Imaging of Plasmodium liver stages to drive next-generation antimalarial dr…	0	6	WO-2011085351-A2 WO2011085351A2	2		BDBM74744 Homo sapiens (Human) Target:karyopherin alpha 2 (RAG cohort 1, importin alpha 1), isoform CRA_b Tanimoto similarity:1.00000
MMV006901		CN(C)c1cc(NC(=O)Nc2ccccc2)c3ccccc3n1	306.148	3.6826			3	2	849336-39-6	MALARIA		TCMDC-123521 GNF-PF-2030 Diarylurea 2 SR-01000638712 Oprea1_838868 1-[2-(dimethylamino)quinolin-4-yl]-3-phenylurea BDBM6635 CHEMBL139814 HMS1666G04 ZINC172594 CCG-49243 AKOS000265575 MCULE-6747245749 1-[2-(Dimethylamino)-4-quinolyl]-3-phenylurea SR-01000638712-1 SR-01000638712-2 SR-01000638712-3	1	2824465	CHEMBL139814	Diarylurea 2 PMID35551038 https://pubmed.ncbi.nlm.nih.gov/35551038 Diarylurea 2 PMID34699203 https://pubmed.ncbi.nlm.nih.gov/34699203 Diarylurea 2 PMID33971090 https://pubmed.ncbi.nlm.nih.gov/33971090 Diarylurea 2 PMID33669633 https://pubmed.ncbi.nlm.nih.gov/33669633 Diarylurea 2 PMID32745753 https://pubmed.ncbi.nlm.nih.gov/32745753 Diarylurea 2 PMID32021660 https://pubmed.ncbi.nlm.nih.gov/320216…		MMV006901 PMC6332852 https://www.ncbi.nlm.nih.gov/pmc/articles/PMC6332852 MMV006901 PMC6301270 https://www.ncbi.nlm.nih.gov/pmc/articles/PMC6301270 MMV006901 PMC5571359 https://www.ncbi.nlm.nih.gov/pmc/articles/PMC5571359 GNF-PF-2030 PMC7045794 https://www.ncbi.nlm.nih.gov/pmc/articles/PMC7045794 GNF-PF-2030 PMC6502651 https://www.ncbi.nlm.nih.gov/pmc/articles/PMC6502651 GNF-PF-2030 PMC5123381 ht…	MMV006901 PMID30647879 https://pubmed.ncbi.nlm.nih.gov/30647879 MMV006901 PMID28674055 https://pubmed.ncbi.nlm.nih.gov/28674055 MMV006901 PMID30642330 https://pubmed.ncbi.nlm.nih.gov/30642330 Diarylurea 2 PMID32102413 https://pubmed.ncbi.nlm.nih.gov/32102413 Diarylurea 2 PMID16876403 https://pubmed.ncbi.nlm.nih.gov/16876403 Diarylurea 2 PMID24416463 https://pubmed.ncbi.nlm.nih.gov/24416463	PUBLICATION ID: CHEMBL1134321 Title: Structure-based generation of a new class of potent Cdk4 inhibitors: new de novo design strategy and library design. DOI: 10.1021/jm0103256 https://www.doi.org/10.1021/jm0103256 PUBLICATION ID: CHEMBL1157539 Title: Thousands of chemical starting points for antimalarial lead identification. DOI: 10.1038/nature09107 https://www.doi.org/10.1038/nature09107 PUBLIC…	1	7	WO-2020264176-A1	1		BDBM6635 Homo sapiens (Human) Target:Cyclin-Dependent Kinase 4 (CDK4) Tanimoto similarity:1.00000
MMV007133		CC(C)N(Cc1ccccc1)S(=O)(=O)c2ccc(cc2)C(=O)Nc3cc(C)on3	413.141	3.415			5	1	868676-97-5	MALARIA		TCMDC-123547 GNF-Pf-4401 CHEMBL526418 4-[benzyl(propan-2-yl)sulfamoyl]-N-(5-methyl-1,2-oxazol-3-yl)benzamide SR-05000022701 SR-05000022701-1 F1821-0713 4-(N-benzyl-N-isopropylsulfamoyl)-N-(5-methylisoxazol-3-yl)benzamide 868676-97-5	3	7189756	CHEMBL526418			MMV007133 PMC6332852 https://www.ncbi.nlm.nih.gov/pmc/articles/PMC6332852 MMV007133 PMC5571359 https://www.ncbi.nlm.nih.gov/pmc/articles/PMC5571359	MMV007133 PMID30642330 https://pubmed.ncbi.nlm.nih.gov/30642330 MMV007133 PMID28674055 https://pubmed.ncbi.nlm.nih.gov/28674055	PUBLICATION ID: CHEMBL1157539 Title: Thousands of chemical starting points for antimalarial lead identification. DOI: 10.1038/nature09107 https://www.doi.org/10.1038/nature09107 PUBLICATION ID: CHEMBL1156829 Title: In silico activity profiling reveals the mechanism of action of antimalarials discovered in a high-throughput screen. DOI: 10.1073/pnas.0802982105 https://www.doi.org/10.1073/pnas.0802…	0	6		0
MMV007471		COc1cc(OC)cc(c1)C(=O)NCC2Cc3cc(Cl)cc(c3O2)c4ccncc4	424.119	3.7846			5	1	1061048-20-1	MALARIA		GNF-Pf-3578 SR-01000189563 CHEMBL597266 MCULE-2922486117 SR-01000189563-1 SR-01000189563-2	4	45166260	CHEMBL597266			MMV007471 PMC6332852 https://www.ncbi.nlm.nih.gov/pmc/articles/PMC6332852	MMV007471 PMID30642330 https://pubmed.ncbi.nlm.nih.gov/30642330	PUBLICATION ID: CHEMBL1156829 Title: In silico activity profiling reveals the mechanism of action of antimalarials discovered in a high-throughput screen. DOI: 10.1073/pnas.0802982105 https://www.doi.org/10.1073/pnas.0802982105 PUBLICATION ID: CHEMBL1789904 Title: Imaging of Plasmodium liver stages to drive next-generation antimalarial drug discovery. DOI: 10.1126/science.1211936 https://www.doi.…	204	5		0
MMV007625		Cc1cc(C)n(n1)c2ccc(NC(=O)C3CCN(Cc4cnc(C)s4)CC3)cc2	409.194	2.3927			6	1	1135288-87-7	MALARIA		GNF-Pf-3985 SR-01000174996 MLS001122519 CHEMBL599305 MCULE-9201744969 SMR000659113 SR-01000174996-1 SR-01000174996-3 N-[4-(3,5-dimethyl-1H-pyrazol-1-yl)phenyl]-1-[(2-methyl-1,3-thiazol-5-yl)methyl]-4-piperidinecarboxamide	1	24791869	CHEMBL599305			MMV007625 PMC6690977 https://www.ncbi.nlm.nih.gov/pmc/articles/PMC6690977 MMV007625 PMC5571359 https://www.ncbi.nlm.nih.gov/pmc/articles/PMC5571359	MMV007625 PMID31406175 https://pubmed.ncbi.nlm.nih.gov/31406175 MMV007625 PMID28674055 https://pubmed.ncbi.nlm.nih.gov/28674055	PUBLICATION ID: CHEMBL1156829 Title: In silico activity profiling reveals the mechanism of action of antimalarials discovered in a high-throughput screen. DOI: 10.1073/pnas.0802982105 https://www.doi.org/10.1073/pnas.0802982105 DATASET ID: CHEMBL1201862 Title: PubChem BioAssay data set PUBLICATION ID: CHEMBL1789904 Title: Imaging of Plasmodium liver stages to drive next-generation antimalarial dr…	3	6		0
MMV007638		CCOc1ccc(cc1)c2nc(NC(=O)CS(=O)(=O)c3ccccc3)sc2C	416.086	2.3011			6	1	895461-49-1	MALARIA		TCMDC-123524 895461-49-1 2-(benzenesulfonyl)-N-[4-(4-ethoxyphenyl)-5-methyl-1,3-thiazol-2-yl]acetamide GNF-Pf-4121 SR-01000021363 CHEMBL546398 ZINC4496381 AKOS024657786 MCULE-3985676084 SR-01000021363-1 SR-01000021363-2 F2536-1591 N-(4-(4-ethoxyphenyl)-5-methylthiazol-2-yl)-2-(phenylsulfonyl)acetamide	139	7254450	CHEMBL546398			MMV007638 PMC6690977 https://www.ncbi.nlm.nih.gov/pmc/articles/PMC6690977 MMV007638 PMC6332852 https://www.ncbi.nlm.nih.gov/pmc/articles/PMC6332852	MMV007638 PMID31406175 https://pubmed.ncbi.nlm.nih.gov/31406175 MMV007638 PMID30642330 https://pubmed.ncbi.nlm.nih.gov/30642330	PUBLICATION ID: CHEMBL1157539 Title: Thousands of chemical starting points for antimalarial lead identification. DOI: 10.1038/nature09107 https://www.doi.org/10.1038/nature09107 PUBLICATION ID: CHEMBL1156829 Title: In silico activity profiling reveals the mechanism of action of antimalarials discovered in a high-throughput screen. DOI: 10.1073/pnas.0802982105 https://www.doi.org/10.1073/pnas.0802…	861	6		0
MMV007803		Clc1ccccc1CSCc2oc(cc2)C(=O)NC3CC3	321.059	2.4878			3	1	705958-58-3	MALARIA		GNF-Pf-4371 SR-01000145059 MLS001030935 CHEMBL585651 HMS2957I15 SMR000634877 EU-0031034 SR-01000145059-1 SR-01000145059-3	2	4651694	CHEMBL585651			MMV007803 PMC8205174 https://www.ncbi.nlm.nih.gov/pmc/articles/PMC8205174 MMV007803 PMC6332852 https://www.ncbi.nlm.nih.gov/pmc/articles/PMC6332852	MMV007803 PMID34081710 https://pubmed.ncbi.nlm.nih.gov/34081710 MMV007803 PMID30642330 https://pubmed.ncbi.nlm.nih.gov/30642330	PUBLICATION ID: CHEMBL1156829 Title: In silico activity profiling reveals the mechanism of action of antimalarials discovered in a high-throughput screen. DOI: 10.1073/pnas.0802982105 https://www.doi.org/10.1073/pnas.0802982105 DATASET ID: CHEMBL1201862 Title: PubChem BioAssay data set PUBLICATION ID: CHEMBL1789904 Title: Imaging of Plasmodium liver stages to drive next-generation antimalarial dr…	29	6		0
MMV007920		Nc1ccc(cc1)C(=O)Nc2ccc(cc2)c3oc4ccccc4n3	329.116	0.7735			4	2	293738-02-0	MALARIA	Parasite beta-tubulin, potential (PMID 21453994)	GNF-Pf-3910 MMV007920 SR-01000310419 Oprea1_110538 Oprea1_871079 CHEMBL598495 ZINC123138 AKOS000289257 MCULE-2690267199 SR-01000310419-1 SR-01000310419-2	149	721133	CHEMBL598495			MMV007920 PMC5734697 https://www.ncbi.nlm.nih.gov/pmc/articles/PMC5734697 MMV007920 PMC5571359 https://www.ncbi.nlm.nih.gov/pmc/articles/PMC5571359 MMV007920 PMC5734697 https://www.ncbi.nlm.nih.gov/pmc/articles/PMC5734697 MMV007920 PMC5571359 https://www.ncbi.nlm.nih.gov/pmc/articles/PMC5571359	MMV007920 PMID29223747 https://pubmed.ncbi.nlm.nih.gov/29223747 MMV007920 PMID28674055 https://pubmed.ncbi.nlm.nih.gov/28674055 MMV007920 PMID29223747 https://pubmed.ncbi.nlm.nih.gov/29223747 MMV007920 PMID28674055 https://pubmed.ncbi.nlm.nih.gov/28674055	PUBLICATION ID: CHEMBL1156829 Title: In silico activity profiling reveals the mechanism of action of antimalarials discovered in a high-throughput screen. DOI: 10.1073/pnas.0802982105 https://www.doi.org/10.1073/pnas.0802982105 PUBLICATION ID: CHEMBL1789904 Title: Imaging of Plasmodium liver stages to drive next-generation antimalarial drug discovery. DOI: 10.1126/science.1211936 https://www.doi.…	2018	5		0
MMV008439		COc1ccc(CN2CCOc3ccc(cc3C2)C(C)(O)CN(C)C)cc1C	384.241	2.2375			5	1	1067012-78-5	MALARIA		GNF-Pf-5086 SR-01000190992 CHEMBL600161 SR-01000190992-1 SR-01000190992-2	88	45196938	CHEMBL600161					PUBLICATION ID: CHEMBL1156829 Title: In silico activity profiling reveals the mechanism of action of antimalarials discovered in a high-throughput screen. DOI: 10.1073/pnas.0802982105 https://www.doi.org/10.1073/pnas.0802982105 PUBLICATION ID: CHEMBL1789904 Title: Imaging of Plasmodium liver stages to drive next-generation antimalarial drug discovery. DOI: 10.1126/science.1211936 https://www.doi.…	1095	5		0
MMV009054		Cc1onc(c1)C(=O)Nc2cnn(Cc3ccc(Cl)cc3Cl)c2	350.034	2.5419			5	1	907986-50-9	MALARIA		GNF-Pf-4660 SR-01000122480 SMR000023536 MLS000087313 CHEMBL602219 HMS2440O22 ZINC3908642 ZINC03908642 AKOS001804387 MCULE-3654903297 SR-01000122480-1 SR-01000122480-3 N-[1-(2,4-dichlorobenzyl)-1H-pyrazol-4-yl]-5-methylisoxazole-3-carboxamide	17	3238132	CHEMBL602219					PUBLICATION ID: CHEMBL1156829 Title: In silico activity profiling reveals the mechanism of action of antimalarials discovered in a high-throughput screen. DOI: 10.1073/pnas.0802982105 https://www.doi.org/10.1073/pnas.0802982105 DATASET ID: CHEMBL1201862 Title: PubChem BioAssay data set PUBLICATION ID: CHEMBL1789904 Title: Imaging of Plasmodium liver stages to drive next-generation antimalarial dr…	332	6		0
MMV009135		O=C(C1CCN(CC1)c2nnnn2c3ccccc3)N4CCc5ccccc5C4	388.201	2.9885			6	0	1100334-94-8	MALARIA		TCMDC-123642 GNF-Pf-3164 SR-01000335875 CHEMBL534579 ZINC35312049 AKOS000790678 SR-01000335875-1 SR-01000335875-2	19	43815690	CHEMBL534579			MMV009135 PMC5571359 https://www.ncbi.nlm.nih.gov/pmc/articles/PMC5571359 GNF-Pf-3164 PMC2850316 https://www.ncbi.nlm.nih.gov/pmc/articles/PMC2850316	MMV009135 PMID28674055 https://pubmed.ncbi.nlm.nih.gov/28674055	PUBLICATION ID: CHEMBL1157539 Title: Thousands of chemical starting points for antimalarial lead identification. DOI: 10.1038/nature09107 https://www.doi.org/10.1038/nature09107 PUBLICATION ID: CHEMBL1156829 Title: In silico activity profiling reveals the mechanism of action of antimalarials discovered in a high-throughput screen. DOI: 10.1073/pnas.0802982105 https://www.doi.org/10.1073/pnas.0802…	5	6		0
MMV010545		COc1ccc(cn1)c2cnc3ccc(NCc4ccc(cc4)S(=O)(=O)N)nn23	410.116	3.1917			8	2	1012343-98-4	MALARIA	Plasmodium calcium-dependent protein kinase 1 (CDPK1) or plasmodial protein kinase 7 (PK7) (PMID 28674055)	TCMDC-136688 SR-01000383491 CHEMBL536144 SCHEMBL1082260 ZINC45201770 SR-01000383491-1 SR-01000383491-2	29	44530411	CHEMBL536144			MMV010545 PMC8497498 https://www.ncbi.nlm.nih.gov/pmc/articles/PMC8497498 MMV010545 PMC6332852 https://www.ncbi.nlm.nih.gov/pmc/articles/PMC6332852 MMV010545 PMC5571359 https://www.ncbi.nlm.nih.gov/pmc/articles/PMC5571359	MMV010545 PMID34620901 https://pubmed.ncbi.nlm.nih.gov/34620901 MMV010545 PMID30642330 https://pubmed.ncbi.nlm.nih.gov/30642330 MMV010545 PMID28674055 https://pubmed.ncbi.nlm.nih.gov/28674055	PUBLICATION ID: CHEMBL1157539 Title: Thousands of chemical starting points for antimalarial lead identification. DOI: 10.1038/nature09107 https://www.doi.org/10.1038/nature09107 DATASET ID: CHEMBL3433997 Title: St. Jude Leishmania screening dataset. DOI: 10.6019/CHEMBL3433997 https://www.doi.org/10.6019/CHEMBL3433997 DATASET ID: CHEMBL3637841 Title: MMV Pathogen Box DOI: 10.6019/CHEMBL3637841 htt…	599	6	AU-2007292924-A1 CA-2663091-A1 US-2011021513-A1 US20110021513 US20110021513A1	5
MMV010576		COc1cc(ccc1O)c2cc(cnc2N)c3ccc(cc3)S(=O)(=O)C	370.099	2.4348			6	2	1314882-46-6	MALARIA	Plasmodium pharmacological properties including their mechanism as kinase inhibitors, G protein-coupled receptor (GPCR) antagonists, and ion channel modulators (PMID 22390538)	TCMDC-133343 CHEMBL528966 SCHEMBL2226531 BDBM446802 SR-05000022648 SR-05000022648-1 US10688093, Compound 382_0314_0174 4-[2-amino-5-(4-methylsulfonylphenyl)-3-pyridyl]-2-methoxy-phenol 4-[2-amino-5-(4- methylsulfonyl- phenyl)-3-pyridyl]- 2-methoxy- phenol US10688093, Compound BF000313040 (382_0314_0174)	7	44525553	CHEMBL528966	MMV010576 PMID31695343 https://pubmed.ncbi.nlm.nih.gov/31695343 MMV010576 PMID31670464 https://pubmed.ncbi.nlm.nih.gov/31670464 US10688093, Compound 382_0314_0174 PMID35817532 https://pubmed.ncbi.nlm.nih.gov/35817532 US10688093, Compound 382_0314_0174 PMID35817416 https://pubmed.ncbi.nlm.nih.gov/35817416 US10688093, Compound 382_0314_0174 PMID35817300 https://pubmed.ncbi.nlm.nih.gov/35817300 US10…	CID:44525553 PMID22390538 https://pubmed.ncbi.nlm.nih.gov/22390538	MMV010576 PMC8497498 https://www.ncbi.nlm.nih.gov/pmc/articles/PMC8497498 MMV010576 PMC7179631 https://www.ncbi.nlm.nih.gov/pmc/articles/PMC7179631 MMV010576 PMC7113605 https://www.ncbi.nlm.nih.gov/pmc/articles/PMC7113605 MMV010576 PMC6820192 https://www.ncbi.nlm.nih.gov/pmc/articles/PMC6820192 MMV010576 PMC6603297 https://www.ncbi.nlm.nih.gov/pmc/articles/PMC6603297 MMV010576 PMC6332852 https://…	MMV010576 PMID31695343 https://pubmed.ncbi.nlm.nih.gov/31695343 MMV010576 PMID31670464 https://pubmed.ncbi.nlm.nih.gov/31670464 MMV010576 PMID32234669 https://pubmed.ncbi.nlm.nih.gov/32234669 MMV010576 PMID32071059 https://pubmed.ncbi.nlm.nih.gov/32071059 MMV010576 PMID30080847 https://pubmed.ncbi.nlm.nih.gov/30080847 MMV010576 PMID30647879 https://pubmed.ncbi.nlm.nih.gov/30647879 MMV010576 PMID3…	PUBLICATION ID: CHEMBL1157539 Title: Thousands of chemical starting points for antimalarial lead identification. DOI: 10.1038/nature09107 https://www.doi.org/10.1038/nature09107 PUBLICATION ID: CHEMBL2040800 Title: 3,5-Diaryl-2-aminopyridines as a novel class of orally active antimalarials demonstrating single dose cure in mice and clinical candidate potential. DOI: 10.1021/jm3001373 https://www.…	8	6	AU-2016321218-A1 BR-112012017713-A2 CA-2787121-A1 CA-2787121-C CA-2998397-A1 CN-102812006-A CN-102812006-B DK-2526090-T3 EP-2526090-A2 EP-2526090-B1 EP-3347462-A1 EP2526090A2 EP2526090B1 EP3347462A1 ES-2551875-T3 HU-E027946-T2 JP-2013517264-A JP-5735986-B2 US-10688093-B2 US-2012295905-A1 US-2018250297-A1 US-2021030753-A1 US-9024033-B2 US10688093 US10688093B2 US20120295905 US20120295905A1 US201802…	35		BDBM446802 Homo sapiens (Human) Target:Tyrosine-protein kinase Fyn Tanimoto similarity:na
MMV010764		C(Nc1nn2c(cnc2s1)c3cccs3)C4CCOCC4	320.077	3.0978			7	1	1206204-85-4	MALARIA	CntA, Microbial carnitine to trimethylamine (PMID 33158989)	SCHEMBL1944893 CHEMBL3637872 SR-05000022470 SR-05000022470-1	10	58285518	CHEMBL3637872			MMV010764 PMC7948474 https://www.ncbi.nlm.nih.gov/pmc/articles/PMC7948474 MMV010764 PMC6395923 https://www.ncbi.nlm.nih.gov/pmc/articles/PMC6395923 MMV010764 PMC6332852 https://www.ncbi.nlm.nih.gov/pmc/articles/PMC6332852	MMV010764 PMID33158989 https://pubmed.ncbi.nlm.nih.gov/33158989 MMV010764 PMID30602522 https://pubmed.ncbi.nlm.nih.gov/30602522 MMV010764 PMID30642330 https://pubmed.ncbi.nlm.nih.gov/30642330	DATASET ID: CHEMBL3637841 Title: MMV Pathogen Box DOI: 10.6019/CHEMBL3637841 https://www.doi.org/10.6019/CHEMBL3637841 DATASET ID: CHEMBL3832761 Title: MMV Pathogen Box Bioactivity Data DOI: 10.6019/CHEMBL3832761 https://www.doi.org/10.6019/CHEMBL3832761 DATASET ID: CHEMBL3987221 Title: The Australian National University Dept Of Immunology Pathogen Box Compounds Screened DOI: 10.6019/CHEMBL398722…	11	5	EP-2307425-B1 EP2307425B1 ES-2470681-T3 US-2011130396-A1 US-8389554-B2 US20110130396 US20110130396A1 US8389554 US8389554B2	9
MMV011229	DSM151	CC1=NC2=NC=CN2C(NC3=CC=C(C(F)(F)F)C=C3)=C1	292.094	2.8797			4	1	1281861-10-6	MALARIA	PfDHODH, Plasmodium dihydroorotate dehydrogenase (PMID 27721149)	CHEMBL2172226 7-methyl-N-(4-(trifluoromethyl)phenyl)imidazo[1,2-a]pyrimidin-5-amine 7-methyl-N-[4-(trifluoromethyl)phenyl]imidazo[1,2-a]pyrimidin-5-amine DSM151 SCHEMBL1681168 BDBM50396723 SR-05000022710 SR-05000022710-1	12	51347106	CHEMBL2172226	DSM151 PMID22877245 https://pubmed.ncbi.nlm.nih.gov/22877245	CID:51347106 PMID22899575 https://pubmed.ncbi.nlm.nih.gov/22899575	MMV011229 PMC8815882 https://www.ncbi.nlm.nih.gov/pmc/articles/PMC8815882 MMV011229 PMC6332852 https://www.ncbi.nlm.nih.gov/pmc/articles/PMC6332852 MMV011229 PMC6066566 https://www.ncbi.nlm.nih.gov/pmc/articles/PMC6066566 MMV011229 PMC5571359 https://www.ncbi.nlm.nih.gov/pmc/articles/PMC5571359 DSM151 PMC3446820 https://www.ncbi.nlm.nih.gov/pmc/articles/PMC3446820 DSM151 PMC46745 https://www.ncbi…	MMV011229 PMID35120131 https://pubmed.ncbi.nlm.nih.gov/35120131 MMV011229 PMID30642330 https://pubmed.ncbi.nlm.nih.gov/30642330 MMV011229 PMID30087858 https://pubmed.ncbi.nlm.nih.gov/30087858 MMV011229 PMID28674055 https://pubmed.ncbi.nlm.nih.gov/28674055 DSM151 PMID35347903 https://pubmed.ncbi.nlm.nih.gov/35347903 DSM151 PMID22877245 https://pubmed.ncbi.nlm.nih.gov/22877245 DSM151 PMID8516290 ht…	PUBLICATION ID: CHEMBL2169788 Title: Bioisosteric transformations and permutations in the triazolopyrimidine scaffold to identify the minimum pharmacophore required for inhibitory activity against Plasmodium falciparum dihydroorotate dehydrogenase. DOI: 10.1021/jm300351w https://www.doi.org/10.1021/jm300351w DATASET ID: CHEMBL3637841 Title: MMV Pathogen Box DOI: 10.6019/CHEMBL3637841 https://www.…	10	5	BR-112012007179-B1 CA-2775354-A1 CA-2775354-C CN-102741255-A CN-102741255-B DK-2483274-T3 EP-2483274-B1 EP2483274A2 EP2483274B1 ES-2527835-T3 JP-2013506004-A JP-5818266-B2 US-2009209557-A1 US-2012302586-A1 US-9216983-B2 US-9238653-B2 US09238653B2 US20090209557A1 US20120302586 US20120302586A1 US9216983B2 US9238653B2 WO2011041304A2	23		BDBM50396723 Homo sapiens (Human) Target:Dihydroorotate dehydrogenase Tanimoto similarity:1.00000 BDBM50396723 Plasmodium falciparum (isolate 3D7) Target:Dihydroorotate dehydrogenase (quinone), mitochondrial Tanimoto similarity:1.00000
MMV011511		COc1ccc(CCN2CCC(CC2)NCc3cccc(c3)N(C)C)cc1	367.262	2.5169			4	1	909669-50-7	MALARIA		TCMDC-124991 GNF-Pf-1037 SR-01000387102 CHEMBL527297 SR-01000387102-1 SR-01000387102-2	9	24732616	CHEMBL527297			MMV011511 PMC7130106 https://www.ncbi.nlm.nih.gov/pmc/articles/PMC7130106 MMV011511 PMC6332852 https://www.ncbi.nlm.nih.gov/pmc/articles/PMC6332852 GNF-Pf-1037 PMC3762334 https://www.ncbi.nlm.nih.gov/pmc/articles/PMC3762334	MMV011511 PMID32280200 https://pubmed.ncbi.nlm.nih.gov/32280200 MMV011511 PMID30642330 https://pubmed.ncbi.nlm.nih.gov/30642330	PUBLICATION ID: CHEMBL1157539 Title: Thousands of chemical starting points for antimalarial lead identification. DOI: 10.1038/nature09107 https://www.doi.org/10.1038/nature09107 PUBLICATION ID: CHEMBL1156829 Title: In silico activity profiling reveals the mechanism of action of antimalarials discovered in a high-throughput screen. DOI: 10.1073/pnas.0802982105 https://www.doi.org/10.1073/pnas.0802…	35	6		0
MMV011691	GNF-PF-5069	NCC(=O)N1CCn2c(C1)nc(c2Nc3ccc4OCOc4c3)c5ccccc5	391.164	3.5042			7	2	1261109-87-8	MALARIA	Plasmodium Dihydroorotate oxidase (PMID 22096101)	GNF-Pf-5069 CHEMBL601821 SCHEMBL1050469 BDBM50347948 SR-05000022695 SR-05000022695-1 2-amino-1-[3-(1,3-benzodioxol-5-ylamino)-2-phenyl-6,8-dihydro-5H-imidazo[1,2-a]pyrazin-7-yl]ethanone	6	45488686	CHEMBL601821		CID:45488686 PMID21644570 https://pubmed.ncbi.nlm.nih.gov/21644570	MMV011691 PMC6332852 https://www.ncbi.nlm.nih.gov/pmc/articles/PMC6332852 GNF-Pf-5069 PMC4890880 https://www.ncbi.nlm.nih.gov/pmc/articles/PMC4890880 GNF-Pf-5069 PMC3762334 https://www.ncbi.nlm.nih.gov/pmc/articles/PMC3762334 GNF-Pf-5069 PMC6950218 https://www.ncbi.nlm.nih.gov/pmc/articles/PMC6950218	MMV011691 PMID30642330 https://pubmed.ncbi.nlm.nih.gov/30642330 GNF-Pf-5069 PMID23587422 https://pubmed.ncbi.nlm.nih.gov/23587422 GNF-Pf-5069 PMID27275010 https://pubmed.ncbi.nlm.nih.gov/27275010 GNF-Pf-5069 PMID21644570 https://pubmed.ncbi.nlm.nih.gov/21644570	PUBLICATION ID: CHEMBL1156829 Title: In silico activity profiling reveals the mechanism of action of antimalarials discovered in a high-throughput screen. DOI: 10.1073/pnas.0802982105 https://www.doi.org/10.1073/pnas.0802982105 PUBLICATION ID: CHEMBL1789904 Title: Imaging of Plasmodium liver stages to drive next-generation antimalarial drug discovery. DOI: 10.1126/science.1211936 https://www.doi.…	15	5	AU-2010271247-A1 AU-2010271247-B2 CA-2767664-A1 CA-2767664-C EP-2451814-B1 EP-2737927-A1 EP-2737927-B1 EP2451814A2 EP2451814B1 EP2737927A1 EP2737927B1 JP-2012532890-A JP-5432376-B2 KR-101378666-B1 KR-20120047939-A NZ-597275-A US-2011059934-A1 US-2013281403-A1 US-2016108051-A1 US-8557801-B2 US-9469645-B2 US-9963454-B2 US20110059934 US20110059934A1 US20130281403 US20130281403A1 US20160108051A1 US85…	32		BDBM50347948 Homo sapiens (Human) Target:Cytochrome P450 2C19 Tanimoto similarity:1.00000 BDBM50347948 Homo sapiens (Human) Target:Potassium voltage-gated channel subfamily H member 2 Tanimoto similarity:1.00000 BDBM50347948 Homo sapiens (Human) Target:Cytochrome P450 3A4 Tanimoto similarity:1.00000 BDBM50347948 Homo sapiens (Human) Target:Cytochrome P450 2D6 Tanimoto similarity:1.00000 BDBM50347…
MMV011765		FC(F)(F)c1cnc(Sc2oc(nn2)c3ccncc3)c(Cl)c1	357.99	4.9415			6	0	400082-31-7	MALARIA	PfGSK3, Plasmodium glycogen synthase kinase 3 (PMID 28513586)	TCMDC-123767 GNF-Pf-3628 CHEMBL580702 AKOS005089899 4J-049 SR-05000022686 SR-05000022686-1 3-chloro-5-(trifluoromethyl)-2-pyridinyl 5-(4-pyridinyl)-1,3,4-oxadiazol-2-yl sulfide	3	1476278	CHEMBL580702			MMV011765 PMC6332852 https://www.ncbi.nlm.nih.gov/pmc/articles/PMC6332852 MMV011765 PMC5786798 https://www.ncbi.nlm.nih.gov/pmc/articles/PMC5786798 TCMDC-123767 PMC5958111 https://www.ncbi.nlm.nih.gov/pmc/articles/PMC5958111 TCMDC-123767 PMC5442318 https://www.ncbi.nlm.nih.gov/pmc/articles/PMC5442318 GNF-Pf-3628 PMC7179646 https://www.ncbi.nlm.nih.gov/pmc/articles/PMC7179646 GNF-Pf-3628 PMC510929…	MMV011765 PMID29133550 https://pubmed.ncbi.nlm.nih.gov/29133550 MMV011765 PMID30642330 https://pubmed.ncbi.nlm.nih.gov/30642330 TCMDC-123767 PMID28513586 https://pubmed.ncbi.nlm.nih.gov/28513586 TCMDC-123767 PMID29773818 https://pubmed.ncbi.nlm.nih.gov/29773818	PUBLICATION ID: CHEMBL1157539 Title: Thousands of chemical starting points for antimalarial lead identification. DOI: 10.1038/nature09107 https://www.doi.org/10.1038/nature09107 PUBLICATION ID: CHEMBL1156829 Title: In silico activity profiling reveals the mechanism of action of antimalarials discovered in a high-throughput screen. DOI: 10.1073/pnas.0802982105 https://www.doi.org/10.1073/pnas.0802…	2	6		0
MMV011903		Cc1ccc(NC(=O)c2nc[nH]c2C(=O)Nc3nc4ccccc4[nH]3)c(C)c1	374.149	1.6094			4	4	310454-10-5	MALARIA	Plasmodium unknown, Human CXC Motif Chemokine Receptor 2 (CXCR2) (PMID 24354854)	GNF-Pf-698 SR-01000357488 Oprea1_505655 CHEMBL604099 SCHEMBL2759942 MCULE-3428366795 SR-01000357488-1 SR-01000357488-2	3	3110698	CHEMBL604099			MMV011903 PMC6216040 https://www.ncbi.nlm.nih.gov/pmc/articles/PMC6216040 MMV011903 PMC6057649 https://www.ncbi.nlm.nih.gov/pmc/articles/PMC6057649 GNF-Pf-698 PMC7159391 https://www.ncbi.nlm.nih.gov/pmc/articles/PMC7159391	MMV011903 PMID30001317 https://pubmed.ncbi.nlm.nih.gov/30001317 MMV011903 PMID30396011 https://pubmed.ncbi.nlm.nih.gov/30396011 MMV011903 PMID31933526 https://pubmed.ncbi.nlm.nih.gov/31933526	PUBLICATION ID: CHEMBL1156829 Title: In silico activity profiling reveals the mechanism of action of antimalarials discovered in a high-throughput screen. DOI: 10.1073/pnas.0802982105 https://www.doi.org/10.1073/pnas.0802982105 PUBLICATION ID: CHEMBL1789904 Title: Imaging of Plasmodium liver stages to drive next-generation antimalarial drug discovery. DOI: 10.1126/science.1211936 https://www.doi.…	13	5	AU-2007305399-A1 AU-2007305399-B2 CA-2663856-A1 EP-2061768-A2 EP2061768A2 JP-2010504980-A US-2010136136-A1 US-8088767-B2 US20100136136 US20100136136A1 US8088767 US8088767B2 WO-2008042282-A2 WO2008042282A2	14
MMV012074	Lansoprazole	Cc1nc2ccccn2c1C(=O)NCc3ccc(Cl)cc3	299.083	3.8835			3	1	332057-26-8	TUBERCULOSIS	MtbCYTb, Mycobacterium cytochrome bc1 (PMID 26158909)	SR-01000360032 CBMicro_036407 Oprea1_105145 Oprea1_424269 CHEMBL2097970 TCMDC-142359 ZINC277520 GSK2111534A AKOS000611330 MCULE-9815795009 BIM-0036188.P001 SR-01000360032-1 SR-01000360032-2	3	782429	CHEMBL2097970			GSK2111534A PMC5834492 https://www.ncbi.nlm.nih.gov/pmc/articles/PMC5834492 GSK2111534A PMC4510652 https://www.ncbi.nlm.nih.gov/pmc/articles/PMC4510652 BIM-0036188.P001 PMC9271908 https://www.ncbi.nlm.nih.gov/pmc/articles/PMC9271908 BIM-0036188.P001 PMC9261339 https://www.ncbi.nlm.nih.gov/pmc/articles/PMC9261339 BIM-0036188.P001 PMC9261323 https://www.ncbi.nlm.nih.gov/pmc/articles/PMC9261323 BIM-…	GSK2111534A PMID26158909 https://pubmed.ncbi.nlm.nih.gov/26158909 GSK2111534A PMID29500372 https://pubmed.ncbi.nlm.nih.gov/29500372	DATASET ID: CHEMBL2095176 Title: GSK Tuberculosis Screening Data DOI: 10.6019/CHEMBL2095176 https://www.doi.org/10.6019/CHEMBL2095176 DATASET ID: CHEMBL3637841 Title: MMV Pathogen Box DOI: 10.6019/CHEMBL3637841 https://www.doi.org/10.6019/CHEMBL3637841 DATASET ID: CHEMBL3832761 Title: MMV Pathogen Box Bioactivity Data DOI: 10.6019/CHEMBL3832761 https://www.doi.org/10.6019/CHEMBL3832761 DATASET ID…	6	6		0
MMV016136		Cc1cc(Nc2ccncc2)n3nc(C)c(c4ccccc4Cl)c3n1	349.109	3.5875			5	1	890633-16-6	MALARIA		TCMDC-124918 3-(2-chlorophenyl)-2,5-dimethyl-N-(pyridin-4-yl)pyrazolo[1,5-a]pyrimidin-7-amine CHEMBL534395 ZINC7572464 STK953927 AKOS002249113 MCULE-5182476998 VU0607256-1 SR-05000022551 SR-05000022551-1 F3250-0276	5	16449863	CHEMBL534395			MMV016136 PMC6332852 https://www.ncbi.nlm.nih.gov/pmc/articles/PMC6332852	MMV016136 PMID30642330 https://pubmed.ncbi.nlm.nih.gov/30642330	PUBLICATION ID: CHEMBL1157539 Title: Thousands of chemical starting points for antimalarial lead identification. DOI: 10.1038/nature09107 https://www.doi.org/10.1038/nature09107 DATASET ID: CHEMBL3433997 Title: St. Jude Leishmania screening dataset. DOI: 10.6019/CHEMBL3433997 https://www.doi.org/10.6019/CHEMBL3433997 DATASET ID: CHEMBL3637841 Title: MMV Pathogen Box DOI: 10.6019/CHEMBL3637841 htt…	4	6		0
MMV016838		Cc1ccc(cc1)-c1cc(c2cc(ccc2n1)Br)C(=O)Nc1cccnc1	417.048	2.9614			3	1	775299-82-6	MALARIA	PfeEF-2, Plasmodium translation elongation factor (PMID 27631715)	CHEMBL3637888 ZINC2867513 STK463983 AKOS003364485 MCULE-4429643218 SR-05000022747 SR-05000022747-1 6-bromo-2-(4-methylphenyl)-N-(pyridin-3-yl)quinoline-4-carboxamide 6-bromo-2-(4-methylphenyl)-N~4~-(3-pyridyl)-4-quinolinecarboxamide	3	2220526	CHEMBL3637888			MMV016838 PMC5571359 https://www.ncbi.nlm.nih.gov/pmc/articles/PMC5571359	MMV016838 PMID28674055 https://pubmed.ncbi.nlm.nih.gov/28674055	DATASET ID: CHEMBL3637841 Title: MMV Pathogen Box DOI: 10.6019/CHEMBL3637841 https://www.doi.org/10.6019/CHEMBL3637841 DATASET ID: CHEMBL3832761 Title: MMV Pathogen Box Bioactivity Data DOI: 10.6019/CHEMBL3832761 https://www.doi.org/10.6019/CHEMBL3832761 DATASET ID: CHEMBL3987221 Title: The Australian National University Dept Of Immunology Pathogen Box Compounds Screened DOI: 10.6019/CHEMBL398722…	7	5		0
MMV019087		Cc1cc(C)n2nc(nc2n1)C(=O)Nc3cc(ccc3N4CCOCC4)C(F)(F)F	420.152	3.7954			7	1	771506-69-5	MALARIA		TCMDC-123614 SMR000152942 MLS000565784 MLS002636540 CHEMBL587947 ZINC3371253 AKOS033976509 MCULE-5930483688 SR-05000022559 SR-05000022559-1 Z26790623 5,7-dimethyl-N-[2-(morpholin-4-yl)-5-(trifluoromethyl)phenyl]-[1,2,4]triazolo[1,5-a]pyrimidine-2-carboxamide 771506-69-5	3	2489078	CHEMBL587947			MMV019087 PMC6332852 https://www.ncbi.nlm.nih.gov/pmc/articles/PMC6332852	MMV019087 PMID30642330 https://pubmed.ncbi.nlm.nih.gov/30642330	PUBLICATION ID: CHEMBL1157539 Title: Thousands of chemical starting points for antimalarial lead identification. DOI: 10.1038/nature09107 https://www.doi.org/10.1038/nature09107 PUBLICATION ID: CHEMBL2016447 Title: Cyclopropyl Carboxamides: A New Oral Antimalarial Series Derived from the Tres Cantos Anti-Malarial Set (TCAMS). DOI: 10.1021/ml2001517 https://www.doi.org/10.1021/ml2001517 DATASET ID…	3	6		0
MMV019189		Cc1ccc2c(NC(=O)C23NN=C(S3)c4ccccc4)c1C	309.094	2.354			4	2	640253-94-7	MALARIA	Likely plasmodium in vitro translation (PMID 35647647)	TCMDC-123736 SR-01000365245 CHEMBL530887 SCHEMBL6276318 AKOS000601554 AKOS024270146 MCULE-9490661057 SR-01000365245-1 SR-01000365245-2	1	3154349	CHEMBL530887			MMV019189 PMC9211397 https://www.ncbi.nlm.nih.gov/pmc/articles/PMC9211397 MMV019189 PMC6332852 https://www.ncbi.nlm.nih.gov/pmc/articles/PMC6332852 MMV019189 PMC6301270 https://www.ncbi.nlm.nih.gov/pmc/articles/PMC6301270 MMV019189 PMC6095626 https://www.ncbi.nlm.nih.gov/pmc/articles/PMC6095626 MMV019189 PMC5571359 https://www.ncbi.nlm.nih.gov/pmc/articles/PMC5571359	MMV019189 PMID35647647 https://pubmed.ncbi.nlm.nih.gov/35647647 MMV019189 PMID30647879 https://pubmed.ncbi.nlm.nih.gov/30647879 MMV019189 PMID30642330 https://pubmed.ncbi.nlm.nih.gov/30642330 MMV019189 PMID30080847 https://pubmed.ncbi.nlm.nih.gov/30080847 MMV019189 PMID28674055 https://pubmed.ncbi.nlm.nih.gov/28674055	PUBLICATION ID: CHEMBL1157539 Title: Thousands of chemical starting points for antimalarial lead identification. DOI: 10.1038/nature09107 https://www.doi.org/10.1038/nature09107 DATASET ID: CHEMBL3433997 Title: St. Jude Leishmania screening dataset. DOI: 10.6019/CHEMBL3433997 https://www.doi.org/10.6019/CHEMBL3433997 DATASET ID: CHEMBL3637841 Title: MMV Pathogen Box DOI: 10.6019/CHEMBL3637841 htt…	3	6	WO2005092304A2	1
MMV019234		COc1ccc(cc1OC)C2CC(=NN2C(=O)c3occc3)c4cccs4	382.099	3.4924			6	0	836625-35-5	MALARIA		TCMDC-123796 MLS000769739 CHEMBL526214 HMS2778H16 STL338311 AKOS022119185 MCULE-4014878568 SMR000434472 SR-01000769945 SR-01000769945-2 [5-(3,4-Dimethoxy-phenyl)-3-thiophen-2-yl-4,5-dihydro-pyrazol-1-yl]-furan-2-yl-methanone [5-(3,4-dimethoxyphenyl)-3-(thiophen-2-yl)-4,5-dihydro-1H-pyrazol-1-yl](furan-2-yl)methanone 836625-35-5	3	4678785	CHEMBL526214			MMV019234 PMC6332852 https://www.ncbi.nlm.nih.gov/pmc/articles/PMC6332852	MMV019234 PMID30642330 https://pubmed.ncbi.nlm.nih.gov/30642330	PUBLICATION ID: CHEMBL1157539 Title: Thousands of chemical starting points for antimalarial lead identification. DOI: 10.1038/nature09107 https://www.doi.org/10.1038/nature09107 DATASET ID: CHEMBL1201862 Title: PubChem BioAssay data set DATASET ID: CHEMBL3433997 Title: St. Jude Leishmania screening dataset. DOI: 10.6019/CHEMBL3433997 https://www.doi.org/10.6019/CHEMBL3433997 DATASET ID: CHEMBL363…	7	7		0
MMV019551		CCC(NC(=O)c1ccccc1NC(=O)c2ccc(C)cc2)C(=O)OC	354.158	3.1531			4	2	1041635-37-3	MALARIA		TCMDC-124179 CHEMBL535295 AKOS003305861 MCULE-8138929521 SR-05000022745 SR-05000022745-1	1	4411175	CHEMBL535295			MMV019551 PMC6332852 https://www.ncbi.nlm.nih.gov/pmc/articles/PMC6332852	MMV019551 PMID30642330 https://pubmed.ncbi.nlm.nih.gov/30642330	PUBLICATION ID: CHEMBL1157539 Title: Thousands of chemical starting points for antimalarial lead identification. DOI: 10.1038/nature09107 https://www.doi.org/10.1038/nature09107 DATASET ID: CHEMBL3433997 Title: St. Jude Leishmania screening dataset. DOI: 10.6019/CHEMBL3433997 https://www.doi.org/10.6019/CHEMBL3433997 DATASET ID: CHEMBL3637841 Title: MMV Pathogen Box DOI: 10.6019/CHEMBL3637841 htt…	3	6		0
MMV019721		CCN(CC)S(=O)(=O)c1ccc(Cl)c(c1)C(=O)Nc2ccc3nc(C)sc3c2	437.063	3.934			5	1	848174-54-9	MALARIA	PfACS, Plasmodium acetyl-coenzyme A (PMID 34348113)	TCMDC-124376 CHEMBL587715 ZINC9632012 AKOS001100089 MCULE-9064038394 SR-05000022545 SR-05000022545-1	3	4800131	CHEMBL587715	MMV019721 PMID34348113 https://pubmed.ncbi.nlm.nih.gov/34348113		MMV019721 PMC8878317 https://www.ncbi.nlm.nih.gov/pmc/articles/PMC8878317 MMV019721 PMC8608365 https://www.ncbi.nlm.nih.gov/pmc/articles/PMC8608365 MMV019721 PMC6332852 https://www.ncbi.nlm.nih.gov/pmc/articles/PMC6332852 MMV019721 PMC5571359 https://www.ncbi.nlm.nih.gov/pmc/articles/PMC5571359	MMV019721 PMID34348113 https://pubmed.ncbi.nlm.nih.gov/34348113 MMV019721 PMID34523908 https://pubmed.ncbi.nlm.nih.gov/34523908 MMV019721 PMID33648890 https://pubmed.ncbi.nlm.nih.gov/33648890 MMV019721 PMID30642330 https://pubmed.ncbi.nlm.nih.gov/30642330 MMV019721 PMID28674055 https://pubmed.ncbi.nlm.nih.gov/28674055	PUBLICATION ID: CHEMBL1157539 Title: Thousands of chemical starting points for antimalarial lead identification. DOI: 10.1038/nature09107 https://www.doi.org/10.1038/nature09107 DATASET ID: CHEMBL3433997 Title: St. Jude Leishmania screening dataset. DOI: 10.6019/CHEMBL3433997 https://www.doi.org/10.6019/CHEMBL3433997 DATASET ID: CHEMBL3637841 Title: MMV Pathogen Box DOI: 10.6019/CHEMBL3637841 htt…	1	6		0
MMV019742		Cc1ccc(cc1)S(=O)(=O)N2CCN(CC2)C(=O)c3cc([nH]n3)c4ccccc4	410.141	2.0475			4	1	1094742-58-1	MALARIA	Mycobacterium potentially proteasome (PMID 33074049)	TCMDC-124401 CHEMBL524742 HMS3441N19 ZINC7775119 MCULE-9549421811 SR-05000022567 SR-05000022567-1 Z116814534 (5-phenyl-1h-pyrazol-3-yl)-[4-(p-tolylsulfonyl) piperazin-1-yl]-methanone 1-(4-methylbenzenesulfonyl)-4-(5-phenyl-1H-pyrazole-3-carbonyl)piperazine 1-[(4-methylphenyl)sulfonyl]-4-[(3-phenyl-1H-pyrazol-5-yl)carbonyl]piperazine 1094742-58-1	3	8889263		MMV019742 PMID28755265 https://pubmed.ncbi.nlm.nih.gov/28755265		MMV019742 PMC5571359 https://www.ncbi.nlm.nih.gov/pmc/articles/PMC5571359	MMV019742 PMID28755265 https://pubmed.ncbi.nlm.nih.gov/28755265 MMV019742 PMID28674055 https://pubmed.ncbi.nlm.nih.gov/28674055		4	0		0
MMV019790		CCOc1ccccc1C(=O)Nc2cccc(c2)c3nc4ncccn4c3C	372.159	3.944			5	1	862811-63-0	MALARIA		TCMDC-124461 2-ethoxy-N-(3-(3-methylimidazo[1,2-a]pyrimidin-2-yl)phenyl)benzamide 2-ethoxy-N-[3-(3-methylimidazo[1,2-a]pyrimidin-2-yl)phenyl]benzamide CHEMBL586794 SR-05000022685 SR-05000022685-1 F0657-0454 862811-63-0	3	7080312	CHEMBL586794					PUBLICATION ID: CHEMBL1157539 Title: Thousands of chemical starting points for antimalarial lead identification. DOI: 10.1038/nature09107 https://www.doi.org/10.1038/nature09107 DATASET ID: CHEMBL3433997 Title: St. Jude Leishmania screening dataset. DOI: 10.6019/CHEMBL3433997 https://www.doi.org/10.6019/CHEMBL3433997 DATASET ID: CHEMBL3637841 Title: MMV Pathogen Box DOI: 10.6019/CHEMBL3637841 htt…	0	6		0
MMV019807		Cc1ccc2cc(C3NC(=O)c4ccccc4N3)c(Cl)nc2c1	323.083	3.7406			3	2	333407-11-7	MALARIA		TCMDC-124480 Oprea1_572050 Oprea1_810686 CHEMBL535286 AKOS000732218 AKOS024307029 MCULE-6555327971 SR-05000022556 SR-05000022556-1	69	3167751	CHEMBL535286			MMV019807 PMC6332852 https://www.ncbi.nlm.nih.gov/pmc/articles/PMC6332852	MMV019807 PMID30642330 https://pubmed.ncbi.nlm.nih.gov/30642330	PUBLICATION ID: CHEMBL1157539 Title: Thousands of chemical starting points for antimalarial lead identification. DOI: 10.1038/nature09107 https://www.doi.org/10.1038/nature09107 DATASET ID: CHEMBL3433997 Title: St. Jude Leishmania screening dataset. DOI: 10.6019/CHEMBL3433997 https://www.doi.org/10.6019/CHEMBL3433997 DATASET ID: CHEMBL3637841 Title: MMV Pathogen Box DOI: 10.6019/CHEMBL3637841 htt…	1195	6		0
MMV019838		FC(F)(F)c1cc(cc(c1)C(F)(F)F)C(=O)Nc2ccnc(n2)c3cccnc3	412.076	0.9629			4	1	866143-29-5	MALARIA	Mycobacterium potentially proteasome (PMID 33074049)	TCMDC-124516 866143-29-5 N-[2-(pyridin-3-yl)pyrimidin-4-yl]-3,5-bis(trifluoromethyl)benzamide N-[2-(3-pyridinyl)-4-pyrimidinyl]-3,5-bis(trifluoromethyl)benzenecarboxamide SR-01000308010 N-(2-pyridin-3-ylpyrimidin-4-yl)-3,5-bis(trifluoromethyl)benzamide CHEMBL588781 DTXSID201019151 ZINC1403178 AKOS005105229 9K-334S MCULE-4135703127 SR-01000308010-1 SR-01000308010-2	57	1488499	CHEMBL588781	MMV019838 PMID33074049 https://pubmed.ncbi.nlm.nih.gov/33074049 MMV019838 PMID31411538 https://pubmed.ncbi.nlm.nih.gov/31411538		MMV019838 PMC6395923 https://www.ncbi.nlm.nih.gov/pmc/articles/PMC6395923 N-(2-pyridin-3-ylpyrimidin-4-yl)-3,5-bis(trifluoromethyl)benzamide PMC7465418 https://www.ncbi.nlm.nih.gov/pmc/articles/PMC7465418	MMV019838 PMID33074049 https://pubmed.ncbi.nlm.nih.gov/33074049 MMV019838 PMID31411538 https://pubmed.ncbi.nlm.nih.gov/31411538 MMV019838 PMID30602522 https://pubmed.ncbi.nlm.nih.gov/30602522	PUBLICATION ID: CHEMBL1157539 Title: Thousands of chemical starting points for antimalarial lead identification. DOI: 10.1038/nature09107 https://www.doi.org/10.1038/nature09107 DATASET ID: CHEMBL3433997 Title: St. Jude Leishmania screening dataset. DOI: 10.6019/CHEMBL3433997 https://www.doi.org/10.6019/CHEMBL3433997 DATASET ID: CHEMBL3637841 Title: MMV Pathogen Box DOI: 10.6019/CHEMBL3637841 htt…	646	6		0
MMV019993		CC(Nc1nncc(n1)c2ccc(cc2)C(F)(F)F)c3cn(C)nc3C	362.147	3.3285			6	1	1185365-12-1	MALARIA		TCMDC-124694 CHEMBL528922 SR-05000022715 SR-05000022715-1	58	44522142	CHEMBL528922			MMV019993 PMC8694189 https://www.ncbi.nlm.nih.gov/pmc/articles/PMC8694189 MMV019993 PMC6332852 https://www.ncbi.nlm.nih.gov/pmc/articles/PMC6332852	MMV019993 PMID34937180 https://pubmed.ncbi.nlm.nih.gov/34937180 MMV019993 PMID30642330 https://pubmed.ncbi.nlm.nih.gov/30642330	PUBLICATION ID: CHEMBL1157539 Title: Thousands of chemical starting points for antimalarial lead identification. DOI: 10.1038/nature09107 https://www.doi.org/10.1038/nature09107 DATASET ID: CHEMBL3433997 Title: St. Jude Leishmania screening dataset. DOI: 10.6019/CHEMBL3433997 https://www.doi.org/10.6019/CHEMBL3433997 DATASET ID: CHEMBL3637841 Title: MMV Pathogen Box DOI: 10.6019/CHEMBL3637841 htt…	626	6		0
MMV020081		COc1cccc(CC(=O)N2CCC(CC2)n3c(C)nc4ccc(F)cc34)c1	381.185	3.1517			4	0	923527-40-6	MALARIA		TCMDC-124792 CHEMBL525702 SR-05000022669 SR-05000022669-1	3	44522179	CHEMBL525702			MMV020081 PMC7179631 https://www.ncbi.nlm.nih.gov/pmc/articles/PMC7179631 MMV020081 PMC6332852 https://www.ncbi.nlm.nih.gov/pmc/articles/PMC6332852 MMV020081 PMC5995868 https://www.ncbi.nlm.nih.gov/pmc/articles/PMC5995868 MMV020081 PMC5571359 https://www.ncbi.nlm.nih.gov/pmc/articles/PMC5571359	MMV020081 PMID32071059 https://pubmed.ncbi.nlm.nih.gov/32071059 MMV020081 PMID29892073 https://pubmed.ncbi.nlm.nih.gov/29892073 MMV020081 PMID30638365 https://pubmed.ncbi.nlm.nih.gov/30638365 MMV020081 PMID30642330 https://pubmed.ncbi.nlm.nih.gov/30642330 MMV020081 PMID28674055 https://pubmed.ncbi.nlm.nih.gov/28674055	PUBLICATION ID: CHEMBL1157539 Title: Thousands of chemical starting points for antimalarial lead identification. DOI: 10.1038/nature09107 https://www.doi.org/10.1038/nature09107 DATASET ID: CHEMBL3433997 Title: St. Jude Leishmania screening dataset. DOI: 10.6019/CHEMBL3433997 https://www.doi.org/10.6019/CHEMBL3433997 DATASET ID: CHEMBL3637841 Title: MMV Pathogen Box DOI: 10.6019/CHEMBL3637841 htt…	4	6		0
MMV020120		CC1CC1C(=O)NC2CCN(CC3(CCCCC3)c4ccccc4)CC2	354.267	3.117			2	1	1381404-71-2	MALARIA		TCMDC-124831 CHEMBL546400 AKOS030431326 SR-05000022537 SR-05000022537-1	3	44522207	CHEMBL546400			MMV020120 PMC6332852 https://www.ncbi.nlm.nih.gov/pmc/articles/PMC6332852	MMV020120 PMID30642330 https://pubmed.ncbi.nlm.nih.gov/30642330	PUBLICATION ID: CHEMBL1157539 Title: Thousands of chemical starting points for antimalarial lead identification. DOI: 10.1038/nature09107 https://www.doi.org/10.1038/nature09107 DATASET ID: CHEMBL3433997 Title: St. Jude Leishmania screening dataset. DOI: 10.6019/CHEMBL3433997 https://www.doi.org/10.6019/CHEMBL3433997 DATASET ID: CHEMBL3637841 Title: MMV Pathogen Box DOI: 10.6019/CHEMBL3637841 htt…	6	6		0
MMV020136		CNC(=O)c1cc(cs1)S(=O)(=O)N2CCN(CC2)c3ccccn3	366.082	2.8942			6	1	919027-70-6	MALARIA		TCMDC-124847 CHEMBL532350 ZINC35401858 AKOS000758946 MCULE-8312143639 SR-05000022543 SR-05000022543-1	7	6503958	CHEMBL532350			MMV020136 PMC6332852 https://www.ncbi.nlm.nih.gov/pmc/articles/PMC6332852 MMV020136 PMC5995868 https://www.ncbi.nlm.nih.gov/pmc/articles/PMC5995868	MMV020136 PMID29892073 https://pubmed.ncbi.nlm.nih.gov/29892073 MMV020136 PMID30638365 https://pubmed.ncbi.nlm.nih.gov/30638365 MMV020136 PMID30642330 https://pubmed.ncbi.nlm.nih.gov/30642330	PUBLICATION ID: CHEMBL1157539 Title: Thousands of chemical starting points for antimalarial lead identification. DOI: 10.1038/nature09107 https://www.doi.org/10.1038/nature09107 DATASET ID: CHEMBL3433997 Title: St. Jude Leishmania screening dataset. DOI: 10.6019/CHEMBL3433997 https://www.doi.org/10.6019/CHEMBL3433997 DATASET ID: CHEMBL3637841 Title: MMV Pathogen Box DOI: 10.6019/CHEMBL3637841 htt…	33	6		0
MMV020152		Cc1onc(c1)C(=O)Nc2ccc(cc2)c3ccccc3	278.106	2.855			3	1	930557-38-3	MALARIA		TCMDC-124865 CHEMBL582027 ZINC7765719 AKOS034126071 MCULE-9288431994 SR-05000022554 SR-05000022554-1 Z30175668 N-{[1,1'-biphenyl]-4-yl}-5-methyl-1,2-oxazole-3-carboxamide 930557-38-3	28	8880740	CHEMBL582027			MMV020152 PMC5734697 https://www.ncbi.nlm.nih.gov/pmc/articles/PMC5734697	MMV020152 PMID29223747 https://pubmed.ncbi.nlm.nih.gov/29223747	PUBLICATION ID: CHEMBL1157539 Title: Thousands of chemical starting points for antimalarial lead identification. DOI: 10.1038/nature09107 https://www.doi.org/10.1038/nature09107 DATASET ID: CHEMBL3433997 Title: St. Jude Leishmania screening dataset. DOI: 10.6019/CHEMBL3433997 https://www.doi.org/10.6019/CHEMBL3433997 DATASET ID: CHEMBL3637841 Title: MMV Pathogen Box DOI: 10.6019/CHEMBL3637841 htt…	355	6		0
MMV020165		CC(C)NCC(=O)Nc1cccc(c1)C(=O)Nc2cccc(c2)C(F)(F)F	379.151	3.4794			3	3	930876-39-4	MALARIA		TCMDC-124878 CHEMBL535002 ZINC14114392 AKOS005319433 MCULE-4031656671 SR-05000022728 SR-05000022728-1 Z46157028 3-{2-[(propan-2-yl)amino]acetamido}-N-[3-(trifluoromethyl)phenyl]benzamide 930876-39-4	6	17446182	CHEMBL535002			MMV020165 PMC6332852 https://www.ncbi.nlm.nih.gov/pmc/articles/PMC6332852	MMV020165 PMID30642330 https://pubmed.ncbi.nlm.nih.gov/30642330	PUBLICATION ID: CHEMBL1157539 Title: Thousands of chemical starting points for antimalarial lead identification. DOI: 10.1038/nature09107 https://www.doi.org/10.1038/nature09107 DATASET ID: CHEMBL3433997 Title: St. Jude Leishmania screening dataset. DOI: 10.6019/CHEMBL3433997 https://www.doi.org/10.6019/CHEMBL3433997 DATASET ID: CHEMBL3637841 Title: MMV Pathogen Box DOI: 10.6019/CHEMBL3637841 htt…	40	6		0
MMV020289		Cc1ccc(NC(=O)c2cc(ccc2C)S(=O)(=O)NC(C)(C)C)nc1	361.146	2.6934			4	2	924060-81-1	MALARIA	PfDHODH, Plasmodium DHODH (PMID 29336544)	TCMDC-125009 CHEMBL546835 ZINC9834531 AKOS001307449 MCULE-7894215204 SR-05000022737 SR-05000022737-1 Z167060588 5-(tert-butylsulfamoyl)-2-methyl-N-(5-methylpyridin-2-yl)benzamide	17	16354321	CHEMBL546835			MMV020289 PMC8815882 https://www.ncbi.nlm.nih.gov/pmc/articles/PMC8815882 MMV020289 PMC6690977 https://www.ncbi.nlm.nih.gov/pmc/articles/PMC6690977 MMV020289 PMC6332852 https://www.ncbi.nlm.nih.gov/pmc/articles/PMC6332852	MMV020289 PMID31406175 https://pubmed.ncbi.nlm.nih.gov/31406175 MMV020289 PMID35120131 https://pubmed.ncbi.nlm.nih.gov/35120131 MMV020289 PMID30642330 https://pubmed.ncbi.nlm.nih.gov/30642330	PUBLICATION ID: CHEMBL1157539 Title: Thousands of chemical starting points for antimalarial lead identification. DOI: 10.1038/nature09107 https://www.doi.org/10.1038/nature09107 PUBLICATION ID: CHEMBL3352586 Title: Pyridyl benzamides as a novel class of potent inhibitors for the kinetoplastid Trypanosoma brucei. DOI: 10.1021/jm500191u https://www.doi.org/10.1021/jm500191u DATASET ID: CHEMBL343399…	106	6		0
MMV020291		CC(N1CCN(CC1)S(=O)(=O)c2ccc(cc2)C(C)(C)C)C(=O)N3CCCC3	407.224	3.73			4	0	879153-00-1	MALARIA		TCMDC-125011 MLS002156464 CHEMBL579902 HMS3076O06 MCULE-8377605872 SMR001238968 SR-01000858532 SR-01000858532-2	5	16305491	CHEMBL4741534 CHEMBL579902 CHEMBL4780115	MMV020291 PMID32135179 https://pubmed.ncbi.nlm.nih.gov/32135179		MMV020291 PMC5571359 https://www.ncbi.nlm.nih.gov/pmc/articles/PMC5571359	MMV020291 PMID32135179 https://pubmed.ncbi.nlm.nih.gov/32135179 MMV020291 PPR92349 MMV020291 PMID28674055 https://pubmed.ncbi.nlm.nih.gov/28674055	PUBLICATION ID: CHEMBL4732224 Title: Structure activity refinement of phenylsulfonyl piperazines as antimalarials that block erythrocytic invasion. DOI: 10.1016/j.ejmech.2021.113253 https://www.doi.org/10.1016/j.ejmech.2021.113253 PUBLICATION ID: CHEMBL1157539 Title: Thousands of chemical starting points for antimalarial lead identification. DOI: 10.1038/nature09107 https://www.doi.org/10.1038/na…	4	7		0
MMV020320		Cc1oc(NC(=O)c2cn(nc2c3ccccc3C)c4ccccc4)nn1	359.138	3.7633			6	1	876870-40-5	MALARIA		TCMDC-125040 CHEMBL586383 ZINC7787332 AKOS033970762 MCULE-2985772852 SR-05000022560 SR-05000022560-1 Z26691250 N-(5-methyl-1,3,4-oxadiazol-2-yl)-3-(2-methylphenyl)-1-phenyl-1H-pyrazole-4-carboxamide	4	8903085	CHEMBL586383			MMV020320 PMC6332852 https://www.ncbi.nlm.nih.gov/pmc/articles/PMC6332852 MMV020320 PMC6066566 https://www.ncbi.nlm.nih.gov/pmc/articles/PMC6066566	MMV020320 PMID30642330 https://pubmed.ncbi.nlm.nih.gov/30642330 MMV020320 PMID30087858 https://pubmed.ncbi.nlm.nih.gov/30087858	PUBLICATION ID: CHEMBL1157539 Title: Thousands of chemical starting points for antimalarial lead identification. DOI: 10.1038/nature09107 https://www.doi.org/10.1038/nature09107 DATASET ID: CHEMBL3433997 Title: St. Jude Leishmania screening dataset. DOI: 10.6019/CHEMBL3433997 https://www.doi.org/10.6019/CHEMBL3433997 DATASET ID: CHEMBL3637841 Title: MMV Pathogen Box DOI: 10.6019/CHEMBL3637841 htt…	10	6		0
MMV020321		COc1ccccc1C(C)NCC(=O)Nc2cc(ccc2Cl)C(F)(F)F	386.101	3.0159			3	2	851791-63-4	MALARIA		TCMDC-125041 CHEMBL586864 AKOS034390462 MCULE-3154735927 AB00731100-01 SR-05000022558 SR-05000022558-1 Z46387646 N-[2-chloro-5-(trifluoromethyl)phenyl]-2-{[1-(2-methoxyphenyl)ethyl]amino}acetamide 851791-63-4	4	4969352	CHEMBL586864			MMV020321 PMC6332852 https://www.ncbi.nlm.nih.gov/pmc/articles/PMC6332852 N-[2-chloro-5-(trifluoromethyl)phenyl]-2-{[1-(2-methoxyphenyl)ethyl]amino}acetamide PMC7709145 https://www.ncbi.nlm.nih.gov/pmc/articles/PMC7709145	MMV020321 PMID30642330 https://pubmed.ncbi.nlm.nih.gov/30642330	PUBLICATION ID: CHEMBL1157539 Title: Thousands of chemical starting points for antimalarial lead identification. DOI: 10.1038/nature09107 https://www.doi.org/10.1038/nature09107 DATASET ID: CHEMBL3433997 Title: St. Jude Leishmania screening dataset. DOI: 10.6019/CHEMBL3433997 https://www.doi.org/10.6019/CHEMBL3433997 DATASET ID: CHEMBL3637841 Title: MMV Pathogen Box DOI: 10.6019/CHEMBL3637841 htt…	13	6		0
MMV020388		CC(Nc1cc(Cl)ccc1N2CCOCC2)C(=O)N3CCCC(C)C3	365.187	3.4132			4	1	1008679-59-1	MALARIA		TCMDC-125110 MLS000772277 CHEMBL580816 HMS1728M05 HMS2728J23 AKOS034365416 SMR000344377 SR-01000728456 SR-01000728456-2 Z45259228 2-{[5-chloro-2-(morpholin-4-yl)phenyl]amino}-1-(3-methylpiperidin-1-yl)propan-1-one	4	4880691	CHEMBL580816			MMV020388 PMC6332852 https://www.ncbi.nlm.nih.gov/pmc/articles/PMC6332852	MMV020388 PMID30642330 https://pubmed.ncbi.nlm.nih.gov/30642330	PUBLICATION ID: CHEMBL1157539 Title: Thousands of chemical starting points for antimalarial lead identification. DOI: 10.1038/nature09107 https://www.doi.org/10.1038/nature09107 DATASET ID: CHEMBL1201862 Title: PubChem BioAssay data set DATASET ID: CHEMBL3433997 Title: St. Jude Leishmania screening dataset. DOI: 10.6019/CHEMBL3433997 https://www.doi.org/10.6019/CHEMBL3433997 DATASET ID: CHEMBL363…	3	7		0
MMV020391		CC(C)C(C(=O)Nc1ccc(cc1)S(=O)(=O)N(C)C)c2ccc(Cl)cc2	394.112	3.8936			3	1	924240-71-1	MALARIA		TCMDC-125113 CHEMBL525292 MCULE-6787015593 SR-05000022568 SR-05000022568-1	4	16336246	CHEMBL525292			MMV020391 PMC7179631 https://www.ncbi.nlm.nih.gov/pmc/articles/PMC7179631 MMV020391 PMC6805474 https://www.ncbi.nlm.nih.gov/pmc/articles/PMC6805474 MMV020391 PMC6332852 https://www.ncbi.nlm.nih.gov/pmc/articles/PMC6332852 MMV020391 PMC6301270 https://www.ncbi.nlm.nih.gov/pmc/articles/PMC6301270 MMV020391 PMC5995868 https://www.ncbi.nlm.nih.gov/pmc/articles/PMC5995868 MMV020391 PMC5734697 https://…	MMV020391 PMID32071059 https://pubmed.ncbi.nlm.nih.gov/32071059 MMV020391 PMID29892073 https://pubmed.ncbi.nlm.nih.gov/29892073 MMV020391 PMID30647879 https://pubmed.ncbi.nlm.nih.gov/30647879 MMV020391 PMID30638365 https://pubmed.ncbi.nlm.nih.gov/30638365 MMV020391 PMID31640761 https://pubmed.ncbi.nlm.nih.gov/31640761 MMV020391 PMID30642330 https://pubmed.ncbi.nlm.nih.gov/30642330 MMV020391 PMID2…	PUBLICATION ID: CHEMBL1157539 Title: Thousands of chemical starting points for antimalarial lead identification. DOI: 10.1038/nature09107 https://www.doi.org/10.1038/nature09107 DATASET ID: CHEMBL3433997 Title: St. Jude Leishmania screening dataset. DOI: 10.6019/CHEMBL3433997 https://www.doi.org/10.6019/CHEMBL3433997 DATASET ID: CHEMBL3637841 Title: MMV Pathogen Box DOI: 10.6019/CHEMBL3637841 htt…	5	6		0
MMV020512		Cc1ccc(Oc2ccc(NC(=O)CNc3ccccc3N4CCCC4=O)cc2)cc1	415.19	3.9509			4	2	878455-36-8	MALARIA		TCMDC-125245 CHEMBL267274 ZINC8230619 AKOS008067339 MCULE-8413223821 SR-05000022533 SR-05000022533-1	5	9361165	CHEMBL267274			MMV020512 PMC6332852 https://www.ncbi.nlm.nih.gov/pmc/articles/PMC6332852	MMV020512 PMID30642330 https://pubmed.ncbi.nlm.nih.gov/30642330	PUBLICATION ID: CHEMBL1157539 Title: Thousands of chemical starting points for antimalarial lead identification. DOI: 10.1038/nature09107 https://www.doi.org/10.1038/nature09107 DATASET ID: CHEMBL3433997 Title: St. Jude Leishmania screening dataset. DOI: 10.6019/CHEMBL3433997 https://www.doi.org/10.6019/CHEMBL3433997 DATASET ID: CHEMBL3637841 Title: MMV Pathogen Box DOI: 10.6019/CHEMBL3637841 htt…	14	6		0
MMV020517		COc1ccccc1CNC(=O)c2cc(nc3c2cnn3C(C)C)C4CC4	364.19	4.544			5	1	878951-95-2	MALARIA		TCMDC-125250 MLS002156474 CHEMBL581128 HMS3064D17 MCULE-7654741196 SMR001238978 SR-01000855371 SR-01000855371-2	6	9507180	CHEMBL581128			MMV020517 PMC6332852 https://www.ncbi.nlm.nih.gov/pmc/articles/PMC6332852	MMV020517 PMID30642330 https://pubmed.ncbi.nlm.nih.gov/30642330	PUBLICATION ID: CHEMBL1157539 Title: Thousands of chemical starting points for antimalarial lead identification. DOI: 10.1038/nature09107 https://www.doi.org/10.1038/nature09107 DATASET ID: CHEMBL1201862 Title: PubChem BioAssay data set DATASET ID: CHEMBL3433997 Title: St. Jude Leishmania screening dataset. DOI: 10.6019/CHEMBL3433997 https://www.doi.org/10.6019/CHEMBL3433997 DATASET ID: CHEMBL363…	12	7		0
MMV020520		Cc1cc2ccccc2n1CC(=O)N3CC(Oc4ccccc34)C(=O)N5CCCCC5	417.205	2.1488			4	0	920617-42-1	MALARIA		TCMDC-125253 CHEMBL531497 AKOS033043430 MCULE-2780992369 SR-05000022550 SR-05000022550-1 Z109824426 2-(2-methyl-1H-indol-1-yl)-1-[2-(piperidine-1-carbonyl)-3,4-dihydro-2H-1,4-benzoxazin-4-yl]ethan-1-one 920617-42-1	8	16316230	CHEMBL531497			MMV020520 PMC7179631 https://www.ncbi.nlm.nih.gov/pmc/articles/PMC7179631 MMV020520 PMC6332852 https://www.ncbi.nlm.nih.gov/pmc/articles/PMC6332852 MMV020520 PMC5995868 https://www.ncbi.nlm.nih.gov/pmc/articles/PMC5995868	MMV020520 PMID32071059 https://pubmed.ncbi.nlm.nih.gov/32071059 MMV020520 PMID29892073 https://pubmed.ncbi.nlm.nih.gov/29892073 MMV020520 PMID30638365 https://pubmed.ncbi.nlm.nih.gov/30638365 MMV020520 PMID30642330 https://pubmed.ncbi.nlm.nih.gov/30642330	PUBLICATION ID: CHEMBL1157539 Title: Thousands of chemical starting points for antimalarial lead identification. DOI: 10.1038/nature09107 https://www.doi.org/10.1038/nature09107 DATASET ID: CHEMBL3433997 Title: St. Jude Leishmania screening dataset. DOI: 10.6019/CHEMBL3433997 https://www.doi.org/10.6019/CHEMBL3433997 DATASET ID: CHEMBL3637841 Title: MMV Pathogen Box DOI: 10.6019/CHEMBL3637841 htt…	26	6		0
MMV020537		Clc1ccc2OCCN(c3ccc(s3)C(=O)NC4CC4)c2c1	334.054	1.9842			4	1	951485-16-8	MALARIA	PfDHODH, Plasmodium dihydroorotate dehydrogenase (PMID 29336544)	TCMDC-125270 CHEMBL586311 CCG-183047 MCULE-2783968741 SR-05000022547 SR-05000022547-1 5-(6-chloro-2,3-dihydro-4H-1,4-benzoxazin-4-yl)-N-cyclopropyl-2-thiophenecarboxamide	3	20947670	CHEMBL586311	MMV020537 PMID31411538 https://pubmed.ncbi.nlm.nih.gov/31411538		MMV020537 PMC8815882 https://www.ncbi.nlm.nih.gov/pmc/articles/PMC8815882 MMV020537 PMC6332852 https://www.ncbi.nlm.nih.gov/pmc/articles/PMC6332852 CCG-183047 PMC3646816 https://www.ncbi.nlm.nih.gov/pmc/articles/PMC3646816 CCG-183047 PMC1183202 https://www.ncbi.nlm.nih.gov/pmc/articles/PMC1183202	MMV020537 PMID31411538 https://pubmed.ncbi.nlm.nih.gov/31411538 MMV020537 PMID35120131 https://pubmed.ncbi.nlm.nih.gov/35120131 MMV020537 PMID30642330 https://pubmed.ncbi.nlm.nih.gov/30642330	PUBLICATION ID: CHEMBL1157539 Title: Thousands of chemical starting points for antimalarial lead identification. DOI: 10.1038/nature09107 https://www.doi.org/10.1038/nature09107 DATASET ID: CHEMBL3433997 Title: St. Jude Leishmania screening dataset. DOI: 10.6019/CHEMBL3433997 https://www.doi.org/10.6019/CHEMBL3433997 DATASET ID: CHEMBL3637841 Title: MMV Pathogen Box DOI: 10.6019/CHEMBL3637841 htt…	5	6		0
MMV020591		CC(C)C(NC(=O)Cc1cccc2ccccc12)C(=O)Nc3cccc(c3)C#N	385.179	3.5347			3	2	1009483-29-7	MALARIA	PfDHODH, Plasmodium dihydroorotate dehydrogenase (PMID 29336544)	TCMDC-125329 CHEMBL548417 MCULE-3358454031 AB00747382-01 SR-05000022531 SR-05000022531-1	4	16281571	CHEMBL548417			MMV020591 PMC8815882 https://www.ncbi.nlm.nih.gov/pmc/articles/PMC8815882	MMV020591 PMID35120131 https://pubmed.ncbi.nlm.nih.gov/35120131	PUBLICATION ID: CHEMBL1157539 Title: Thousands of chemical starting points for antimalarial lead identification. DOI: 10.1038/nature09107 https://www.doi.org/10.1038/nature09107 DATASET ID: CHEMBL3433997 Title: St. Jude Leishmania screening dataset. DOI: 10.6019/CHEMBL3433997 https://www.doi.org/10.6019/CHEMBL3433997 DATASET ID: CHEMBL3637841 Title: MMV Pathogen Box DOI: 10.6019/CHEMBL3637841 htt…	3	6		0
MMV020623		Cc1onc(C)c1C(=O)N2CCCC(C2)c3[nH]c4c(C)cccc4c3c5ccncc5	414.206	3.5484			4	1	1381737-49-0	MALARIA		CHEMBL587139 SR-05000022532 SR-05000022532-1	1	44522314	CHEMBL588094 CHEMBL587139			MMV020623 PMC7179631 https://www.ncbi.nlm.nih.gov/pmc/articles/PMC7179631 MMV020623 PMC6805474 https://www.ncbi.nlm.nih.gov/pmc/articles/PMC6805474 MMV020623 PMC6332852 https://www.ncbi.nlm.nih.gov/pmc/articles/PMC6332852 MMV020623 PMC5995868 https://www.ncbi.nlm.nih.gov/pmc/articles/PMC5995868	MMV020623 PMID32071059 https://pubmed.ncbi.nlm.nih.gov/32071059 MMV020623 PMID29892073 https://pubmed.ncbi.nlm.nih.gov/29892073 MMV020623 PMID30638365 https://pubmed.ncbi.nlm.nih.gov/30638365 MMV020623 PMID31640761 https://pubmed.ncbi.nlm.nih.gov/31640761 MMV020623 PMID30642330 https://pubmed.ncbi.nlm.nih.gov/30642330	PUBLICATION ID: CHEMBL1157539 Title: Thousands of chemical starting points for antimalarial lead identification. DOI: 10.1038/nature09107 https://www.doi.org/10.1038/nature09107 DATASET ID: CHEMBL3433997 Title: St. Jude Leishmania screening dataset. DOI: 10.6019/CHEMBL3433997 https://www.doi.org/10.6019/CHEMBL3433997 DATASET ID: CHEMBL3637841 Title: MMV Pathogen Box DOI: 10.6019/CHEMBL3637841 htt…	10	6		0
MMV020670		COc1ccc(cc1)c2cncc3ccc(nc23)C(=O)NCCCn4ccnc4	387.17	2.9412			6	1	887453-72-7	MALARIA		TCMDC-125412 QKQ CHEMBL525112 SCHEMBL4579263 SR-05000022646 SR-05000022646-1	4	4055067	CHEMBL525112	MMV020670 PMID32071059 https://pubmed.ncbi.nlm.nih.gov/32071059		MMV020670 PMC7948474 https://www.ncbi.nlm.nih.gov/pmc/articles/PMC7948474 MMV020670 PMC7179631 https://www.ncbi.nlm.nih.gov/pmc/articles/PMC7179631 MMV020670 PMC6332852 https://www.ncbi.nlm.nih.gov/pmc/articles/PMC6332852 QKQ PMC9159859 https://www.ncbi.nlm.nih.gov/pmc/articles/PMC9159859 QKQ PMC8863266 https://www.ncbi.nlm.nih.gov/pmc/articles/PMC8863266 QKQ PMC8635712 https://www.ncbi.nlm.nih.g…	MMV020670 PMID33158989 https://pubmed.ncbi.nlm.nih.gov/33158989 MMV020670 PMID32071059 https://pubmed.ncbi.nlm.nih.gov/32071059 MMV020670 PPR92699 MMV020670 PMID30642330 https://pubmed.ncbi.nlm.nih.gov/30642330 QKQ PMID34869473 https://pubmed.ncbi.nlm.nih.gov/34869473 QKQ PMID33552461 https://pubmed.ncbi.nlm.nih.gov/33552461 QKQ PMID33042602 https://pubmed.ncbi.nlm.nih.gov/33042602 QKQ PMID319135…	PUBLICATION ID: CHEMBL1157539 Title: Thousands of chemical starting points for antimalarial lead identification. DOI: 10.1038/nature09107 https://www.doi.org/10.1038/nature09107 DATASET ID: CHEMBL3433997 Title: St. Jude Leishmania screening dataset. DOI: 10.6019/CHEMBL3433997 https://www.doi.org/10.6019/CHEMBL3433997 DATASET ID: CHEMBL3637841 Title: MMV Pathogen Box DOI: 10.6019/CHEMBL3637841 htt…	6	6	EP-1773834-A2 EP1773834A2 EP2922540A1 KR-20150085538-A US-2006030584-A1 US-2008032991-A1 US-2015252044-A1 US-7282506-B2 US-9657014-B2 US20060030584 US20060030584A1 US20080032991 US20080032991A1 US20150252044A1 US7282506 US7282506B2 US9657014B2 WO-2006017672-A2 WO2006017672A2 WO2014079787A1	20
MMV020710		COc1ccc(Cl)cc1NC(=O)CN(C)C(=O)c2cnn(n2)c3ccccc3	399.11	2.8658			6	1	872113-12-7	MALARIA		TCMDC-125457 CHEMBL532242 ZINC6879535 AKOS034423949 MCULE-2615097167 HY-132931 CS-0254851 SR-05000022544 SR-05000022544-1 Z51763195 872113-12-7 N-(5-chloro-2-methoxyphenyl)-2-[N-methyl-1-(2-phenyl-2H-1,2,3-triazol-4-yl)formamido]acetamide	3	8105365	CHEMBL532242	TCMDC-125457 PMID34609851 https://pubmed.ncbi.nlm.nih.gov/34609851		MMV020710 PMC7179631 https://www.ncbi.nlm.nih.gov/pmc/articles/PMC7179631 MMV020710 PMC6332852 https://www.ncbi.nlm.nih.gov/pmc/articles/PMC6332852 MMV020710 PMC5995868 https://www.ncbi.nlm.nih.gov/pmc/articles/PMC5995868	MMV020710 PMID32071059 https://pubmed.ncbi.nlm.nih.gov/32071059 MMV020710 PMID29892073 https://pubmed.ncbi.nlm.nih.gov/29892073 MMV020710 PMID30638365 https://pubmed.ncbi.nlm.nih.gov/30638365 MMV020710 PMID30642330 https://pubmed.ncbi.nlm.nih.gov/30642330 TCMDC-125457 PMID34609851 https://pubmed.ncbi.nlm.nih.gov/34609851	PUBLICATION ID: CHEMBL1157539 Title: Thousands of chemical starting points for antimalarial lead identification. DOI: 10.1038/nature09107 https://www.doi.org/10.1038/nature09107 DATASET ID: CHEMBL3433997 Title: St. Jude Leishmania screening dataset. DOI: 10.6019/CHEMBL3433997 https://www.doi.org/10.6019/CHEMBL3433997 DATASET ID: CHEMBL3637841 Title: MMV Pathogen Box DOI: 10.6019/CHEMBL3637841 htt…	3	6		0
MMV020982		CC(C)(C)c1cc(cc(c1)C(=O)Nc2cccnc2)C(=O)Nc3cccnc3	374.174	4.0588			4	2	245072-86-0	MALARIA	Plasmodium hemozoin formation (PMID 27299916)	TCMDC-125788 Maybridge3_000664 Oprea1_168164 MLS001181428 CHEMBL529986 HMS1432O04 HMS2883A20 ZINC1046891 CCG-234986 MCULE-5202213899 IDI1_012051 SMR000567208 N,N'-Bis(3-pyridyl)-5-tert-butylisophthalamide SR-01000789450 SR-01000789450-2	4	2801003	CHEMBL529986			MMV020982 PMC6332852 https://www.ncbi.nlm.nih.gov/pmc/articles/PMC6332852 MMV020982 PMC5995868 https://www.ncbi.nlm.nih.gov/pmc/articles/PMC5995868	MMV020982 PMID30642330 https://pubmed.ncbi.nlm.nih.gov/30642330 MMV020982 PMID29892073 https://pubmed.ncbi.nlm.nih.gov/29892073	PUBLICATION ID: CHEMBL1157539 Title: Thousands of chemical starting points for antimalarial lead identification. DOI: 10.1038/nature09107 https://www.doi.org/10.1038/nature09107 DATASET ID: CHEMBL1201862 Title: PubChem BioAssay data set DATASET ID: CHEMBL3433997 Title: St. Jude Leishmania screening dataset. DOI: 10.6019/CHEMBL3433997 https://www.doi.org/10.6019/CHEMBL3433997 DATASET ID: CHEMBL363…	6	7		0
MMV021013		C1CCC(CC1)Nc2cc(nc(n2)c3ccccn3)C4CC4	294.184	3.7198			4	1	874778-98-0	TUBERCULOSIS		TCMDC-125825 CHEMBL530275 SR-05000022755 SR-05000022755-1	3	44522388	CHEMBL530275	MMV021013 PMID34959620 https://pubmed.ncbi.nlm.nih.gov/34959620 MMV021013 PMID32401759 https://pubmed.ncbi.nlm.nih.gov/32401759		MMV021013 PMC8708704 https://www.ncbi.nlm.nih.gov/pmc/articles/PMC8708704 MMV021013 PMC8308625 https://www.ncbi.nlm.nih.gov/pmc/articles/PMC8308625 MMV021013 PMC7219733 https://www.ncbi.nlm.nih.gov/pmc/articles/PMC7219733 MMV021013 PMC6332852 https://www.ncbi.nlm.nih.gov/pmc/articles/PMC6332852 MMV021013 PMC6216040 https://www.ncbi.nlm.nih.gov/pmc/articles/PMC6216040 MMV021013 PMC6301270 https://…	MMV021013 PMID34959620 https://pubmed.ncbi.nlm.nih.gov/34959620 MMV021013 PMID32401759 https://pubmed.ncbi.nlm.nih.gov/32401759 MMV021013 PPR112841 MMV021013 PMID34358070 https://pubmed.ncbi.nlm.nih.gov/34358070 MMV021013 PMID30396011 https://pubmed.ncbi.nlm.nih.gov/30396011 MMV021013 PMID30406042 https://pubmed.ncbi.nlm.nih.gov/30406042 MMV021013 PMID29133550 https://pubmed.ncbi.nlm.nih.gov/2913…	PUBLICATION ID: CHEMBL1157539 Title: Thousands of chemical starting points for antimalarial lead identification. DOI: 10.1038/nature09107 https://www.doi.org/10.1038/nature09107 DATASET ID: CHEMBL2095176 Title: GSK Tuberculosis Screening Data DOI: 10.6019/CHEMBL2095176 https://www.doi.org/10.6019/CHEMBL2095176 DATASET ID: CHEMBL3430912 Title: GSK Tres Cantos Anti-Kinetoplastid Screening (TCAKS) D…	9	8		0
MMV021057	Azoxystrobin	CO\C=C(\C(=O)OC)/c1ccccc1Oc2cc(Oc3ccccc3C#N)ncn2	403.117	3.0775			8	0	215934-32-0,131860-33-8	MALARIA	ScCYTb, Saccharomyces cytochrome b (PMID 15912560)	(Z)-Azoxystrobin 143130-94-3 methyl (Z)-2-[2-[6-(2-cyanophenoxy)pyrimidin-4-yl]oxyphenyl]-3-methoxyprop-2-enoate SCHEMBL4447188 CHEMBL2286759 (Z)-Methyl 2-(2-((6-(2-cyanophenoxy)pyrimidin-4-yl)oxy)phenyl)-3-methoxyacrylate METHYL (2Z)-2-(2-{[6-(2-CYANOPHENOXY)PYRIMIDIN-4-YL]OXY}PHENYL)-3-METHOXYACRYLATE ZINC5700743 (Z)-Methyl2-(2-((6-(2-cyanophenoxy)pyrimidin-4-yl)oxy)phenyl)-3-methoxyacrylate	3		CHEMBL230001 CHEMBL2286759	MMV021057 PMID31254719 https://pubmed.ncbi.nlm.nih.gov/31254719 (Z)-Azoxystrobin PMID33515965 https://pubmed.ncbi.nlm.nih.gov/33515965 (Z)-Azoxystrobin PMID32253976 https://pubmed.ncbi.nlm.nih.gov/32253976 (Z)-Azoxystrobin PMID31284429 https://pubmed.ncbi.nlm.nih.gov/31284429 (Z)-Azoxystrobin PMID27827010 https://pubmed.ncbi.nlm.nih.gov/27827010 (Z)-Azoxystrobin PMID27249373 https://pubmed.ncbi.n…		MMV021057 PMC7556523 https://www.ncbi.nlm.nih.gov/pmc/articles/PMC7556523 MMV021057 PMC7219733 https://www.ncbi.nlm.nih.gov/pmc/articles/PMC7219733 MMV021057 PMC6603297 https://www.ncbi.nlm.nih.gov/pmc/articles/PMC6603297 MMV021057 PMC6332852 https://www.ncbi.nlm.nih.gov/pmc/articles/PMC6332852 MMV021057 PMC5940239 https://www.ncbi.nlm.nih.gov/pmc/articles/PMC5940239 MMV021057 PMC5571359 https://…	MMV021057 PMID31254719 https://pubmed.ncbi.nlm.nih.gov/31254719 MMV021057 PMID32401759 https://pubmed.ncbi.nlm.nih.gov/32401759 MMV021057 PMID33052959 https://pubmed.ncbi.nlm.nih.gov/33052959 MMV021057 PMID29698504 https://pubmed.ncbi.nlm.nih.gov/29698504 MMV021057 PMID28674055 https://pubmed.ncbi.nlm.nih.gov/28674055 MMV021057 PMID30642330 https://pubmed.ncbi.nlm.nih.gov/30642330 (Z)-Azoxystrobi…	PUBLICATION ID: CHEMBL1148762 Title: Lysosome and HER3 (ErbB3) selective anticancer agent kahalalide F: semisynthetic modifications and antifungal lead-exploration studies. DOI: 10.1021/jm061288r https://www.doi.org/10.1021/jm061288r PUBLICATION ID: CHEMBL1148866 Title: Design and synthesis of beta-methoxyacrylate analogues via click chemistry and biological evaluations. DOI: 10.1016/j.bmcl.2007.…	9	7		0		BDBM50487147 Sus scrofa Target:Cytochrome b Tanimoto similarity:na
MMV021375		CC(C)CNc1cc(nc2c([nH]nc12)-c1ccccc1)C	280.169	2.5545			3	2	113140-00-4	MALARIA		TCMDC-131557 CHEMBL546607 SCHEMBL10571998 ZINC40650931 1h-pyrazolo[4,3-b]pyridin-7-amine,5-methyl-n-(2-methylpropyl)-3-phenyl- 113140-00-4 SR-05000022615 SR-05000022615-1	10	20040888				MMV021375 PMC6332852 https://www.ncbi.nlm.nih.gov/pmc/articles/PMC6332852	MMV021375 PMID30642330 https://pubmed.ncbi.nlm.nih.gov/30642330		292	0	EP-0239191-A2 EP0239191A2 US-4833136-A US4833136 US4833136A	5
MMV021660		Cc1cc(NCCc2ccccc2)nc(NC(=N)Nc3ccc(Cl)cc3)n1	380.152	2.6132			4	4	94684-21-6	TUBERCULOSIS		TCMDC-131843 CHEMBL531893 SR-05000022628 SR-05000022628-1	14	75041891	CHEMBL531893 CHEMBL4593833			MMV021660 PMC7179631 https://www.ncbi.nlm.nih.gov/pmc/articles/PMC7179631 MMV021660 PMC7113605 https://www.ncbi.nlm.nih.gov/pmc/articles/PMC7113605 MMV021660 PMC6332852 https://www.ncbi.nlm.nih.gov/pmc/articles/PMC6332852 MMV021660 PMC5571359 https://www.ncbi.nlm.nih.gov/pmc/articles/PMC5571359	MMV021660 PMID32234669 https://pubmed.ncbi.nlm.nih.gov/32234669 MMV021660 PMID32071059 https://pubmed.ncbi.nlm.nih.gov/32071059 MMV021660 PMID30642330 https://pubmed.ncbi.nlm.nih.gov/30642330 MMV021660 PMID28674055 https://pubmed.ncbi.nlm.nih.gov/28674055	PUBLICATION ID: CHEMBL1157539 Title: Thousands of chemical starting points for antimalarial lead identification. DOI: 10.1038/nature09107 https://www.doi.org/10.1038/nature09107 DATASET ID: CHEMBL2095176 Title: GSK Tuberculosis Screening Data DOI: 10.6019/CHEMBL2095176 https://www.doi.org/10.6019/CHEMBL2095176 DATASET ID: CHEMBL3433997 Title: St. Jude Leishmania screening dataset. DOI: 10.6019/CH…	207	7		0
MMV022029		CN1CCC(CC1)NCc2cccc(c2)c3ccc(cc3)S(=O)(=O)NCc4ccccc4	449.214	3.3237			4	2	2411456-47-6	MALARIA		CHEMBL545853 SR-05000022655 SR-05000022655-1	7	44523667	CHEMBL588048 CHEMBL545853	MMV022029 PMID34959620 https://pubmed.ncbi.nlm.nih.gov/34959620 MMV022029 PMID30398059 https://pubmed.ncbi.nlm.nih.gov/30398059		MMV022029 PMC8726507 https://www.ncbi.nlm.nih.gov/pmc/articles/PMC8726507 MMV022029 PMC8708704 https://www.ncbi.nlm.nih.gov/pmc/articles/PMC8708704 MMV022029 PMC8594108 https://www.ncbi.nlm.nih.gov/pmc/articles/PMC8594108 MMV022029 PMC6805474 https://www.ncbi.nlm.nih.gov/pmc/articles/PMC6805474 MMV022029 PMC6332852 https://www.ncbi.nlm.nih.gov/pmc/articles/PMC6332852 MMV022029 PMC6301270 https://…	MMV022029 PMID34784983 https://pubmed.ncbi.nlm.nih.gov/34784983 MMV022029 PMID34959620 https://pubmed.ncbi.nlm.nih.gov/34959620 MMV022029 PMID30398059 https://pubmed.ncbi.nlm.nih.gov/30398059 MMV022029 PMID34928952 https://pubmed.ncbi.nlm.nih.gov/34928952 MMV022029 PMID30647879 https://pubmed.ncbi.nlm.nih.gov/30647879 MMV022029 PMID28674055 https://pubmed.ncbi.nlm.nih.gov/28674055 MMV022029 PMID3…	PUBLICATION ID: CHEMBL1157539 Title: Thousands of chemical starting points for antimalarial lead identification. DOI: 10.1038/nature09107 https://www.doi.org/10.1038/nature09107 DATASET ID: CHEMBL3433997 Title: St. Jude Leishmania screening dataset. DOI: 10.6019/CHEMBL3433997 https://www.doi.org/10.6019/CHEMBL3433997 DATASET ID: CHEMBL3637841 Title: MMV Pathogen Box DOI: 10.6019/CHEMBL3637841 htt…	6	6		0
MMV022236		CCN(CC)CCCN1CCN(CC1)C(=O)c2cccc(c2)c3noc(n3)C(F)(F)F	439.22	2.1289			6	0	1314418-19-3	MALARIA	Potentially Histone deacetylase (HDAC) (PMID 23524983)	TCMDC-132421 CHEMBL534391 SCHEMBL2226691 SR-05000022596 SR-05000022596-1 [4-[3-(diethylamino)propyl]piperazin-1-yl]-[3-[5-(trifluoromethyl)-1,2,4-oxadiazol-3-yl]phenyl]methanone	10	44523979	CHEMBL534391			MMV022236 PMC6332852 https://www.ncbi.nlm.nih.gov/pmc/articles/PMC6332852	MMV022236 PMID30642330 https://pubmed.ncbi.nlm.nih.gov/30642330	PUBLICATION ID: CHEMBL1157539 Title: Thousands of chemical starting points for antimalarial lead identification. DOI: 10.1038/nature09107 https://www.doi.org/10.1038/nature09107 DATASET ID: CHEMBL3433997 Title: St. Jude Leishmania screening dataset. DOI: 10.6019/CHEMBL3433997 https://www.doi.org/10.6019/CHEMBL3433997 DATASET ID: CHEMBL3637841 Title: MMV Pathogen Box DOI: 10.6019/CHEMBL3637841 htt…	5	6	EP-2523664-A1 EP2523664A1 JP-2013517281-A US-2012289495-A1 US-8981084-B2 US20120289495 US20120289495A1 US8981084 US8981084B2 WO-2011088192-A1 WO-2013009827-A1 WO2011088192A1 WO2013009827A1	13
MMV022478		Clc1cccc(c1)c2cnn3ccc(nc23)C(=O)Nc4ccc(cc4)N5CCNCC5	432.147	1.0162			6	2	619304-51-7	MALARIA	Human NADPH oxidase 4 (PMID 22136506)	TCMDC-132663 CHEMBL534797 SCHEMBL13501157 SR-05000022702 SR-05000022702-1	10	44524414	CHEMBL4542041 CHEMBL534797	MMV022478 PMID34959620 https://pubmed.ncbi.nlm.nih.gov/34959620 MMV022478 PMID32112721 https://pubmed.ncbi.nlm.nih.gov/32112721 MMV022478 PMID30398059 https://pubmed.ncbi.nlm.nih.gov/30398059		MMV022478 PMC9042791 https://www.ncbi.nlm.nih.gov/pmc/articles/PMC9042791 MMV022478 PMC8708704 https://www.ncbi.nlm.nih.gov/pmc/articles/PMC8708704 MMV022478 PMC8594108 https://www.ncbi.nlm.nih.gov/pmc/articles/PMC8594108 MMV022478 PMC8046409 https://www.ncbi.nlm.nih.gov/pmc/articles/PMC8046409 MMV022478 PMC7130106 https://www.ncbi.nlm.nih.gov/pmc/articles/PMC7130106 MMV022478 PMC7181032 https://…	MMV022478 PMID35544099 https://pubmed.ncbi.nlm.nih.gov/35544099 MMV022478 PMID34784983 https://pubmed.ncbi.nlm.nih.gov/34784983 MMV022478 PMID34959620 https://pubmed.ncbi.nlm.nih.gov/34959620 MMV022478 PMID32280200 https://pubmed.ncbi.nlm.nih.gov/32280200 MMV022478 PMID32112721 https://pubmed.ncbi.nlm.nih.gov/32112721 MMV022478 PMID32234669 https://pubmed.ncbi.nlm.nih.gov/32234669 MMV022478 PMID3…	DATASET ID: CHEMBL4513149 Title: CO-ADD screening of MMV (CH) - MMV compounds DOI: 10.6019/CHEMBL4513149 https://www.doi.org/10.6019/CHEMBL4513149 PUBLICATION ID: CHEMBL1157539 Title: Thousands of chemical starting points for antimalarial lead identification. DOI: 10.1038/nature09107 https://www.doi.org/10.1038/nature09107 DATASET ID: CHEMBL2095176 Title: GSK Tuberculosis Screening Data DOI: 10.6…	7	7	US-2006089362-A1 US-7662826-B2 US20060089362 US20060089362A1 US7662826 US7662826B2	6
MMV023183		C(C1CC1)N2Cc3ccccc3OC4(CCN(Cc5c[nH]c6cnccc56)CC4)C2	402.242	3.917			4	1	2650391-29-8	MALARIA		CHEMBL530160 SR-05000022718 SR-05000022718-1	5	44525603	CHEMBL530160 CHEMBL546724			MMV023183 PMC6332852 https://www.ncbi.nlm.nih.gov/pmc/articles/PMC6332852	MMV023183 PMID30642330 https://pubmed.ncbi.nlm.nih.gov/30642330	DATASET ID: CHEMBL3637841 Title: MMV Pathogen Box DOI: 10.6019/CHEMBL3637841 https://www.doi.org/10.6019/CHEMBL3637841 DATASET ID: CHEMBL3832761 Title: MMV Pathogen Box Bioactivity Data DOI: 10.6019/CHEMBL3832761 https://www.doi.org/10.6019/CHEMBL3832761 DATASET ID: CHEMBL3987221 Title: The Australian National University Dept Of Immunology Pathogen Box Compounds Screened DOI: 10.6019/CHEMBL398722…	7	6		0
MMV023227		Cc1nc([nH]c1C)c2cccc(NCc3ccccc3)c2	277.158	1.5408			2	2	1936000-38-2	MALARIA		CHEMBL582371 SR-05000022735 SR-05000022735-1	5	44525683	CHEMBL582371 CHEMBL528605					DATASET ID: CHEMBL3637841 Title: MMV Pathogen Box DOI: 10.6019/CHEMBL3637841 https://www.doi.org/10.6019/CHEMBL3637841 DATASET ID: CHEMBL3832761 Title: MMV Pathogen Box Bioactivity Data DOI: 10.6019/CHEMBL3832761 https://www.doi.org/10.6019/CHEMBL3832761 DATASET ID: CHEMBL3987221 Title: The Australian National University Dept Of Immunology Pathogen Box Compounds Screened DOI: 10.6019/CHEMBL398722…	5	6		0
MMV023233		Nc1nccc2ccc(cc12)c3ccc4nccn4c3	260.106	2.2874			4	1	2650326-44-4	MALARIA		CHEMBL536806 SR-05000022678 SR-05000022678-1	45	44525694	CHEMBL536806 CHEMBL547158			MMV023233 PMC6805474 https://www.ncbi.nlm.nih.gov/pmc/articles/PMC6805474 MMV023233 PMC6332852 https://www.ncbi.nlm.nih.gov/pmc/articles/PMC6332852 MMV023233 PMC6301270 https://www.ncbi.nlm.nih.gov/pmc/articles/PMC6301270 MMV023233 PMC5571359 https://www.ncbi.nlm.nih.gov/pmc/articles/PMC5571359	MMV023233 PMID30647879 https://pubmed.ncbi.nlm.nih.gov/30647879 MMV023233 PMID31640761 https://pubmed.ncbi.nlm.nih.gov/31640761 MMV023233 PMID28674055 https://pubmed.ncbi.nlm.nih.gov/28674055 MMV023233 PMID30642330 https://pubmed.ncbi.nlm.nih.gov/30642330	DATASET ID: CHEMBL3637841 Title: MMV Pathogen Box DOI: 10.6019/CHEMBL3637841 https://www.doi.org/10.6019/CHEMBL3637841 DATASET ID: CHEMBL3832761 Title: MMV Pathogen Box Bioactivity Data DOI: 10.6019/CHEMBL3832761 https://www.doi.org/10.6019/CHEMBL3832761 DATASET ID: CHEMBL3987221 Title: The Australian National University Dept Of Immunology Pathogen Box Compounds Screened DOI: 10.6019/CHEMBL398722…	733	6		0
MMV023370		Nc1ncc(cc1c2nc3cc(Cl)cnc3[nH]2)c4cn[nH]c4	311.069	4.409			5	3	2650676-70-1	MALARIA		TCMDC-133562 CHEMBL528507 SR-05000022634 SR-05000022634-1	51	44525868	CHEMBL528507			MMV023370 PMC8497498 https://www.ncbi.nlm.nih.gov/pmc/articles/PMC8497498	MMV023370 PMID34620901 https://pubmed.ncbi.nlm.nih.gov/34620901	PUBLICATION ID: CHEMBL1157539 Title: Thousands of chemical starting points for antimalarial lead identification. DOI: 10.1038/nature09107 https://www.doi.org/10.1038/nature09107 DATASET ID: CHEMBL3433997 Title: St. Jude Leishmania screening dataset. DOI: 10.6019/CHEMBL3433997 https://www.doi.org/10.6019/CHEMBL3433997 DATASET ID: CHEMBL1201862 Title: PubChem BioAssay data set DATASET ID: CHEMBL363…	905	7		0
MMV023388		FC(F)(F)c1cccc(c1)C(=O)NC2CCN(C2)c3ccnc4ccccc34	385.14	3.8604			3	1	2650729-42-1	MALARIA		CHEMBL531095 SR-05000022706 SR-05000022706-1	59	44525900	CHEMBL547169 CHEMBL531095			MMV023388 PMC6690977 https://www.ncbi.nlm.nih.gov/pmc/articles/PMC6690977 MMV023388 PMC6332852 https://www.ncbi.nlm.nih.gov/pmc/articles/PMC6332852	MMV023388 PMID31406175 https://pubmed.ncbi.nlm.nih.gov/31406175 MMV023388 PMID30642330 https://pubmed.ncbi.nlm.nih.gov/30642330	PUBLICATION ID: CHEMBL1157539 Title: Thousands of chemical starting points for antimalarial lead identification. DOI: 10.1038/nature09107 https://www.doi.org/10.1038/nature09107 DATASET ID: CHEMBL3433997 Title: St. Jude Leishmania screening dataset. DOI: 10.6019/CHEMBL3433997 https://www.doi.org/10.6019/CHEMBL3433997 DATASET ID: CHEMBL3637841 Title: MMV Pathogen Box DOI: 10.6019/CHEMBL3637841 htt…	1172	6		0
MMV023860		NS(=O)(=O)c1cccc(c1)c2ccc3ncc(nc3c2)N4CCOCC4	370.11	2.0149			6	1	1271831-85-6	MALARIA	Plasmodium serine/threonine kinase (PMID 34620901)	TCMDC-134052 CHEMBL580443 SCHEMBL12812031 SR-05000022673 SR-05000022673-1	17	44526685	CHEMBL580443			MMV023860 PMC8497498 https://www.ncbi.nlm.nih.gov/pmc/articles/PMC8497498 MMV023860 PMC6332852 https://www.ncbi.nlm.nih.gov/pmc/articles/PMC6332852 MMV023860 PMC5571359 https://www.ncbi.nlm.nih.gov/pmc/articles/PMC5571359	MMV023860 PMID34620901 https://pubmed.ncbi.nlm.nih.gov/34620901 MMV023860 PMID30642330 https://pubmed.ncbi.nlm.nih.gov/30642330 MMV023860 PMID28674055 https://pubmed.ncbi.nlm.nih.gov/28674055	PUBLICATION ID: CHEMBL1157539 Title: Thousands of chemical starting points for antimalarial lead identification. DOI: 10.1038/nature09107 https://www.doi.org/10.1038/nature09107 DATASET ID: CHEMBL3433997 Title: St. Jude Leishmania screening dataset. DOI: 10.6019/CHEMBL3433997 https://www.doi.org/10.6019/CHEMBL3433997 DATASET ID: CHEMBL3637841 Title: MMV Pathogen Box DOI: 10.6019/CHEMBL3637841 htt…	110	7	US-2012263708-A1 US-9340528-B2 US20120263708A1 US9340528B2 WO2011026579A1	5
MMV023949		CC(C)(C)c1cc(C(=O)N2CCN(CC2)c3nccnc3C#N)n(Cc4ccccc4)n1	429.228	4.9437			7	0	2650588-35-3	MALARIA		TCMDC-134141 CHEMBL529716 SR-05000022675 SR-05000022675-1	3	44526797	CHEMBL529716			MMV023949 PMC6690977 https://www.ncbi.nlm.nih.gov/pmc/articles/PMC6690977 MMV023949 PMC6332852 https://www.ncbi.nlm.nih.gov/pmc/articles/PMC6332852	MMV023949 PMID31406175 https://pubmed.ncbi.nlm.nih.gov/31406175 MMV023949 PMID30642330 https://pubmed.ncbi.nlm.nih.gov/30642330	PUBLICATION ID: CHEMBL1157539 Title: Thousands of chemical starting points for antimalarial lead identification. DOI: 10.1038/nature09107 https://www.doi.org/10.1038/nature09107 DATASET ID: CHEMBL3433997 Title: St. Jude Leishmania screening dataset. DOI: 10.6019/CHEMBL3433997 https://www.doi.org/10.6019/CHEMBL3433997 DATASET ID: CHEMBL3637841 Title: MMV Pathogen Box DOI: 10.6019/CHEMBL3637841 htt…	5	6		0
MMV023953		O=C(Nc1cccc(c1)c2ccc(NCCCN3CCCC3)nc2)c4ccccc4	400.226	0.1633			4	2	2650517-38-5	MALARIA		TCMDC-134145 CHEMBL586583 SR-05000022647 SR-05000022647-1	3	44526802	CHEMBL586583			MMV023953 PMC6332852 https://www.ncbi.nlm.nih.gov/pmc/articles/PMC6332852	MMV023953 PMID30642330 https://pubmed.ncbi.nlm.nih.gov/30642330	PUBLICATION ID: CHEMBL1157539 Title: Thousands of chemical starting points for antimalarial lead identification. DOI: 10.1038/nature09107 https://www.doi.org/10.1038/nature09107 DATASET ID: CHEMBL3433997 Title: St. Jude Leishmania screening dataset. DOI: 10.6019/CHEMBL3433997 https://www.doi.org/10.6019/CHEMBL3433997 DATASET ID: CHEMBL3637841 Title: MMV Pathogen Box DOI: 10.6019/CHEMBL3637841 htt…	7	6		0
MMV023969		C(Nc1cccnc1)c2ccc(s2)c3cc4ccncc4cc3OC5CCNCC5	416.167	2.6337			6	2	1443141-80-7	TUBERCULOSIS	Mycobacterium ketol-acid reductoisomerase (MtKARI) and MtRv1094 (desA2) PMID (29268770, 32198779)	TCMDC-134161 MMV023969 CHEMBL535116 SR-05000022619 SR-05000022619-1	3	44526822	CHEMBL535116 CHEMBL4581968			MMV023969 PMC8726507 https://www.ncbi.nlm.nih.gov/pmc/articles/PMC8726507 MMV023969 PMC7179631 https://www.ncbi.nlm.nih.gov/pmc/articles/PMC7179631 MMV023969 PMC6395923 https://www.ncbi.nlm.nih.gov/pmc/articles/PMC6395923 MMV023969 PMC6332852 https://www.ncbi.nlm.nih.gov/pmc/articles/PMC6332852 MMV023969 PMC5571359 https://www.ncbi.nlm.nih.gov/pmc/articles/PMC5571359 MMV023969 PMC8726507 https://…	MMV023969 PMID30602522 https://pubmed.ncbi.nlm.nih.gov/30602522 MMV023969 PMID34928952 https://pubmed.ncbi.nlm.nih.gov/34928952 MMV023969 PMID32071059 https://pubmed.ncbi.nlm.nih.gov/32071059 MMV023969 PMID30642330 https://pubmed.ncbi.nlm.nih.gov/30642330 MMV023969 PMID28674055 https://pubmed.ncbi.nlm.nih.gov/28674055 MMV023969 PMID30602522 https://pubmed.ncbi.nlm.nih.gov/30602522 MMV023969 PMID3…	PUBLICATION ID: CHEMBL1157539 Title: Thousands of chemical starting points for antimalarial lead identification. DOI: 10.1038/nature09107 https://www.doi.org/10.1038/nature09107 DATASET ID: CHEMBL2095176 Title: GSK Tuberculosis Screening Data DOI: 10.6019/CHEMBL2095176 https://www.doi.org/10.6019/CHEMBL2095176 DATASET ID: CHEMBL3433997 Title: St. Jude Leishmania screening dataset. DOI: 10.6019/CH…	0	7		0
MMV023985		COc1ccc(cc1OC)c2cnc3ccc(nn23)N4CCCC4	324.159	2.9135			6	0	2249016-55-3	MALARIA	PfCDPK1, Plasmodium calcium-dependent protein kinase 1 (PMID 19507895)	CHEMBL537372 AKOS034172632 SR-05000022689 SR-05000022689-1	5	44526846	CHEMBL534090 CHEMBL537372			MMV023985 PMC6805474 https://www.ncbi.nlm.nih.gov/pmc/articles/PMC6805474 MMV023985 PMC6376154 https://www.ncbi.nlm.nih.gov/pmc/articles/PMC6376154 MMV023985 PMC6332852 https://www.ncbi.nlm.nih.gov/pmc/articles/PMC6332852 MMV023985 PMC5571359 https://www.ncbi.nlm.nih.gov/pmc/articles/PMC5571359	MMV023985 PMID30771616 https://pubmed.ncbi.nlm.nih.gov/30771616 MMV023985 PMID31640761 https://pubmed.ncbi.nlm.nih.gov/31640761 MMV023985 PMID28674055 https://pubmed.ncbi.nlm.nih.gov/28674055 MMV023985 PMID30642330 https://pubmed.ncbi.nlm.nih.gov/30642330	PUBLICATION ID: CHEMBL1157539 Title: Thousands of chemical starting points for antimalarial lead identification. DOI: 10.1038/nature09107 https://www.doi.org/10.1038/nature09107 DATASET ID: CHEMBL3433997 Title: St. Jude Leishmania screening dataset. DOI: 10.6019/CHEMBL3433997 https://www.doi.org/10.6019/CHEMBL3433997 DATASET ID: CHEMBL1201862 Title: PubChem BioAssay data set DATASET ID: CHEMBL363…	1	7		0
MMV024035		O=C(Nc1ccccc1)c2ccc(s2)c3cc4ccncc4cc3OC5CCNCC5	429.151	3.5845			5	2	2650351-82-7	MALARIA		TCMDC-134227 CHEMBL526813 SR-05000022658 SR-05000022658-1	11	44526918	CHEMBL4565890 CHEMBL526813			MMV024035 PMC6332852 https://www.ncbi.nlm.nih.gov/pmc/articles/PMC6332852 MMV024035 PMC6301270 https://www.ncbi.nlm.nih.gov/pmc/articles/PMC6301270 MMV024035 PMC5571359 https://www.ncbi.nlm.nih.gov/pmc/articles/PMC5571359	MMV024035 PMID30647879 https://pubmed.ncbi.nlm.nih.gov/30647879 MMV024035 PMID30642330 https://pubmed.ncbi.nlm.nih.gov/30642330 MMV024035 PMID28674055 https://pubmed.ncbi.nlm.nih.gov/28674055	DATASET ID: CHEMBL4513149 Title: CO-ADD screening of MMV (CH) - MMV compounds DOI: 10.6019/CHEMBL4513149 https://www.doi.org/10.6019/CHEMBL4513149 PUBLICATION ID: CHEMBL1157539 Title: Thousands of chemical starting points for antimalarial lead identification. DOI: 10.1038/nature09107 https://www.doi.org/10.1038/nature09107 DATASET ID: CHEMBL3433997 Title: St. Jude Leishmania screening dataset. DO…	236	6		0
MMV024101		NS(=O)(=O)c1cncc(c1)c2ccc3nccc(c4cn[nH]c4)c3n2	352.074	3.5228			6	2	1092565-44-0	MALARIA	PfPI4K, Plasmodium phosphatidylinositol 4-kinase (PMID 29889526)	TCMDC-134293 5-[8-(1H-pyrazol-4-yl)-1,5-naphthyridin-2-yl]pyridine-3-sulfonamide 1092565-44-0 CHEMBL530228 SCHEMBL3111909 GTPL10017 compound 8 [PMID: 29889526] CID 25127876 SR-05000022703 SR-05000022703-1	9	25127876	CHEMBL4565707 CHEMBL530228	CID 25127876 PMID35810949 https://pubmed.ncbi.nlm.nih.gov/35810949 CID 25127876 PMID35810518 https://pubmed.ncbi.nlm.nih.gov/35810518 CID 25127876 PMID35808328 https://pubmed.ncbi.nlm.nih.gov/35808328 CID 25127876 PMID35805893 https://pubmed.ncbi.nlm.nih.gov/35805893 CID 25127876 PMID35804055 https://pubmed.ncbi.nlm.nih.gov/35804055 CID 25127876 PMID35802979 https://pubmed.ncbi.nlm.nih.gov/358029…	CID:25127876 PMID29889526 https://pubmed.ncbi.nlm.nih.gov/29889526	MMV024101 PMC7765515 https://www.ncbi.nlm.nih.gov/pmc/articles/PMC7765515	MMV024101 PMID33334080 https://pubmed.ncbi.nlm.nih.gov/33334080	DATASET ID: CHEMBL4513149 Title: CO-ADD screening of MMV (CH) - MMV compounds DOI: 10.6019/CHEMBL4513149 https://www.doi.org/10.6019/CHEMBL4513149 PUBLICATION ID: CHEMBL1157539 Title: Thousands of chemical starting points for antimalarial lead identification. DOI: 10.1038/nature09107 https://www.doi.org/10.1038/nature09107 DATASET ID: CHEMBL3433997 Title: St. Jude Leishmania screening dataset. DO…	245	6	EP2154965A1 JP-2010529031-A US-2010179143-A1 US20100179143 US20100179143A1 WO2008150827A1	6
MMV024114		Cc1ccc(cc1)S(=O)(=O)n2cc(c3ccnc(N)c3)c4cc(Br)cnc24	442.01	3.6423			6	1	2437190-69-5	MALARIA	Likely folate metabolism by pfcrt and pfabcI3 (PMID 29326268)	TCMDC-134306 CHEMBL533421 SR-05000022663 SR-05000022663-1	4	44527045	CHEMBL533421			MMV024114 PMC6805474 https://www.ncbi.nlm.nih.gov/pmc/articles/PMC6805474 MMV024114 PMC6332852 https://www.ncbi.nlm.nih.gov/pmc/articles/PMC6332852 MMV024114 PMC6095626 https://www.ncbi.nlm.nih.gov/pmc/articles/PMC6095626 MMV024114 PMC5925756 https://www.ncbi.nlm.nih.gov/pmc/articles/PMC5925756	MMV024114 PMID29326268 https://pubmed.ncbi.nlm.nih.gov/29326268 MMV024114 PMID31640761 https://pubmed.ncbi.nlm.nih.gov/31640761 MMV024114 PMID30642330 https://pubmed.ncbi.nlm.nih.gov/30642330 MMV024114 PMID30080847 https://pubmed.ncbi.nlm.nih.gov/30080847	PUBLICATION ID: CHEMBL1157539 Title: Thousands of chemical starting points for antimalarial lead identification. DOI: 10.1038/nature09107 https://www.doi.org/10.1038/nature09107 DATASET ID: CHEMBL3433997 Title: St. Jude Leishmania screening dataset. DOI: 10.6019/CHEMBL3433997 https://www.doi.org/10.6019/CHEMBL3433997 DATASET ID: CHEMBL3637841 Title: MMV Pathogen Box DOI: 10.6019/CHEMBL3637841 htt…	6	6		0
MMV024195		CN(C)CCNC(=O)N1CCCN(CC1)c2ncnc3cc(sc23)c4ccccc4	424.205	3.2459			6	1	2650290-10-9	MALARIA		CHEMBL531591 SR-05000022690 SR-05000022690-1	5	44527186	CHEMBL532171 CHEMBL531591			MMV024195 PMC6332852 https://www.ncbi.nlm.nih.gov/pmc/articles/PMC6332852	MMV024195 PMID30642330 https://pubmed.ncbi.nlm.nih.gov/30642330	PUBLICATION ID: CHEMBL1157539 Title: Thousands of chemical starting points for antimalarial lead identification. DOI: 10.1038/nature09107 https://www.doi.org/10.1038/nature09107 DATASET ID: CHEMBL3433997 Title: St. Jude Leishmania screening dataset. DOI: 10.6019/CHEMBL3433997 https://www.doi.org/10.6019/CHEMBL3433997 DATASET ID: CHEMBL3637841 Title: MMV Pathogen Box DOI: 10.6019/CHEMBL3637841 htt…	2	6		0
MMV024311		Cc1ccc2[nH]c(C3CCCNC3)c(c4ccncc4)c2c1	291.174	3.978			2	2	1443141-32-9	TUBERCULOSIS		TCMDC-134505 CHEMBL580032 SR-05000022640 SR-05000022640-1	7	44527395	CHEMBL580032 CHEMBL4593465			MMV024311 PMC7179631 https://www.ncbi.nlm.nih.gov/pmc/articles/PMC7179631 MMV024311 PMC6332852 https://www.ncbi.nlm.nih.gov/pmc/articles/PMC6332852 MMV024311 PMC6301270 https://www.ncbi.nlm.nih.gov/pmc/articles/PMC6301270 MMV024311 PMC5571359 https://www.ncbi.nlm.nih.gov/pmc/articles/PMC5571359	MMV024311 PMID30647879 https://pubmed.ncbi.nlm.nih.gov/30647879 MMV024311 PMID32071059 https://pubmed.ncbi.nlm.nih.gov/32071059 MMV024311 PMID30642330 https://pubmed.ncbi.nlm.nih.gov/30642330 MMV024311 PMID28674055 https://pubmed.ncbi.nlm.nih.gov/28674055	PUBLICATION ID: CHEMBL1157539 Title: Thousands of chemical starting points for antimalarial lead identification. DOI: 10.1038/nature09107 https://www.doi.org/10.1038/nature09107 DATASET ID: CHEMBL2095176 Title: GSK Tuberculosis Screening Data DOI: 10.6019/CHEMBL2095176 https://www.doi.org/10.6019/CHEMBL2095176 DATASET ID: CHEMBL3433997 Title: St. Jude Leishmania screening dataset. DOI: 10.6019/CH…	47	7		0
MMV024397		O=C(NC1CC1)c2ccc(nc2)N3CCC(Cc4ccccc4)CC3	335.2	2.8548			3	1	1223035-86-6	MALARIA		CHEMBL581971 ZINC45189346 AKOS016746713 MCULE-3342244115 SR-05000022555 SR-05000022555-1 Z220324488 6-(4-benzylpiperidin-1-yl)-N-cyclopropylpyridine-3-carboxamide 1223035-86-6	12	44527525	CHEMBL531523 CHEMBL581971			MMV024397 PMC6332852 https://www.ncbi.nlm.nih.gov/pmc/articles/PMC6332852	MMV024397 PMID30642330 https://pubmed.ncbi.nlm.nih.gov/30642330	PUBLICATION ID: CHEMBL1157539 Title: Thousands of chemical starting points for antimalarial lead identification. DOI: 10.1038/nature09107 https://www.doi.org/10.1038/nature09107 DATASET ID: CHEMBL3433997 Title: St. Jude Leishmania screening dataset. DOI: 10.6019/CHEMBL3433997 https://www.doi.org/10.6019/CHEMBL3433997 DATASET ID: CHEMBL3637841 Title: MMV Pathogen Box DOI: 10.6019/CHEMBL3637841 htt…	112	6		0
MMV024406		Clc1cccc(NC(=O)c2cnc(N3CCN(CC3)c4ccncc4)c(Cl)c2)c1	427.097	3.239			5	1	2650852-02-9	MALARIA		CHEMBL524601 SR-05000022677 SR-05000022677-1	3	44527543	CHEMBL524601 CHEMBL531393			MMV024406 PMC8594108 https://www.ncbi.nlm.nih.gov/pmc/articles/PMC8594108 MMV024406 PMC6805474 https://www.ncbi.nlm.nih.gov/pmc/articles/PMC6805474 MMV024406 PMC6332852 https://www.ncbi.nlm.nih.gov/pmc/articles/PMC6332852 MMV024406 PMC6420171 https://www.ncbi.nlm.nih.gov/pmc/articles/PMC6420171 MMV024406 PMC6095626 https://www.ncbi.nlm.nih.gov/pmc/articles/PMC6095626 MMV024406 PMC5192139 https://…	MMV024406 PMID34784983 https://pubmed.ncbi.nlm.nih.gov/34784983 MMV024406 PMID30358879 https://pubmed.ncbi.nlm.nih.gov/30358879 MMV024406 PMID31640761 https://pubmed.ncbi.nlm.nih.gov/31640761 MMV024406 PMID30642330 https://pubmed.ncbi.nlm.nih.gov/30642330 MMV024406 PMID30080847 https://pubmed.ncbi.nlm.nih.gov/30080847 MMV024406 PMID27795383 https://pubmed.ncbi.nlm.nih.gov/27795383	DATASET ID: CHEMBL3637841 Title: MMV Pathogen Box DOI: 10.6019/CHEMBL3637841 https://www.doi.org/10.6019/CHEMBL3637841 DATASET ID: CHEMBL3832761 Title: MMV Pathogen Box Bioactivity Data DOI: 10.6019/CHEMBL3832761 https://www.doi.org/10.6019/CHEMBL3832761 DATASET ID: CHEMBL3987221 Title: The Australian National University Dept Of Immunology Pathogen Box Compounds Screened DOI: 10.6019/CHEMBL398722…	21	6		0
MMV024443		CN(C(=O)c1cc2c(cccc2[nH]1)c3cncnc3)c4ccccc4	328.132	1.9219			3	1	2650715-86-7	MALARIA	Likely Plasmodium calcium-dependent protein kinase 1 (CDPK1) (PMID 26934697)	TCMDC-134637 CHEMBL586872 SR-05000022704 SR-05000022704-1	3	44527613	CHEMBL586872			MMV024443 PMC8497498 https://www.ncbi.nlm.nih.gov/pmc/articles/PMC8497498 MMV024443 PMC7179631 https://www.ncbi.nlm.nih.gov/pmc/articles/PMC7179631 MMV024443 PMC6332852 https://www.ncbi.nlm.nih.gov/pmc/articles/PMC6332852 MMV024443 PMC5571359 https://www.ncbi.nlm.nih.gov/pmc/articles/PMC5571359	MMV024443 PMID32071059 https://pubmed.ncbi.nlm.nih.gov/32071059 MMV024443 PMID30642330 https://pubmed.ncbi.nlm.nih.gov/30642330 MMV024443 PMID34620901 https://pubmed.ncbi.nlm.nih.gov/34620901 MMV024443 PMID28674055 https://pubmed.ncbi.nlm.nih.gov/28674055	PUBLICATION ID: CHEMBL1157539 Title: Thousands of chemical starting points for antimalarial lead identification. DOI: 10.1038/nature09107 https://www.doi.org/10.1038/nature09107 DATASET ID: CHEMBL3433997 Title: St. Jude Leishmania screening dataset. DOI: 10.6019/CHEMBL3433997 https://www.doi.org/10.6019/CHEMBL3433997 DATASET ID: CHEMBL1201862 Title: PubChem BioAssay data set DATASET ID: CHEMBL363…	8	7		0
MMV024829		CC(C)CN1CCC(CC1)N(C)c2cc(NC(=O)c3cccc(C)c3)ccn2	380.258	-0.0134			4	1	2650273-74-6	MALARIA		CHEMBL545949 SR-05000022654 SR-05000022654-1	150	44528288	CHEMBL545949 CHEMBL546998			MMV024829 PMC8594108 https://www.ncbi.nlm.nih.gov/pmc/articles/PMC8594108 MMV024829 PMC6332852 https://www.ncbi.nlm.nih.gov/pmc/articles/PMC6332852	MMV024829 PMID34784983 https://pubmed.ncbi.nlm.nih.gov/34784983 MMV024829 PMID30642330 https://pubmed.ncbi.nlm.nih.gov/30642330	DATASET ID: CHEMBL3637841 Title: MMV Pathogen Box DOI: 10.6019/CHEMBL3637841 https://www.doi.org/10.6019/CHEMBL3637841 DATASET ID: CHEMBL3832761 Title: MMV Pathogen Box Bioactivity Data DOI: 10.6019/CHEMBL3832761 https://www.doi.org/10.6019/CHEMBL3832761 DATASET ID: CHEMBL3987221 Title: The Australian National University Dept Of Immunology Pathogen Box Compounds Screened DOI: 10.6019/CHEMBL398722…	1453	6		0
MMV024937		FC(F)(F)c1nc(oc1C(=O)Nc2ccc(nc2)N3CCNCC3)c4ccccc4	417.141	3.857			6	2	1227862-96-5	MALARIA	Human DNA topoisomerase IB (PMID 34299074)	TCMDC-135131 CHEMBL580352 SCHEMBL2444113 SR-05000022687 SR-05000022687-1 2-phenyl-N-(6-(piperazin-1-yl)pyridin-3-yl)-4-(trifluoromethyl)oxazole-5-carboxamide 2-phenyl-N-(6-piperazin-1-ylpyridin-3-yl)-4-(trifluoromethyl)-1,3-oxazole-5-carboxamide	167	44528432	CHEMBL4572744 CHEMBL580352			MMV024937 PMC9224470 https://www.ncbi.nlm.nih.gov/pmc/articles/PMC9224470 MMV024937 PMC8306514 https://www.ncbi.nlm.nih.gov/pmc/articles/PMC8306514 MMV024937 PMC6332852 https://www.ncbi.nlm.nih.gov/pmc/articles/PMC6332852	MMV024937 PMID34299074 https://pubmed.ncbi.nlm.nih.gov/34299074 MMV024937 PMID35743075 https://pubmed.ncbi.nlm.nih.gov/35743075 MMV024937 PPR453668 MMV024937 PMID35406765 https://pubmed.ncbi.nlm.nih.gov/35406765 MMV024937 PMID30642330 https://pubmed.ncbi.nlm.nih.gov/30642330	DATASET ID: CHEMBL4513149 Title: CO-ADD screening of MMV (CH) - MMV compounds DOI: 10.6019/CHEMBL4513149 https://www.doi.org/10.6019/CHEMBL4513149 PUBLICATION ID: CHEMBL1157539 Title: Thousands of chemical starting points for antimalarial lead identification. DOI: 10.1038/nature09107 https://www.doi.org/10.1038/nature09107 DATASET ID: CHEMBL3433997 Title: St. Jude Leishmania screening dataset. DO…	1065	6	AU-2009316795-A1 CA-2743497-A1 EP-2376454-A2 EP2376454A2 JP-2012509333-A MX-2011005235-A US-2011224193-A1 US20110224193 US20110224193A1 WO-2010059611-A2 WO2010059611A2	11
MMV026020		CS(=O)(=O)c1cccc(c1)c2cnc3[nH]cc(c4ccc(CCC(=O)O)cc4)c3c2	420.114	3.3268			4	2	890839-84-6	MALARIA		TCMDC-136223 CHEMBL546977 SCHEMBL3770702 SR-05000022506 SR-05000022506-1	5	11953126	CHEMBL546977			MMV026020 PMC8497498 https://www.ncbi.nlm.nih.gov/pmc/articles/PMC8497498 MMV026020 PMC6332852 https://www.ncbi.nlm.nih.gov/pmc/articles/PMC6332852	MMV026020 PMID34620901 https://pubmed.ncbi.nlm.nih.gov/34620901 MMV026020 PMID30642330 https://pubmed.ncbi.nlm.nih.gov/30642330	PUBLICATION ID: CHEMBL1157539 Title: Thousands of chemical starting points for antimalarial lead identification. DOI: 10.1038/nature09107 https://www.doi.org/10.1038/nature09107 DATASET ID: CHEMBL3433997 Title: St. Jude Leishmania screening dataset. DOI: 10.6019/CHEMBL3433997 https://www.doi.org/10.6019/CHEMBL3433997 DATASET ID: CHEMBL3637841 Title: MMV Pathogen Box DOI: 10.6019/CHEMBL3637841 htt…	6	6	JP-2008523085-A JP-4954086-B2 KR-20210008193-A US-2009233955-A1 US-2012238588-A1 US20090233955 US20090233955A1 US20120238588A1 WO-2010049173-A1 WO-2021006707-A1 WO2010049173A1 WO2021006707A1	12
MMV026313		Nc1nccc2ccc(Oc3ccncc3)cc12	237.09	3.0768			4	1	2650921-47-2	MALARIA		TCMDC-136517 CHEMBL529152 SR-05000022750 SR-05000022750-1	6	44530197	CHEMBL529152			MMV026313 PMC6332852 https://www.ncbi.nlm.nih.gov/pmc/articles/PMC6332852	MMV026313 PMID30642330 https://pubmed.ncbi.nlm.nih.gov/30642330	PUBLICATION ID: CHEMBL1157539 Title: Thousands of chemical starting points for antimalarial lead identification. DOI: 10.1038/nature09107 https://www.doi.org/10.1038/nature09107 DATASET ID: CHEMBL3433997 Title: St. Jude Leishmania screening dataset. DOI: 10.6019/CHEMBL3433997 https://www.doi.org/10.6019/CHEMBL3433997 DATASET ID: CHEMBL3637841 Title: MMV Pathogen Box DOI: 10.6019/CHEMBL3637841 htt…	18	6		0
MMV026356		CCn1ncc2c(NC3CCOCC3)c(CNC(=O)c4ccnn4C)c(C)nc12	397.223	2.1153			8	2	1361179-57-8	MALARIA		TCMDC-136560 CID 44530259 2229643-38-1 N-[[1-ethyl-6-methyl-4-(oxan-4-ylamino)pyrazolo[3,4-b]pyridin-5-yl]methyl]-2-methylpyrazole-3-carboxamide CHEMBL524204 SCHEMBL1434729 SR-05000022653 SR-05000022653-1	1	44530259	CHEMBL524204	MMV026356 PMID32071059 https://pubmed.ncbi.nlm.nih.gov/32071059 CID 44530259 PMID35810949 https://pubmed.ncbi.nlm.nih.gov/35810949 CID 44530259 PMID35810518 https://pubmed.ncbi.nlm.nih.gov/35810518 CID 44530259 PMID35808328 https://pubmed.ncbi.nlm.nih.gov/35808328 CID 44530259 PMID35805893 https://pubmed.ncbi.nlm.nih.gov/35805893 CID 44530259 PMID35804055 https://pubmed.ncbi.nlm.nih.gov/35804055 …		MMV026356 PMC8497498 https://www.ncbi.nlm.nih.gov/pmc/articles/PMC8497498 MMV026356 PMC7179631 https://www.ncbi.nlm.nih.gov/pmc/articles/PMC7179631 MMV026356 PMC6332852 https://www.ncbi.nlm.nih.gov/pmc/articles/PMC6332852 MMV026356 PMC5571359 https://www.ncbi.nlm.nih.gov/pmc/articles/PMC5571359 CID 44530259 PMC9272986 https://www.ncbi.nlm.nih.gov/pmc/articles/PMC9272986 CID 44530259 PMC9272835 ht…	MMV026356 PMID32071059 https://pubmed.ncbi.nlm.nih.gov/32071059 MMV026356 PPR92699 MMV026356 PMID34620901 https://pubmed.ncbi.nlm.nih.gov/34620901 MMV026356 PMID30642330 https://pubmed.ncbi.nlm.nih.gov/30642330 MMV026356 PMID28674055 https://pubmed.ncbi.nlm.nih.gov/28674055	PUBLICATION ID: CHEMBL1157539 Title: Thousands of chemical starting points for antimalarial lead identification. DOI: 10.1038/nature09107 https://www.doi.org/10.1038/nature09107 DATASET ID: CHEMBL3433997 Title: St. Jude Leishmania screening dataset. DOI: 10.6019/CHEMBL3433997 https://www.doi.org/10.6019/CHEMBL3433997 DATASET ID: CHEMBL3637841 Title: MMV Pathogen Box DOI: 10.6019/CHEMBL3637841 htt…	0	6	EP-1940835-A1 EP-1940835-B1 EP1940835A1 EP1940835B1 JP-2009510043-A JP-5323484-B2 US-2009131431-A1 US20090131431 US20090131431A1 WO-2007036733-A1 WO2007036733A1	11
MMV026468		OCc1ccc(cc1)c2cncc(Nc3cccc(Cl)c3)c2	310.087	1.9474			3	2	1329674-83-0	MALARIA		TCMDC-136672 CHEMBL587610 SR-05000022645 SR-05000022645-1	3	44530398	CHEMBL587610			MMV026468 PMC6332852 https://www.ncbi.nlm.nih.gov/pmc/articles/PMC6332852 MMV026468 PMC6216040 https://www.ncbi.nlm.nih.gov/pmc/articles/PMC6216040	MMV026468 PMID30642330 https://pubmed.ncbi.nlm.nih.gov/30642330 MMV026468 PMID30396011 https://pubmed.ncbi.nlm.nih.gov/30396011	PUBLICATION ID: CHEMBL1157539 Title: Thousands of chemical starting points for antimalarial lead identification. DOI: 10.1038/nature09107 https://www.doi.org/10.1038/nature09107 DATASET ID: CHEMBL3637841 Title: MMV Pathogen Box DOI: 10.6019/CHEMBL3637841 https://www.doi.org/10.6019/CHEMBL3637841 DATASET ID: CHEMBL3832761 Title: MMV Pathogen Box Bioactivity Data DOI: 10.6019/CHEMBL3832761 https://…	0	5		0
MMV026490		O=C(NCCc1ccccc1)c2cc(cnc2NCC3CC3)c4cccnc4	372.195	3.5802			4	2	2650763-00-9	MALARIA		TCMDC-136700 CHEMBL528061 SR-05000022660 SR-05000022660-1	3	44530425	CHEMBL528061			MMV026490 PMC6332852 https://www.ncbi.nlm.nih.gov/pmc/articles/PMC6332852 MMV026490 PMC6301270 https://www.ncbi.nlm.nih.gov/pmc/articles/PMC6301270	MMV026490 PMID30647879 https://pubmed.ncbi.nlm.nih.gov/30647879 MMV026490 PMID30642330 https://pubmed.ncbi.nlm.nih.gov/30642330	PUBLICATION ID: CHEMBL1157539 Title: Thousands of chemical starting points for antimalarial lead identification. DOI: 10.1038/nature09107 https://www.doi.org/10.1038/nature09107 DATASET ID: CHEMBL3433997 Title: St. Jude Leishmania screening dataset. DOI: 10.6019/CHEMBL3433997 https://www.doi.org/10.6019/CHEMBL3433997 DATASET ID: CHEMBL3637841 Title: MMV Pathogen Box DOI: 10.6019/CHEMBL3637841 htt…	0	6		0
MMV026550		CC(C)(C)CN1C(=NC(C1=O)(c2ccccc2)c3ccccc3)N	321.184	3.1652			3	1	2650273-67-7	MALARIA		CHEMBL536678 SR-05000022670 SR-05000022670-1	1	44530521	CHEMBL524753 CHEMBL536678			MMV026550 PMC6690977 https://www.ncbi.nlm.nih.gov/pmc/articles/PMC6690977 MMV026550 PMC6332852 https://www.ncbi.nlm.nih.gov/pmc/articles/PMC6332852 MMV026550 PMC5734697 https://www.ncbi.nlm.nih.gov/pmc/articles/PMC5734697	MMV026550 PMID30642330 https://pubmed.ncbi.nlm.nih.gov/30642330 MMV026550 PMID31406175 https://pubmed.ncbi.nlm.nih.gov/31406175 MMV026550 PMID29223747 https://pubmed.ncbi.nlm.nih.gov/29223747	PUBLICATION ID: CHEMBL1157539 Title: Thousands of chemical starting points for antimalarial lead identification. DOI: 10.1038/nature09107 https://www.doi.org/10.1038/nature09107 DATASET ID: CHEMBL3433997 Title: St. Jude Leishmania screening dataset. DOI: 10.6019/CHEMBL3433997 https://www.doi.org/10.6019/CHEMBL3433997 DATASET ID: CHEMBL3637841 Title: MMV Pathogen Box DOI: 10.6019/CHEMBL3637841 htt…	4	6		0
MMV028694		OCCc1ccc(Nc2nccc(n2)c3nnc4ccccn34)cc1	332.139	3.2553			7	2	2650446-52-7	MALARIA		TCMDC-138924 CHEMBL532369 SR-05000022733 SR-05000022733-1	3	44533020	CHEMBL532369	MMV028694 PMID32234669 https://pubmed.ncbi.nlm.nih.gov/32234669 MMV028694 PMID31695343 https://pubmed.ncbi.nlm.nih.gov/31695343		MMV028694 PMC8287975 https://www.ncbi.nlm.nih.gov/pmc/articles/PMC8287975 MMV028694 PMC7179631 https://www.ncbi.nlm.nih.gov/pmc/articles/PMC7179631 MMV028694 PMC7113605 https://www.ncbi.nlm.nih.gov/pmc/articles/PMC7113605 MMV028694 PMC6820192 https://www.ncbi.nlm.nih.gov/pmc/articles/PMC6820192 MMV028694 PMC6332852 https://www.ncbi.nlm.nih.gov/pmc/articles/PMC6332852 MMV028694 PMC6301270 https://…	MMV028694 PMID32234669 https://pubmed.ncbi.nlm.nih.gov/32234669 MMV028694 PMID31695343 https://pubmed.ncbi.nlm.nih.gov/31695343 MMV028694 PMID34237023 https://pubmed.ncbi.nlm.nih.gov/34237023 MMV028694 PMID30080847 https://pubmed.ncbi.nlm.nih.gov/30080847 MMV028694 PMID30647879 https://pubmed.ncbi.nlm.nih.gov/30647879 MMV028694 PMID32071059 https://pubmed.ncbi.nlm.nih.gov/32071059 MMV028694 PMID3…	PUBLICATION ID: CHEMBL1157539 Title: Thousands of chemical starting points for antimalarial lead identification. DOI: 10.1038/nature09107 https://www.doi.org/10.1038/nature09107 DATASET ID: CHEMBL3433997 Title: St. Jude Leishmania screening dataset. DOI: 10.6019/CHEMBL3433997 https://www.doi.org/10.6019/CHEMBL3433997 DATASET ID: CHEMBL3637841 Title: MMV Pathogen Box DOI: 10.6019/CHEMBL3637841 htt…	0	6		0
MMV030734		CC(C)(CN)c1nc(c2ccc(Cl)c(O)c2)c([nH]1)c3ccnc(N)n3	358.131	2.7194			6	4	342434-87-1	MALARIA	PfCDPK1, Plasmodium calcium-dependent protein kinase 1 (PMID 26934697)	TCMDC-141019 CHEMBL529068 SCHEMBL5962365 SR-05000022739 SR-05000022739-1	3	22185382	CHEMBL529068 CHEMBL4550988			MMV030734 PMC8997399 https://www.ncbi.nlm.nih.gov/pmc/articles/PMC8997399 MMV030734 PMC7369637 https://www.ncbi.nlm.nih.gov/pmc/articles/PMC7369637 MMV030734 PMC6332852 https://www.ncbi.nlm.nih.gov/pmc/articles/PMC6332852 MMV030734 PMC6201119 https://www.ncbi.nlm.nih.gov/pmc/articles/PMC6201119 TCMDC-141019 PMC7369637 https://www.ncbi.nlm.nih.gov/pmc/articles/PMC7369637	MMV030734 PMID35406765 https://pubmed.ncbi.nlm.nih.gov/35406765 MMV030734 PMID32359426 https://pubmed.ncbi.nlm.nih.gov/32359426 MMV030734 PMID30642330 https://pubmed.ncbi.nlm.nih.gov/30642330 MMV030734 PMID30181368 https://pubmed.ncbi.nlm.nih.gov/30181368 TCMDC-141019 PMID32359426 https://pubmed.ncbi.nlm.nih.gov/32359426	PUBLICATION ID: CHEMBL1157539 Title: Thousands of chemical starting points for antimalarial lead identification. DOI: 10.1038/nature09107 https://www.doi.org/10.1038/nature09107 DATASET ID: CHEMBL3433997 Title: St. Jude Leishmania screening dataset. DOI: 10.6019/CHEMBL3433997 https://www.doi.org/10.6019/CHEMBL3433997 DATASET ID: CHEMBL1201862 Title: PubChem BioAssay data set DATASET ID: CHEMBL363…	0	7	DE-60015594-T2 EP-1232153-B1 EP1232153A2 EP1232153B1 ES-2228629-T3 JP-2003514906-A US-7026336-B1 US7026336 US7026336B1 WO2001038324A2	10
MMV031011		CNC(=O)C1Cc2c([nH]c3cc(Cl)ccc23)C4(CCN(CCc5ccccc5)CC4)N1	436.203	2.4745			3	3	2649887-31-8	MALARIA		TCMDC-141299 CHEMBL587398 SR-05000022649 SR-05000022649-1	8	44535938	CHEMBL587398			MMV031011 PMC6332852 https://www.ncbi.nlm.nih.gov/pmc/articles/PMC6332852	MMV031011 PMID30642330 https://pubmed.ncbi.nlm.nih.gov/30642330 MMV031011 PMID31933526 https://pubmed.ncbi.nlm.nih.gov/31933526	PUBLICATION ID: CHEMBL1157539 Title: Thousands of chemical starting points for antimalarial lead identification. DOI: 10.1038/nature09107 https://www.doi.org/10.1038/nature09107 DATASET ID: CHEMBL3433997 Title: St. Jude Leishmania screening dataset. DOI: 10.6019/CHEMBL3433997 https://www.doi.org/10.6019/CHEMBL3433997 DATASET ID: CHEMBL3637841 Title: MMV Pathogen Box DOI: 10.6019/CHEMBL3637841 htt…	0	6		0
MMV032967		FC(F)(F)c1cccc(c1)c2nc3c(NCc4ccncc4)nccc3[nH]2	369.12	1.8166			4	2	2650099-13-9	MALARIA		MLS004806795 CHEMBL3637873 SMR001294350 SR-01000939703 SR-01000939703-2	9	71729711	CHEMBL3637873			MMV032967 PMC6332852 https://www.ncbi.nlm.nih.gov/pmc/articles/PMC6332852 MMV032967 PMC5826141 https://www.ncbi.nlm.nih.gov/pmc/articles/PMC5826141	MMV032967 PMID30642330 https://pubmed.ncbi.nlm.nih.gov/30642330 MMV032967 PMID29311064 https://pubmed.ncbi.nlm.nih.gov/29311064	DATASET ID: CHEMBL3637841 Title: MMV Pathogen Box DOI: 10.6019/CHEMBL3637841 https://www.doi.org/10.6019/CHEMBL3637841 DATASET ID: CHEMBL3832761 Title: MMV Pathogen Box Bioactivity Data DOI: 10.6019/CHEMBL3832761 https://www.doi.org/10.6019/CHEMBL3832761 DATASET ID: CHEMBL3987221 Title: The Australian National University Dept Of Immunology Pathogen Box Compounds Screened DOI: 10.6019/CHEMBL398722…	4	5		0
MMV032995		FC(F)(F)c1ccc(CN2C(=O)COCc3ccc(Br)cc23)cc1	399.008	2.8079			2	0	2650139-37-8	MALARIA		MLS004807675 CHEMBL3637842 SMR001278779 SR-01000938873 SR-01000938873-2	5	71447611	CHEMBL3637842			MMV032995 PMC6332852 https://www.ncbi.nlm.nih.gov/pmc/articles/PMC6332852	MMV032995 PMID30642330 https://pubmed.ncbi.nlm.nih.gov/30642330	DATASET ID: CHEMBL3637841 Title: MMV Pathogen Box DOI: 10.6019/CHEMBL3637841 https://www.doi.org/10.6019/CHEMBL3637841 DATASET ID: CHEMBL3832761 Title: MMV Pathogen Box Bioactivity Data DOI: 10.6019/CHEMBL3832761 https://www.doi.org/10.6019/CHEMBL3832761 DATASET ID: CHEMBL3987221 Title: The Australian National University Dept Of Immunology Pathogen Box Compounds Screened DOI: 10.6019/CHEMBL398722…	6	5		0
MMV045105		C1CN(CCO1)c2cc(n[nH]2)c3ccc(Oc4ccccc4)cc3	321.148	2.978			4	1	671754-20-4	KINETOPLASTIDS	Trypanosoma adenosine kinase (PMID 19707572)	4-[5-(4-phenoxyphenyl)-1H-pyrazol-3-yl]morpholine Maybridge3_001123 Oprea1_565067 CHEMBL241634 SCHEMBL3678857 HMS1434D01 ZINC143094 CCG-55270 MCULE-4901153505 IDI1_012510 SR-01000644303 SR-01000644303-1 SR-01000644303-3 4-[5-(4-phenoxyphenyl)-2H-pyrazol-3-yl]morpholine BRD-K88415177-001-01-5 Q27462100 KRM	5	2806213	CHEMBL241634	KRM PMID35668421 https://pubmed.ncbi.nlm.nih.gov/35668421 KRM PMID35654852 https://pubmed.ncbi.nlm.nih.gov/35654852 KRM PMID35462372 https://pubmed.ncbi.nlm.nih.gov/35462372 KRM PMID35361614 https://pubmed.ncbi.nlm.nih.gov/35361614 KRM PMID35194800 https://pubmed.ncbi.nlm.nih.gov/35194800 KRM PMID35041859 https://pubmed.ncbi.nlm.nih.gov/35041859 KRM PMID34996990 https://pubmed.ncbi.nlm.nih.gov/34…	CID:2806213 PMID17949068 https://pubmed.ncbi.nlm.nih.gov/17949068 CID:2806213 PMID19707572 https://pubmed.ncbi.nlm.nih.gov/19707572 CID:2806213 PMID21629723 https://pubmed.ncbi.nlm.nih.gov/21629723 CID:2806213 PMID21886894 https://pubmed.ncbi.nlm.nih.gov/21886894	CCG-55270 PMC5744186 https://www.ncbi.nlm.nih.gov/pmc/articles/PMC5744186 CCG-55270 PMC303448 https://www.ncbi.nlm.nih.gov/pmc/articles/PMC303448 BRD-K88415177-001-01-5 PMC9266797 https://www.ncbi.nlm.nih.gov/pmc/articles/PMC9266797 BRD-K88415177-001-01-5 PMC9266111 https://www.ncbi.nlm.nih.gov/pmc/articles/PMC9266111 BRD-K88415177-001-01-5 PMC9250207 https://www.ncbi.nlm.nih.gov/pmc/articles/PMC…	KRM PMID35194800 https://pubmed.ncbi.nlm.nih.gov/35194800 KRM PPR514667 KRM PMID33444149 https://pubmed.ncbi.nlm.nih.gov/33444149 KRM PMID35133463 https://pubmed.ncbi.nlm.nih.gov/35133463 KRM PMID35654852 https://pubmed.ncbi.nlm.nih.gov/35654852 KRM PMID35659484 https://pubmed.ncbi.nlm.nih.gov/35659484 KRM PMID35792806 https://pubmed.ncbi.nlm.nih.gov/35792806 KRM PMID35765765 https://pubmed.ncbi.…	PUBLICATION ID: CHEMBL1138251 Title: Synthesis and evaluation of antiparasitic activities of new 4-[5-(4-phenoxyphenyl)-2H-pyrazol-3-yl]morpholine derivatives. DOI: 10.1021/jm700938n https://www.doi.org/10.1021/jm700938n DATASET ID: CHEMBL3637841 Title: MMV Pathogen Box DOI: 10.6019/CHEMBL3637841 https://www.doi.org/10.6019/CHEMBL3637841 DATASET ID: CHEMBL3832761 Title: MMV Pathogen Box Bioactivi…	7	5	AU-2008257436-A1 CA-2678180-A1 EP-2111231-A2 EP2111231A2 US-2010178299-A1 US20100178299 US20100178299A1 WO-2008147482-A2 WO2008147482A2	9
MMV047015		COc1cc(nc2ccc(C)c(N)c12)C(F)(F)F	256.082	3.5172			3	1	685120-04-1	TUBERCULOSIS	MtbDHFR, Mycobacterium dihydrofolate reductase (PMID 25799414)	Maybridge3_003884 CHEMBL2097871 TCMDC-142715 GSK345724A HMS1442A12 ZINC170045 CCG-250013 MCULE-6824063367 IDI1_015271 SR-05000022719 SR-05000022719-1	19	2822272	CHEMBL2097871			CCG-250013 PMC8505056 https://www.ncbi.nlm.nih.gov/pmc/articles/PMC8505056 CCG-250013 PMC8180155 https://www.ncbi.nlm.nih.gov/pmc/articles/PMC8180155 CCG-250013 PMC8113609 https://www.ncbi.nlm.nih.gov/pmc/articles/PMC8113609 CCG-250013 PMC7291654 https://www.ncbi.nlm.nih.gov/pmc/articles/PMC7291654 CCG-250013 PMC5250678 https://www.ncbi.nlm.nih.gov/pmc/articles/PMC5250678 CCG-250013 PMC4706940 ht…		DATASET ID: CHEMBL2095176 Title: GSK Tuberculosis Screening Data DOI: 10.6019/CHEMBL2095176 https://www.doi.org/10.6019/CHEMBL2095176 DATASET ID: CHEMBL3637841 Title: MMV Pathogen Box DOI: 10.6019/CHEMBL3637841 https://www.doi.org/10.6019/CHEMBL3637841 DATASET ID: CHEMBL3832761 Title: MMV Pathogen Box Bioactivity Data DOI: 10.6019/CHEMBL3832761 https://www.doi.org/10.6019/CHEMBL3832761 DATASET ID…	110	6		0
MMV053220		NC(=O)COc1ccc(cc1)c2ccc(cc2)C#N	252.09	0.6132			3	1	620940-45-6	TUBERCULOSIS		SR-01000277699 CHEMBL3637852 ZINC347188 AKOS002211322 MCULE-4702432173 SR-01000277699-1 SR-01000277699-2	24	826940	CHEMBL3637852					DATASET ID: CHEMBL3637841 Title: MMV Pathogen Box DOI: 10.6019/CHEMBL3637841 https://www.doi.org/10.6019/CHEMBL3637841 DATASET ID: CHEMBL3832761 Title: MMV Pathogen Box Bioactivity Data DOI: 10.6019/CHEMBL3832761 https://www.doi.org/10.6019/CHEMBL3832761 DATASET ID: CHEMBL3987221 Title: The Australian National University Dept Of Immunology Pathogen Box Compounds Screened DOI: 10.6019/CHEMBL398722…	24	5		0
MMV054312		CC(=O)N1CCc2cc3nc(C)cc(C)c3cc12	240.126	3.5308			2	0	412959-70-7	TUBERCULOSIS		SR-01000087944 SMR000020684 ChemDiv3_006949 MLS000043672 CHEMBL1413829 CHEBI:107474 HMS1492L19 HMS2308M04 1-(6,8-dimethyl-2,3-dihydropyrrolo[2,3-g]quinolin-1-yl)ethanone CCG-120056 MCULE-5248292844 IDI1_024859 SR-01000087944-1 SR-01000087944-3 BRD-K36020099-001-01-1 Q27185791 1-acetyl-6,8-dimethyl-2,3-dihydro-1H-pyrrolo[2,3-g]quinoline	7	901734	CHEMBL1413829			BRD-K36020099-001-01-1 PMC9266797 https://www.ncbi.nlm.nih.gov/pmc/articles/PMC9266797 BRD-K36020099-001-01-1 PMC9266111 https://www.ncbi.nlm.nih.gov/pmc/articles/PMC9266111 BRD-K36020099-001-01-1 PMC9250207 https://www.ncbi.nlm.nih.gov/pmc/articles/PMC9250207 BRD-K36020099-001-01-1 PMC9242802 https://www.ncbi.nlm.nih.gov/pmc/articles/PMC9242802 BRD-K36020099-001-01-1 PMC9209453 https://www.ncbi.…		DATASET ID: CHEMBL1201862 Title: PubChem BioAssay data set DATASET ID: CHEMBL2095176 Title: GSK Tuberculosis Screening Data DOI: 10.6019/CHEMBL2095176 https://www.doi.org/10.6019/CHEMBL2095176 DATASET ID: CHEMBL3637841 Title: MMV Pathogen Box DOI: 10.6019/CHEMBL3637841 https://www.doi.org/10.6019/CHEMBL3637841 DATASET ID: CHEMBL3832761 Title: MMV Pathogen Box Bioactivity Data DOI: 10.6019/CHEMBL3…	13	7		0
MMV062221		Cc1cc(C)nc(n1)n2nc(C)cc2Nc3ccccc3	279.148	2.0217			5	1	301332-15-0	MALARIA		MLS000061860 SMR000070065 1-(4,6-dimethyl-2-pyrimidinyl)-3-methyl-N-phenyl-1H-pyrazol-5-amine SR-01000216806 Oprea1_190321 cid_867936 CHEMBL1588046 BDBM33572 HMS2302L13 2-(4,6-dimethylpyrimidin-2-yl)-5-methyl-N-phenylpyrazol-3-amine AKOS001015920 SR-01000216806-1 SR-01000216806-3 SR-01000216806-4 BRD-K95088063-001-08-3 Z56839766 2-(4,6-dimethyl-2-pyrimidinyl)-5-methyl-N-phenyl-3-pyrazolamine 2-(4…	11	867936	CHEMBL1588046			MMV062221 PMC7113605 https://www.ncbi.nlm.nih.gov/pmc/articles/PMC7113605 MMV062221 PMC5571359 https://www.ncbi.nlm.nih.gov/pmc/articles/PMC5571359 BRD-K95088063-001-08-3 PMC9266797 https://www.ncbi.nlm.nih.gov/pmc/articles/PMC9266797 BRD-K95088063-001-08-3 PMC9209453 https://www.ncbi.nlm.nih.gov/pmc/articles/PMC9209453 BRD-K95088063-001-08-3 PMC9207385 https://www.ncbi.nlm.nih.gov/pmc/articles/P…	MMV062221 PMID32234669 https://pubmed.ncbi.nlm.nih.gov/32234669 MMV062221 PMID28674055 https://pubmed.ncbi.nlm.nih.gov/28674055	DATASET ID: CHEMBL1201862 Title: PubChem BioAssay data set DATASET ID: CHEMBL3637841 Title: MMV Pathogen Box DOI: 10.6019/CHEMBL3637841 https://www.doi.org/10.6019/CHEMBL3637841 DATASET ID: CHEMBL3832761 Title: MMV Pathogen Box Bioactivity Data DOI: 10.6019/CHEMBL3832761 https://www.doi.org/10.6019/CHEMBL3832761 DATASET ID: CHEMBL3987221 Title: The Australian National University Dept Of Immunolog…	9	6		0		BDBM33572 Homo sapiens (Human) Target:Kallikrein 5 Tanimoto similarity:1.00000 BDBM33572 Homo sapiens (Human) Target:Prothrombin Tanimoto similarity:1.00000
MMV063404		Cc1nn(Cc2ccccc2)c(Cl)c1C(=O)NC3CCCCCC3	345.161	0.9612			3	1	956369-64-5	TUBERCULOSIS	PyrG, Mycobacterium moderate inhibition (PMID 28475832)	CHEMBL2098411 TCMDC-142709 GSK636544A ZINC6639460 AKOS017031266 MCULE-6000254402 SR-05000022516 SR-05000022516-1 Z26421484 1-benzyl-5-chloro-N-cycloheptyl-3-methyl-1H-pyrazole-4-carboxamide 956369-64-5	9	4880005	CHEMBL2098411			MMV063404 PMC6395923 https://www.ncbi.nlm.nih.gov/pmc/articles/PMC6395923	MMV063404 PMID30602522 https://pubmed.ncbi.nlm.nih.gov/30602522	DATASET ID: CHEMBL2095176 Title: GSK Tuberculosis Screening Data DOI: 10.6019/CHEMBL2095176 https://www.doi.org/10.6019/CHEMBL2095176 DATASET ID: CHEMBL3637841 Title: MMV Pathogen Box DOI: 10.6019/CHEMBL3637841 https://www.doi.org/10.6019/CHEMBL3637841 DATASET ID: CHEMBL3832761 Title: MMV Pathogen Box Bioactivity Data DOI: 10.6019/CHEMBL3832761 https://www.doi.org/10.6019/CHEMBL3832761 DATASET ID…	4	6		0
MMV069458		FC(F)(F)c1nnc2ccc(Cl)nn12	221.992	3.7148			4	0	40971-95-7	TUBERCULOSIS		40971-95-7 6-chloro-3-(trifluoromethyl)-[1,2,4]triazolo[4,3-b]pyridazine 6-chloro-3-(trifluoromethyl)[1,2,4]triazolo[4,3-b]pyridazine MFCD00505462 6-chloro-3-(trifluoromethyl)-[1,2,4]triazolo[3,4-f]pyridazine SR-01000530696 MLS000713003 SCHEMBL750158 CHEMBL1484078 DTXSID10346628 6-Chloro-3-trifluoromethyl-[1,2,4]triazolo[4,3-b]pyridazine HMS2693B15 ZINC1066810 STK723017 AKOS001275912 MCULE-201546…	10	613657	CHEMBL1484078			CS-0072341 PMC9260588 https://www.ncbi.nlm.nih.gov/pmc/articles/PMC9260588 CS-0072341 PMC7583960 https://www.ncbi.nlm.nih.gov/pmc/articles/PMC7583960 CS-0072341 PMC6790243 https://www.ncbi.nlm.nih.gov/pmc/articles/PMC6790243 BRD-K34021812-001-06-6 PMC9266797 https://www.ncbi.nlm.nih.gov/pmc/articles/PMC9266797 BRD-K34021812-001-06-6 PMC9209453 https://www.ncbi.nlm.nih.gov/pmc/articles/PMC9209453 …		DATASET ID: CHEMBL1201862 Title: PubChem BioAssay data set DATASET ID: CHEMBL2095176 Title: GSK Tuberculosis Screening Data DOI: 10.6019/CHEMBL2095176 https://www.doi.org/10.6019/CHEMBL2095176 DATASET ID: CHEMBL3637841 Title: MMV Pathogen Box DOI: 10.6019/CHEMBL3637841 https://www.doi.org/10.6019/CHEMBL3637841 DATASET ID: CHEMBL3832761 Title: MMV Pathogen Box Bioactivity Data DOI: 10.6019/CHEMBL3…	105	7	AU-2003266617-A1 AU-2003266617-B2 AU-2008339572-A1 AU-2008339572-B2 AU-2010212590-A1 AU-2010212590-B2 AU-2010247190-A1 AU-2010276537-A1 AU-2010276537-B2 AU-2011218173-A1 AU-2011218173-B2 AU-2011218173-C1 AU-2012314501-A1 AU-2012314501-B2 AU-2014271290-A1 AU-2014271290-B2 AU-2014271290-C1 AU-2016208310-B2 AU-2017364901-A1 AU-2018200071-A1 BR-112012020558-B1 BR-112014006924-B1 BR-112019010880-A2 CA…	100
MMV084603		O=C1N(Cc2cc3ccccc3s2)CC4CN(Cc5ccccc5)CCN14	377.156	2.9678			3	0	2650808-34-5	MALARIA		GNF-Pf-2361 CHEMBL578464 SR-05000022487 SR-05000022487-1	16	45488996	CHEMBL578464			MMV084603 PMC6332852 https://www.ncbi.nlm.nih.gov/pmc/articles/PMC6332852 GNF-Pf-2361 PMC4703370 https://www.ncbi.nlm.nih.gov/pmc/articles/PMC4703370 GNF-Pf-2361 PMC2206116 https://www.ncbi.nlm.nih.gov/pmc/articles/PMC2206116	MMV084603 PMID30642330 https://pubmed.ncbi.nlm.nih.gov/30642330	PUBLICATION ID: CHEMBL1156829 Title: In silico activity profiling reveals the mechanism of action of antimalarials discovered in a high-throughput screen. DOI: 10.1073/pnas.0802982105 https://www.doi.org/10.1073/pnas.0802982105 DATASET ID: CHEMBL3637841 Title: MMV Pathogen Box DOI: 10.6019/CHEMBL3637841 https://www.doi.org/10.6019/CHEMBL3637841 DATASET ID: CHEMBL3832761 Title: MMV Pathogen Box Bi…	6	5		0
MMV084864		O=C(Nc1cnc2ccccc2c1)c3cccc(c3)n4cnnn4	316.107	1.7552			6	1	484039-79-4	MALARIA	Plasmodium ABC transporter ABCI3 (PMID 34233174)	GNF-Pf-3149 MLS000032104 N-Quinolin-3-yl-3-tetrazol-1-yl-benzamide SMR000002253 regid849132 N-quinolin-3-yl-3-(tetrazol-1-yl)benzamide Oprea1_014873 CHEMBL582507 cid_651603 BDBM74559 HMS2409F11 ZINC418390 AKOS033879247 MCULE-9208447954 N-(3-quinolinyl)-3-(1-tetrazolyl)benzamide N-(3-quinolyl)-3-(tetrazol-1-yl)benzamide SR-01000610696 SR-01000610696-2 N-quinolin-3-yl-3-(1,2,3,4-tetrazol-1-yl)benza…	17	651603	CHEMBL582507			MMV084864 PMC8727639 https://www.ncbi.nlm.nih.gov/pmc/articles/PMC8727639 MMV084864 PMC6395923 https://www.ncbi.nlm.nih.gov/pmc/articles/PMC6395923 MMV084864 PMC6332852 https://www.ncbi.nlm.nih.gov/pmc/articles/PMC6332852 N-Quinolin-3-yl-3-tetrazol-1-yl-benzamide PMC8727639 https://www.ncbi.nlm.nih.gov/pmc/articles/PMC8727639	MMV084864 PMID34233174 https://pubmed.ncbi.nlm.nih.gov/34233174 MMV084864 PMID30642330 https://pubmed.ncbi.nlm.nih.gov/30642330 MMV084864 PMID30602522 https://pubmed.ncbi.nlm.nih.gov/30602522 N-Quinolin-3-yl-3-tetrazol-1-yl-benzamide PMID34233174 https://pubmed.ncbi.nlm.nih.gov/34233174 N-quinolin-3-yl-3-(tetrazol-1-yl)benzamide PMID34233174 https://pubmed.ncbi.nlm.nih.gov/34233174	PUBLICATION ID: CHEMBL1156829 Title: In silico activity profiling reveals the mechanism of action of antimalarials discovered in a high-throughput screen. DOI: 10.1073/pnas.0802982105 https://www.doi.org/10.1073/pnas.0802982105 DATASET ID: CHEMBL1201862 Title: PubChem BioAssay data set PUBLICATION ID: CHEMBL1789904 Title: Imaging of Plasmodium liver stages to drive next-generation antimalarial dr…	171	6		0		BDBM74559 Homo sapiens (Human) Target:karyopherin alpha 2 (RAG cohort 1, importin alpha 1), isoform CRA_b Tanimoto similarity:1.00000
MMV085071		COc1cncc(c1)c2cncc(n2)N3CCN(CC3)c4ccncc4	348.17	2.8933			7	0	2650676-25-6	MALARIA		GNF-Pf-3843 CHEMBL598494 SR-05000022679 SR-05000022679-1	9	45488325	CHEMBL598494	MMV085071 PMID29311064 https://pubmed.ncbi.nlm.nih.gov/29311064		MMV085071 PMC8594108 https://www.ncbi.nlm.nih.gov/pmc/articles/PMC8594108 MMV085071 PMC7179631 https://www.ncbi.nlm.nih.gov/pmc/articles/PMC7179631 MMV085071 PMC7031696 https://www.ncbi.nlm.nih.gov/pmc/articles/PMC7031696 MMV085071 PMC6332852 https://www.ncbi.nlm.nih.gov/pmc/articles/PMC6332852 MMV085071 PMC5826141 https://www.ncbi.nlm.nih.gov/pmc/articles/PMC5826141 GNF-Pf-3843 PMC5826141 https:…	MMV085071 PMID34784983 https://pubmed.ncbi.nlm.nih.gov/34784983 MMV085071 PMID29311064 https://pubmed.ncbi.nlm.nih.gov/29311064 MMV085071 PMID32071059 https://pubmed.ncbi.nlm.nih.gov/32071059 MMV085071 PMID30642330 https://pubmed.ncbi.nlm.nih.gov/30642330 MMV085071 PMID31813848 https://pubmed.ncbi.nlm.nih.gov/31813848 GNF-Pf-3843 PMID29311064 https://pubmed.ncbi.nlm.nih.gov/29311064	PUBLICATION ID: CHEMBL1156829 Title: In silico activity profiling reveals the mechanism of action of antimalarials discovered in a high-throughput screen. DOI: 10.1073/pnas.0802982105 https://www.doi.org/10.1073/pnas.0802982105 PUBLICATION ID: CHEMBL1789904 Title: Imaging of Plasmodium liver stages to drive next-generation antimalarial drug discovery. DOI: 10.1126/science.1211936 https://www.doi.…	7	5		0
MMV085210		Clc1ccc(cc1)S(=O)(=O)NC(Cc2c[nH]c3ccccc23)C(=O)N4CCCCC4	445.123	2.9367			3	2	303113-85-1	MALARIA		GNF-Pf-4476 CHEMBL597856 AKOS005059308 MCULE-7029140736 SR-05000022561 SR-05000022561-1	6	45488446	CHEMBL597856			MMV085210 PMC7794770 https://www.ncbi.nlm.nih.gov/pmc/articles/PMC7794770 MMV085210 PMC6395923 https://www.ncbi.nlm.nih.gov/pmc/articles/PMC6395923 MMV085210 PMC6332852 https://www.ncbi.nlm.nih.gov/pmc/articles/PMC6332852 MMV085210 PMC5995868 https://www.ncbi.nlm.nih.gov/pmc/articles/PMC5995868 MMV085210 PMC6350775 https://www.ncbi.nlm.nih.gov/pmc/articles/PMC6350775	MMV085210 PMID29892073 https://pubmed.ncbi.nlm.nih.gov/29892073 MMV085210 PMID30602522 https://pubmed.ncbi.nlm.nih.gov/30602522 MMV085210 PMID29741365 https://pubmed.ncbi.nlm.nih.gov/29741365 MMV085210 PMID33375682 https://pubmed.ncbi.nlm.nih.gov/33375682 MMV085210 PMID30642330 https://pubmed.ncbi.nlm.nih.gov/30642330	PUBLICATION ID: CHEMBL1156829 Title: In silico activity profiling reveals the mechanism of action of antimalarials discovered in a high-throughput screen. DOI: 10.1073/pnas.0802982105 https://www.doi.org/10.1073/pnas.0802982105 PUBLICATION ID: CHEMBL1789904 Title: Imaging of Plasmodium liver stages to drive next-generation antimalarial drug discovery. DOI: 10.1126/science.1211936 https://www.doi.…	4	5		0
MMV085230		CCCNC(=O)N1CCC2(CC1)CC(=O)c3cc(C)ccc3O2	316.179	2.3137			3	1	2650304-66-6	MALARIA	Unknown but similar to histone deacetylase (HDAC) inhibitors (PMID 22354629)	GNF-Pf-4539 SR-01000371075 CHEMBL602226 SR-01000371075-1 SR-01000371075-2	9	45488460	CHEMBL602226			MMV085230 PMC6332852 https://www.ncbi.nlm.nih.gov/pmc/articles/PMC6332852	MMV085230 PMID30642330 https://pubmed.ncbi.nlm.nih.gov/30642330	PUBLICATION ID: CHEMBL1156829 Title: In silico activity profiling reveals the mechanism of action of antimalarials discovered in a high-throughput screen. DOI: 10.1073/pnas.0802982105 https://www.doi.org/10.1073/pnas.0802982105 PUBLICATION ID: CHEMBL1789904 Title: Imaging of Plasmodium liver stages to drive next-generation antimalarial drug discovery. DOI: 10.1126/science.1211936 https://www.doi.…	6	5		0
MMV085499		NC(=O)c1ccc(cc1)c2nc(cnc2N)c3ccc(cc3)C#N	315.112	4.456			5	2	2650896-95-8	MALARIA	PfPI4K, Plasmodium phosphatidylinositol 4-kinase (PMID 27748596)	GNF-Pf-5356 CHEMBL531326 SR-05000022688 SR-05000022688-1	13	45488854	CHEMBL531326			MMV085499 PMC8497498 https://www.ncbi.nlm.nih.gov/pmc/articles/PMC8497498 MMV085499 PMC6332852 https://www.ncbi.nlm.nih.gov/pmc/articles/PMC6332852 MMV085499 PMC6095626 https://www.ncbi.nlm.nih.gov/pmc/articles/PMC6095626 MMV085499 PMC5571359 https://www.ncbi.nlm.nih.gov/pmc/articles/PMC5571359	MMV085499 PMID34620901 https://pubmed.ncbi.nlm.nih.gov/34620901 MMV085499 PMID30642330 https://pubmed.ncbi.nlm.nih.gov/30642330 MMV085499 PMID30080847 https://pubmed.ncbi.nlm.nih.gov/30080847 MMV085499 PMID28674055 https://pubmed.ncbi.nlm.nih.gov/28674055	PUBLICATION ID: CHEMBL1156829 Title: In silico activity profiling reveals the mechanism of action of antimalarials discovered in a high-throughput screen. DOI: 10.1073/pnas.0802982105 https://www.doi.org/10.1073/pnas.0802982105 PUBLICATION ID: CHEMBL1789904 Title: Imaging of Plasmodium liver stages to drive next-generation antimalarial drug discovery. DOI: 10.1126/science.1211936 https://www.doi.…	7	5		0
MMV090930	Carbamic acid	CCOC(=O)NC(=O)c1ccsc1NC(=O)c2nc3ccccc3s2	375.035	3.9922			7	2	864941-32-2	TUBERCULOSIS	DprE1, Mycobacterium decaprenyl-phosphoribose epimerase (PMID 24818517)	864941-32-2 TCA1 Ethyl ({2-[(1,3-Benzothiazol-2-Ylcarbonyl)amino]thiophen-3-Yl}carbonyl)carbamate ethyl (2-(benzo[d]thiazole-2-carboxamido)thiophene-3-carbonyl)carbamate ethyl N-[2-(1,3-benzothiazole-2-carbonylamino)thiophene-3-carbonyl]carbamate ETHYL N-[2-(1,3-BENZOTHIAZOLE-2-AMIDO)THIOPHENE-3-CARBONYL]CARBAMATE Carbamic acid, [[2-[(2-benzothiazolylcarbonyl)amino]-3-thienyl]carbonyl]-, ethyl es…	9	4557640	CHEMBL3262462	TCA1 PMID35734177 https://pubmed.ncbi.nlm.nih.gov/35734177 TCA1 PMID35126314 https://pubmed.ncbi.nlm.nih.gov/35126314 TCA1 PMID34956927 https://pubmed.ncbi.nlm.nih.gov/34956927 TCA1 PMID34884733 https://pubmed.ncbi.nlm.nih.gov/34884733 TCA1 PMID34700267 https://pubmed.ncbi.nlm.nih.gov/34700267 TCA1 PMID33852302 https://pubmed.ncbi.nlm.nih.gov/33852302 TCA1 PMID33524688 https://pubmed.ncbi.nlm.nih…	CID:4557640 PMID23776209 https://pubmed.ncbi.nlm.nih.gov/23776209	MMV090930 PMC6216040 https://www.ncbi.nlm.nih.gov/pmc/articles/PMC6216040 MMV090930 PMC5192139 https://www.ncbi.nlm.nih.gov/pmc/articles/PMC5192139 TCA1 PMC9238237 https://www.ncbi.nlm.nih.gov/pmc/articles/PMC9238237 TCA1 PMC9207185 https://www.ncbi.nlm.nih.gov/pmc/articles/PMC9207185 TCA1 PMC9119629 https://www.ncbi.nlm.nih.gov/pmc/articles/PMC9119629 TCA1 PMC9126406 https://www.ncbi.nlm.nih.gov…	MMV090930 PMID32686409 https://pubmed.ncbi.nlm.nih.gov/32686409 MMV090930 PMID27795383 https://pubmed.ncbi.nlm.nih.gov/27795383 MMV090930 PMID30396011 https://pubmed.ncbi.nlm.nih.gov/30396011 TCA1 PMID34884733 https://pubmed.ncbi.nlm.nih.gov/34884733 TCA1 PMID34956927 https://pubmed.ncbi.nlm.nih.gov/34956927 TCA1 PMID35734177 https://pubmed.ncbi.nlm.nih.gov/35734177 TCA1 PMID34668742 https://pubm…	PUBLICATION ID: CHEMBL3259779 Title: Discovery of pyrazolopyridones as a novel class of noncovalent DprE1 inhibitor with potent anti-mycobacterial activity. DOI: 10.1021/jm5002937 https://www.doi.org/10.1021/jm5002937 DATASET ID: CHEMBL3637841 Title: MMV Pathogen Box DOI: 10.6019/CHEMBL3637841 https://www.doi.org/10.6019/CHEMBL3637841 DATASET ID: CHEMBL3832761 Title: MMV Pathogen Box Bioactivity …	6	5	AU-2014268477-A1 BR-PI0721047-A2 BR-PI1106811-A2 CA-2911326-A1 CN-105473578-A CN-110759889-A CN-112778297-A CN-1138279-C CN-1152782-A DE-19633700-A1 EA-007588-B1 EP-3004083-A1 JP-3691144-B2 JP-H09171054-A KR-100201041-B1 TW-301713-B US-2016194299-A1 US-5903579-A US20160194299A1 WO-2014190199-A1 WO-2021088753-A1 WO2014190199A1	22
MMV099637		Cc1nn2c(O)c3CCCCc3nc2c1c4ccc(F)cc4	297.128	2.6062			4	1	842112-35-0	KINETOPLASTIDS		3-(4-fluorophenyl)-2-methyl-5,6,7,8-tetrahydropyrazolo[5,1-b]quinazolin-9(4H)-one SR-01000364943 MLS000715684 CHEMBL1308225 TCMDC-143556 HMS2659P08 STK231417 STL036507 ZINC18222213 AKOS000669694 AKOS001761893 ZINC100641529 MCULE-8745334210 SDCCGSBI-0138932.P001 SMR000277201 SR-01000364943-1 SR-01000364943-3 3-(4-fluorophenyl)-2-methyl-5,6,7,8-tetrahydropyrazolo[5,1-b]quinazolin-9-ol 879613-76-0	11	1447956	CHEMBL1308225			MMV099637 PMC8608343 https://www.ncbi.nlm.nih.gov/pmc/articles/PMC8608343 MMV099637 PMC6301270 https://www.ncbi.nlm.nih.gov/pmc/articles/PMC6301270	MMV099637 PMID34807936 https://pubmed.ncbi.nlm.nih.gov/34807936 MMV099637 PMID30647879 https://pubmed.ncbi.nlm.nih.gov/30647879	DATASET ID: CHEMBL1201862 Title: PubChem BioAssay data set DATASET ID: CHEMBL3430912 Title: GSK Tres Cantos Anti-Kinetoplastid Screening (TCAKS) Data. DOI: 10.6019/CHEMBL3430912 https://www.doi.org/10.6019/CHEMBL3430912 DATASET ID: CHEMBL3637841 Title: MMV Pathogen Box DOI: 10.6019/CHEMBL3637841 https://www.doi.org/10.6019/CHEMBL3637841 DATASET ID: CHEMBL3832761 Title: MMV Pathogen Box Bioactivit…	10	7		0
MMV1019989		CCc1ccc(cc1)C(NCc2nc(N)nc(n2)N(C)C)C(C)C	328.238	3.9894			6	2	1011455-57-4	MALARIA		CHEMBL3637882 MCULE-4901013502 SR-05000022641 SR-05000022641-1 Z195786218 1011455-57-4 6-({[1-(4-ethylphenyl)-2-methylpropyl]amino}methyl)-N2,N2-dimethyl-1,3,5-triazine-2,4-diamine	5	24238018	CHEMBL3637882			MMV1019989 PMC6420171 https://www.ncbi.nlm.nih.gov/pmc/articles/PMC6420171 MMV1019989 PMC5571359 https://www.ncbi.nlm.nih.gov/pmc/articles/PMC5571359	MMV1019989 PMID28674055 https://pubmed.ncbi.nlm.nih.gov/28674055 MMV1019989 PMID30358879 https://pubmed.ncbi.nlm.nih.gov/30358879	DATASET ID: CHEMBL3637841 Title: MMV Pathogen Box DOI: 10.6019/CHEMBL3637841 https://www.doi.org/10.6019/CHEMBL3637841 DATASET ID: CHEMBL3832761 Title: MMV Pathogen Box Bioactivity Data DOI: 10.6019/CHEMBL3832761 https://www.doi.org/10.6019/CHEMBL3832761 DATASET ID: CHEMBL3987221 Title: The Australian National University Dept Of Immunology Pathogen Box Compounds Screened DOI: 10.6019/CHEMBL398722…	2	5		0
MMV102872		FC(F)(F)c1cccc(c1)C(=O)Nc2oc(nn2)c3ccc(Cl)cc3	367.034	2.3916			4	1	793690-46-7	TUBERCULOSIS		TCMDC-142743 N-[5-(4-chlorophenyl)-1,3,4-oxadiazol-2-yl]-3-(trifluoromethyl)benzamide 793690-46-7 CHEMBL1630683 GSK130506A ZINC3136258 AKOS001084292 CCG-309407 MCULE-5013176093 AB00674206-01 SR-05000022485 SR-05000022485-1 F1374-0772 N-(5-(4-chlorophenyl)-1,3,4-oxadiazol-2-yl)-3-(tri	13	4531090	CHEMBL1630683	MMV102872 PMID33052959 https://pubmed.ncbi.nlm.nih.gov/33052959		MMV102872 PMC7556523 https://www.ncbi.nlm.nih.gov/pmc/articles/PMC7556523 MMV102872 PMC6206229 https://www.ncbi.nlm.nih.gov/pmc/articles/PMC6206229 MMV102872 PMC6095626 https://www.ncbi.nlm.nih.gov/pmc/articles/PMC6095626 MMV102872 PMC6066566 https://www.ncbi.nlm.nih.gov/pmc/articles/PMC6066566 MMV102872 PMC5995868 https://www.ncbi.nlm.nih.gov/pmc/articles/PMC5995868 CCG-309407 PMC9123076 https:/…	MMV102872 PMID33052959 https://pubmed.ncbi.nlm.nih.gov/33052959 MMV102872 PMID30406042 https://pubmed.ncbi.nlm.nih.gov/30406042 MMV102872 PMID31581540 https://pubmed.ncbi.nlm.nih.gov/31581540 MMV102872 PMID29892073 https://pubmed.ncbi.nlm.nih.gov/29892073 MMV102872 PMID30080847 https://pubmed.ncbi.nlm.nih.gov/30080847 MMV102872 PMID30087858 https://pubmed.ncbi.nlm.nih.gov/30087858 N-[5-(4-chlorop…	PUBLICATION ID: CHEMBL1629439 Title: High-throughput identification of antibacterials against methicillin-resistant Staphylococcus aureus (MRSA) and the transglycosylase. DOI: 10.1016/j.bmc.2010.10.036 https://www.doi.org/10.1016/j.bmc.2010.10.036 DATASET ID: CHEMBL2095176 Title: GSK Tuberculosis Screening Data DOI: 10.6019/CHEMBL2095176 https://www.doi.org/10.6019/CHEMBL2095176 DATASET ID: CHEMB…	2	6		0
MMV1028806		Fc1ccccc1C2CC2C(=O)Nc3nc(cs3)c4ccccn4	339.084	2.852			4	1	930026-19-0	MALARIA		CHEMBL3637884 MCULE-3833252116 SR-05000022493 SR-05000022493-1 Z212468322 2-(2-fluorophenyl)-N-[4-(pyridin-2-yl)-1,3-thiazol-2-yl]cyclopropane-1-carboxamide 930026-19-0	8	16387386	CHEMBL3637884			MMV1028806 PMC6066566 https://www.ncbi.nlm.nih.gov/pmc/articles/PMC6066566 MMV1028806 PMC5734697 https://www.ncbi.nlm.nih.gov/pmc/articles/PMC5734697 MMV1028806 PMC5571359 https://www.ncbi.nlm.nih.gov/pmc/articles/PMC5571359	MMV1028806 PMID30087858 https://pubmed.ncbi.nlm.nih.gov/30087858 MMV1028806 PMID29223747 https://pubmed.ncbi.nlm.nih.gov/29223747 MMV1028806 PMID28674055 https://pubmed.ncbi.nlm.nih.gov/28674055	DATASET ID: CHEMBL3637841 Title: MMV Pathogen Box DOI: 10.6019/CHEMBL3637841 https://www.doi.org/10.6019/CHEMBL3637841 DATASET ID: CHEMBL3832761 Title: MMV Pathogen Box Bioactivity Data DOI: 10.6019/CHEMBL3832761 https://www.doi.org/10.6019/CHEMBL3832761 DATASET ID: CHEMBL3987221 Title: The Australian National University Dept Of Immunology Pathogen Box Compounds Screened DOI: 10.6019/CHEMBL398722…	6	5		0
MMV1029203		CNC(=O)CNc1nc(nc2scc(c3ccccc3)c12)c4ccccn4	375.115	2.3267			6	2	920825-79-2	MALARIA	Human ferrochelatase (PMID 30602522)	CHEMBL3637887 SCHEMBL18997663 ZINC12622991 AKOS001333428 MCULE-8262986429 AB00762997-01 SR-05000022616 SR-05000022616-1	7	17404784	CHEMBL3637887			MMV1029203 PMC6395923 https://www.ncbi.nlm.nih.gov/pmc/articles/PMC6395923 MMV1029203 PMC5571359 https://www.ncbi.nlm.nih.gov/pmc/articles/PMC5571359	MMV1029203 PMID30602522 https://pubmed.ncbi.nlm.nih.gov/30602522 MMV1029203 PMID28674055 https://pubmed.ncbi.nlm.nih.gov/28674055	DATASET ID: CHEMBL3637841 Title: MMV Pathogen Box DOI: 10.6019/CHEMBL3637841 https://www.doi.org/10.6019/CHEMBL3637841 DATASET ID: CHEMBL3832761 Title: MMV Pathogen Box Bioactivity Data DOI: 10.6019/CHEMBL3832761 https://www.doi.org/10.6019/CHEMBL3832761 DATASET ID: CHEMBL3987221 Title: The Australian National University Dept Of Immunology Pathogen Box Compounds Screened DOI: 10.6019/CHEMBL398722…	8	5	AU-2016378723-A1 EP3394056B1 US-10588894-B2 US-10933054-B2 US-10940139-B2 US-11000515-B2 US-11026930-B1 US-11213515-B1 US-2019022074-A1 US-2020054614-A1 US-2020061037-A1 US-2020121660-A1 US10221191B2 US10588894B2 US10870657B2 US10933054B2 US10940139B2 US11000515B2 US11026930B1 US20170174699A1 US20190022074A1 US20190218229A1 US20200054614A1 US20200061037A1 US20200121660A1 WO2017112777A1	26
MMV1030799		CCCn1c(NC(=O)c2ccc3ccccc3n2)nc4ccccc14	330.148	2.6117			4	1	919896-15-4	MALARIA		CHEMBL3637885 ZINC6610647 AKOS034077785 MCULE-8977844212 SR-05000022606 SR-05000022606-1 Z29077812 N-(1-propyl-1H-1,3-benzodiazol-2-yl)quinoline-2-carboxamide 919896-15-4	10	17399080	CHEMBL3637885			MMV1030799 PMC6395923 https://www.ncbi.nlm.nih.gov/pmc/articles/PMC6395923 MMV1030799 PMC6332852 https://www.ncbi.nlm.nih.gov/pmc/articles/PMC6332852 MMV1030799 PMC6301270 https://www.ncbi.nlm.nih.gov/pmc/articles/PMC6301270 MMV1030799 PMC6066566 https://www.ncbi.nlm.nih.gov/pmc/articles/PMC6066566 MMV1030799 PMC5940239 https://www.ncbi.nlm.nih.gov/pmc/articles/PMC5940239 MMV1030799 PMC5571359 ht…	MMV1030799 PMID30602522 https://pubmed.ncbi.nlm.nih.gov/30602522 MMV1030799 PMID30647879 https://pubmed.ncbi.nlm.nih.gov/30647879 MMV1030799 PMID29698504 https://pubmed.ncbi.nlm.nih.gov/29698504 MMV1030799 PMID28674055 https://pubmed.ncbi.nlm.nih.gov/28674055 MMV1030799 PMID30642330 https://pubmed.ncbi.nlm.nih.gov/30642330 MMV1030799 PMID30087858 https://pubmed.ncbi.nlm.nih.gov/30087858	DATASET ID: CHEMBL3637841 Title: MMV Pathogen Box DOI: 10.6019/CHEMBL3637841 https://www.doi.org/10.6019/CHEMBL3637841 DATASET ID: CHEMBL3832761 Title: MMV Pathogen Box Bioactivity Data DOI: 10.6019/CHEMBL3832761 https://www.doi.org/10.6019/CHEMBL3832761 DATASET ID: CHEMBL3987221 Title: The Australian National University Dept Of Immunology Pathogen Box Compounds Screened DOI: 10.6019/CHEMBL398722…	231	5		0
MMV1037162		CCNC(=O)C(C)Nc1nc(nc2sc(C)c(C)c12)c3cccnc3	355.147	1.7765			6	2	1103595-53-4	MALARIA		CHEMBL3637886 AKOS034639657 MCULE-6856898460 AB00774948-01 SR-05000022642 SR-05000022642-1 Z86396704 2-{[5,6-dimethyl-2-(pyridin-3-yl)thieno[2,3-d]pyrimidin-4-yl]amino}-N-ethylpropanamide 1103595-53-4	4	17466654	CHEMBL3637886			MMV1037162 PMC6420171 https://www.ncbi.nlm.nih.gov/pmc/articles/PMC6420171 MMV1037162 PMC5571359 https://www.ncbi.nlm.nih.gov/pmc/articles/PMC5571359	MMV1037162 PMID28674055 https://pubmed.ncbi.nlm.nih.gov/28674055 MMV1037162 PMID30358879 https://pubmed.ncbi.nlm.nih.gov/30358879	DATASET ID: CHEMBL3637841 Title: MMV Pathogen Box DOI: 10.6019/CHEMBL3637841 https://www.doi.org/10.6019/CHEMBL3637841 DATASET ID: CHEMBL3832761 Title: MMV Pathogen Box Bioactivity Data DOI: 10.6019/CHEMBL3832761 https://www.doi.org/10.6019/CHEMBL3832761 DATASET ID: CHEMBL3987221 Title: The Australian National University Dept Of Immunology Pathogen Box Compounds Screened DOI: 10.6019/CHEMBL398722…	7	5		0
MMV1088520		CC(C)N(Cc1ccccn1)Cc2csc(n2)c3oc(C)cc3	327.141	4.2713			5	0	1211713-23-3	MALARIA		CHEMBL3637883 ZINC40152860 AKOS034484195 MCULE-7485532405 SR-05000022632 SR-05000022632-1 Z606091702 {[2-(5-methylfuran-2-yl)-1,3-thiazol-4-yl]methyl}(propan-2-yl)[(pyridin-2-yl)methyl]amine 1211713-23-3	8	45913503	CHEMBL3637883			MMV1088520 PMC8726507 https://www.ncbi.nlm.nih.gov/pmc/articles/PMC8726507 MMV1088520 PMC5571359 https://www.ncbi.nlm.nih.gov/pmc/articles/PMC5571359	MMV1088520 PMID34928952 https://pubmed.ncbi.nlm.nih.gov/34928952 MMV1088520 PMID28674055 https://pubmed.ncbi.nlm.nih.gov/28674055	DATASET ID: CHEMBL3637841 Title: MMV Pathogen Box DOI: 10.6019/CHEMBL3637841 https://www.doi.org/10.6019/CHEMBL3637841 DATASET ID: CHEMBL3832761 Title: MMV Pathogen Box Bioactivity Data DOI: 10.6019/CHEMBL3832761 https://www.doi.org/10.6019/CHEMBL3832761 DATASET ID: CHEMBL3987221 Title: The Australian National University Dept Of Immunology Pathogen Box Compounds Screened DOI: 10.6019/CHEMBL398722…	18	5		0
MMV1110498	Methanone	FC(F)(F)C1=C(C(N2CCCCC2)=O)N(C=CC=C3OC)C3=N1	327.119	3.1178			4	0	2650219-47-7	WOLBACHIA (LF)	FtsZ, Mycobacterium filamentous temperature sensitive mutant z (PMID 21126020)	SR-01000378585 CHEMBL3637914 SR-01000378585-1 SR-01000378585-2	6	122196570	CHEMBL3637914					DATASET ID: CHEMBL3637841 Title: MMV Pathogen Box DOI: 10.6019/CHEMBL3637841 https://www.doi.org/10.6019/CHEMBL3637841 DATASET ID: CHEMBL3832761 Title: MMV Pathogen Box Bioactivity Data DOI: 10.6019/CHEMBL3832761 https://www.doi.org/10.6019/CHEMBL3832761 DATASET ID: CHEMBL3987221 Title: The Australian National University Dept Of Immunology Pathogen Box Compounds Screened DOI: 10.6019/CHEMBL398722…	8	5		0
MMV1198433		CC(C)c1ccc(NC(=O)COC2=CC(=C(C#N)C(=O)N2C)C)cc1	339.158	4.4139			5	1	571162-90-8	SCHISTOSOMIASIS		SR-01000044259 CHEMBL3637925 SR-01000044259-1 SR-01000044259-2	7	2437697	CHEMBL3637925			MMV1198433 PMC6805474 https://www.ncbi.nlm.nih.gov/pmc/articles/PMC6805474	MMV1198433 PMID31640761 https://pubmed.ncbi.nlm.nih.gov/31640761	DATASET ID: CHEMBL3637841 Title: MMV Pathogen Box DOI: 10.6019/CHEMBL3637841 https://www.doi.org/10.6019/CHEMBL3637841 DATASET ID: CHEMBL3832761 Title: MMV Pathogen Box Bioactivity Data DOI: 10.6019/CHEMBL3832761 https://www.doi.org/10.6019/CHEMBL3832761 DATASET ID: CHEMBL3987221 Title: The Australian National University Dept Of Immunology Pathogen Box Compounds Screened DOI: 10.6019/CHEMBL398722…	12	5		0
MMV1236379		CCOC(=O)c1noc(N)c1c2ccccc2	232.085	2.2949			5	1	53983-15-6	KINETOPLASTIDS		ethyl 5-amino-4-phenylisoxazole-3-carboxylate 53983-15-6 ethyl 5-amino-4-phenyl-1,2-oxazole-3-carboxylate ethyl 5-amino-4-phenyl-3-isoxazolecarboxylate SR-01000074473 Ethyl5-amino-4-phenylisoxazole-3-carboxylate SCHEMBL9585523 CHEMBL3431223 DTXSID60407192 TCMDC-143394 HMS1744O18 ACT08385 ZINC4207438 MFCD06199347 AKOS009020669 MCULE-9124858291 DS-14444 DB-032086 CS-0061610 FT-0768454 EN300-14214 W…	8	4962898	CHEMBL3431223	ethyl 5-amino-4-phenylisoxazole-3-carboxylate PMID35817099 https://pubmed.ncbi.nlm.nih.gov/35817099 ethyl 5-amino-4-phenylisoxazole-3-carboxylate PMID35817095 https://pubmed.ncbi.nlm.nih.gov/35817095 ethyl 5-amino-4-phenylisoxazole-3-carboxylate PMID35816796 https://pubmed.ncbi.nlm.nih.gov/35816796 ethyl 5-amino-4-phenylisoxazole-3-carboxylate PMID35816700 https://pubmed.ncbi.nlm.nih.gov/35816700…		MMV1236379 PMC6301270 https://www.ncbi.nlm.nih.gov/pmc/articles/PMC6301270 ethyl 5-amino-4-phenylisoxazole-3-carboxylate PMC9014417 https://www.ncbi.nlm.nih.gov/pmc/articles/PMC9014417 ethyl 5-amino-4-phenylisoxazole-3-carboxylate PMC9042182 https://www.ncbi.nlm.nih.gov/pmc/articles/PMC9042182 ethyl 5-amino-4-phenylisoxazole-3-carboxylate PMC8271912 https://www.ncbi.nlm.nih.gov/pmc/articles/PMC82…	MMV1236379 PMID30647879 https://pubmed.ncbi.nlm.nih.gov/30647879	DATASET ID: CHEMBL3430912 Title: GSK Tres Cantos Anti-Kinetoplastid Screening (TCAKS) Data. DOI: 10.6019/CHEMBL3430912 https://www.doi.org/10.6019/CHEMBL3430912 DATASET ID: CHEMBL3637841 Title: MMV Pathogen Box DOI: 10.6019/CHEMBL3637841 https://www.doi.org/10.6019/CHEMBL3637841 DATASET ID: CHEMBL3832761 Title: MMV Pathogen Box Bioactivity Data DOI: 10.6019/CHEMBL3832761 https://www.doi.org/10.60…	12	6	AU-627203-B2 EP-0352581-A2 NZ-230024-A US-5011849-A US-5204482-A US05011849 US05204482 US5011849 US5011849A US5204482 US5204482A	11
MMV146306		CCC(C)NC(=O)c1ccc(NC(=O)C2(CCCC2)c3ccccc3)cc1	364.215	4.2677			2	2	664971-58-8	TUBERCULOSIS		CHEMBL3637856 STK844699 AKOS005626136 MCULE-2573783086 SR-05000022753 SR-05000022753-1 N-(butan-2-yl)-4-{[(1-phenylcyclopentyl)carbonyl]amino}benzamide 664971-58-8	8	2940418	CHEMBL3637856					DATASET ID: CHEMBL3637841 Title: MMV Pathogen Box DOI: 10.6019/CHEMBL3637841 https://www.doi.org/10.6019/CHEMBL3637841 DATASET ID: CHEMBL3832761 Title: MMV Pathogen Box Bioactivity Data DOI: 10.6019/CHEMBL3832761 https://www.doi.org/10.6019/CHEMBL3832761 DATASET ID: CHEMBL3987221 Title: The Australian National University Dept Of Immunology Pathogen Box Compounds Screened DOI: 10.6019/CHEMBL398722…	8	5		0
MMV153413		CCOC(=O)c1c(C)c(sc1NC(=O)c2c(F)c(F)c(F)c(F)c2F)C(=O)N	422.036	3.6212			5	2	551907-64-3	TUBERCULOSIS	Pks13, Mycobacterium mycolic acid biosynthesis (PMID 23770708)	Ethyl 5-carbamoyl-4-methyl-2-(perfluorobenzamido)thiophene-3-carboxylate Thiophene-4 Ethyl 5-carbamoyl-4-methyl-2-[(2,3,4,5,6-pentafluorobenzoyl)amino]thiophene-3-carboxylate CHEMBL3637845 Thiophene-4, >=98% (HPLC) ZINC2740206 STK442976 AKOS003268951 MCULE-7834637626 SR-05000022744 SR-05000022744-1 ethyl 5-carbamoyl-4-methyl-2-{[(pentafluorophenyl)carbonyl]amino}thiophene-3-carboxylate 2-[(Pentaf…	11	2164122	CHEMBL3637845	Thiophene-4 PMID35478650 https://pubmed.ncbi.nlm.nih.gov/35478650 Thiophene-4 PMID34347465 https://pubmed.ncbi.nlm.nih.gov/34347465 Thiophene-4 PMID33740541 https://pubmed.ncbi.nlm.nih.gov/33740541 Thiophene-4 PMID32706173 https://pubmed.ncbi.nlm.nih.gov/32706173 Thiophene-4 PMID32275210 https://pubmed.ncbi.nlm.nih.gov/32275210 Thiophene-4 PMID32213915 https://pubmed.ncbi.nlm.nih.gov/32213915 Thi…	CID:2164122 PMID23770708 https://pubmed.ncbi.nlm.nih.gov/23770708	MMV153413 PMC9042791 https://www.ncbi.nlm.nih.gov/pmc/articles/PMC9042791 MMV153413 PMC6301270 https://www.ncbi.nlm.nih.gov/pmc/articles/PMC6301270 MMV153413 PMC6095626 https://www.ncbi.nlm.nih.gov/pmc/articles/PMC6095626 MMV153413 PMC5571359 https://www.ncbi.nlm.nih.gov/pmc/articles/PMC5571359 Thiophene-4 PMC9122573 https://www.ncbi.nlm.nih.gov/pmc/articles/PMC9122573 Thiophene-4 PMC8928497 http…	MMV153413 PMID30647879 https://pubmed.ncbi.nlm.nih.gov/30647879 MMV153413 PMID35544099 https://pubmed.ncbi.nlm.nih.gov/35544099 MMV153413 PMID28674055 https://pubmed.ncbi.nlm.nih.gov/28674055 MMV153413 PMID30080847 https://pubmed.ncbi.nlm.nih.gov/30080847 Thiophene-4 PMID35424629 https://pubmed.ncbi.nlm.nih.gov/35424629 Thiophene-4 PMID35647437 https://pubmed.ncbi.nlm.nih.gov/35647437 Thiophene-4…	DATASET ID: CHEMBL3637841 Title: MMV Pathogen Box DOI: 10.6019/CHEMBL3637841 https://www.doi.org/10.6019/CHEMBL3637841 PUBLICATION ID: CHEMBL3784964 Title: Targeting the trehalose utilization pathways of Mycobacterium tuberculosis. DOI: 10.1039/c5md00376h https://www.doi.org/10.1039/c5md00376h DATASET ID: CHEMBL3832761 Title: MMV Pathogen Box Bioactivity Data DOI: 10.6019/CHEMBL3832761 https://ww…	3	5		0
MMV161996		CC(C)CNS(=O)(=O)c1ccc(CCC(=O)Nc2ccc(Cl)cc2C)cc1	408.127	2.3157			3	2	644955-23-7	TUBERCULOSIS		CHEMBL3637843 ZINC1132501 AKOS000447298 MCULE-6780384434 SR-05000022751 SR-05000022751-1	9	1307264	CHEMBL3637843					DATASET ID: CHEMBL3637841 Title: MMV Pathogen Box DOI: 10.6019/CHEMBL3637841 https://www.doi.org/10.6019/CHEMBL3637841 DATASET ID: CHEMBL3832761 Title: MMV Pathogen Box Bioactivity Data DOI: 10.6019/CHEMBL3832761 https://www.doi.org/10.6019/CHEMBL3832761 DATASET ID: CHEMBL3987221 Title: The Australian National University Dept Of Immunology Pathogen Box Compounds Screened DOI: 10.6019/CHEMBL398722…	4	5		0
MMV188296		CNC(=O)C1Cc2ccccc2N1C(=O)Cc3ccc(F)cc3	312.127	3.7547			2	1	1103514-43-7	KINETOPLASTIDS		1-[2-(4-Fluorophenyl)acetyl]-N-methyl-2,3-dihydro-1H-indole-2-carboxamide 1103514-43-7 CHEMBL3431063 TCMDC-143230 SR-05000022515 SR-05000022515-1 N-Methyl-1-(4-fluorophenylacetyl)indoline-2-carboxamide	13	18587979	CHEMBL3623031 CHEMBL3431063			MMV188296 PMC7176276 https://www.ncbi.nlm.nih.gov/pmc/articles/PMC7176276 MMV188296 PMC6301270 https://www.ncbi.nlm.nih.gov/pmc/articles/PMC6301270 MMV188296 PMC5571359 https://www.ncbi.nlm.nih.gov/pmc/articles/PMC5571359	MMV188296 PMID32275665 https://pubmed.ncbi.nlm.nih.gov/32275665 MMV188296 PMID30647879 https://pubmed.ncbi.nlm.nih.gov/30647879 MMV188296 PMID28674055 https://pubmed.ncbi.nlm.nih.gov/28674055	PUBLICATION ID: CHEMBL3621104 Title: Discovery of Indoline-2-carboxamide Derivatives as a New Class of Brain-Penetrant Inhibitors of Trypanosoma brucei. DOI: 10.1021/acs.jmedchem.5b00596 https://www.doi.org/10.1021/acs.jmedchem.5b00596 DATASET ID: CHEMBL3430912 Title: GSK Tres Cantos Anti-Kinetoplastid Screening (TCAKS) Data. DOI: 10.6019/CHEMBL3430912 https://www.doi.org/10.6019/CHEMBL3430912 DA…	4	6		0
MMV200748		COc1ccc(cc1)C2(CCCC2)C(=O)Nc3ccc(Br)cc3	373.068	-0.2677			2	1	695175-70-3	TUBERCULOSIS		CHEMBL3637858 ZINC1109045 MCULE-4437645615 SR-05000022731 SR-05000022731-1	9	1287815	CHEMBL3637858					DATASET ID: CHEMBL3637841 Title: MMV Pathogen Box DOI: 10.6019/CHEMBL3637841 https://www.doi.org/10.6019/CHEMBL3637841 DATASET ID: CHEMBL3832761 Title: MMV Pathogen Box Bioactivity Data DOI: 10.6019/CHEMBL3832761 https://www.doi.org/10.6019/CHEMBL3832761 DATASET ID: CHEMBL3987221 Title: The Australian National University Dept Of Immunology Pathogen Box Compounds Screened DOI: 10.6019/CHEMBL398722…	12	5		0
MMV202458		COc1ccc(OC(C)C(=O)Nc2ccc(Cl)cc2C)cc1	319.098	3.2592			3	1	702646-70-6	TUBERCULOSIS	IMPDH, Likely Mycobacterium Inosine monophosphate dehydrogenase (PMID 22479467)	CHEMBL3637844 N-(4-chloro-2-methylphenyl)-2-(4-methoxyphenoxy)propanamide STK151206 AKOS003366148 AKOS016283179 MCULE-8236909957 SR-05000022523 SR-05000022523-1	13	2952385	CHEMBL3637844					DATASET ID: CHEMBL3637841 Title: MMV Pathogen Box DOI: 10.6019/CHEMBL3637841 https://www.doi.org/10.6019/CHEMBL3637841 DATASET ID: CHEMBL3832761 Title: MMV Pathogen Box Bioactivity Data DOI: 10.6019/CHEMBL3832761 https://www.doi.org/10.6019/CHEMBL3832761 DATASET ID: CHEMBL3987221 Title: The Australian National University Dept Of Immunology Pathogen Box Compounds Screened DOI: 10.6019/CHEMBL398722…	3	5		0
MMV202553		CCC(=O)Nc1ccccc1C(=O)Nc2ccccn2	269.116	2.6789			3	2	915915-55-8	KINETOPLASTIDS		2-PROPANAMIDO-N-(PYRIDIN-2-YL)BENZAMIDE 2-(propanoylamino)-N-pyridin-2-ylbenzamide 915915-55-8 CHEMBL3431166 TCMDC-143337 ZINC6686552 MCULE-6219577578 CS-0239821 SR-05000022508 SR-05000022508-1	6	6456615	CHEMBL3431166			MMV202553 PMC8608343 https://www.ncbi.nlm.nih.gov/pmc/articles/PMC8608343 MMV202553 PMC7176276 https://www.ncbi.nlm.nih.gov/pmc/articles/PMC7176276 MMV202553 PMC6395923 https://www.ncbi.nlm.nih.gov/pmc/articles/PMC6395923 MMV202553 PMC6301270 https://www.ncbi.nlm.nih.gov/pmc/articles/PMC6301270 MMV202553 PMC5571359 https://www.ncbi.nlm.nih.gov/pmc/articles/PMC5571359	MMV202553 PMID32275665 https://pubmed.ncbi.nlm.nih.gov/32275665 MMV202553 PMID34807936 https://pubmed.ncbi.nlm.nih.gov/34807936 MMV202553 PMID30647879 https://pubmed.ncbi.nlm.nih.gov/30647879 MMV202553 PMID30602522 https://pubmed.ncbi.nlm.nih.gov/30602522 MMV202553 PMID28674055 https://pubmed.ncbi.nlm.nih.gov/28674055	DATASET ID: CHEMBL3430912 Title: GSK Tres Cantos Anti-Kinetoplastid Screening (TCAKS) Data. DOI: 10.6019/CHEMBL3430912 https://www.doi.org/10.6019/CHEMBL3430912 DATASET ID: CHEMBL3637841 Title: MMV Pathogen Box DOI: 10.6019/CHEMBL3637841 https://www.doi.org/10.6019/CHEMBL3637841 DATASET ID: CHEMBL3832761 Title: MMV Pathogen Box Bioactivity Data DOI: 10.6019/CHEMBL3832761 https://www.doi.org/10.60…	3	8		0
MMV228911		COc1cccc(NC(=O)c2c3CCCc3sc2NC(=O)c4cccnc4)c1	393.115	1.1019			5	2	717857-29-9	TUBERCULOSIS		ZINC01053425 CBKinase1_011100 CBKinase1_023500 CHEMBL3637868 ZINC1053425 STK461430 AKOS003360147 MCULE-6756531627 SR-05000022749 SR-05000022749-1 BRD-K94213353-001-01-2 N-{3-[(3-methoxyphenyl)carbamoyl]-5,6-dihydro-4H-cyclopenta[b]thiophen-2-yl}pyridine-3-carboxamide	7	1245087	CHEMBL3637868			BRD-K94213353-001-01-2 PMC9266797 https://www.ncbi.nlm.nih.gov/pmc/articles/PMC9266797 BRD-K94213353-001-01-2 PMC9266111 https://www.ncbi.nlm.nih.gov/pmc/articles/PMC9266111 BRD-K94213353-001-01-2 PMC9250207 https://www.ncbi.nlm.nih.gov/pmc/articles/PMC9250207 BRD-K94213353-001-01-2 PMC9242802 https://www.ncbi.nlm.nih.gov/pmc/articles/PMC9242802 BRD-K94213353-001-01-2 PMC9209453 https://www.ncbi.…		DATASET ID: CHEMBL3637841 Title: MMV Pathogen Box DOI: 10.6019/CHEMBL3637841 https://www.doi.org/10.6019/CHEMBL3637841 DATASET ID: CHEMBL3832761 Title: MMV Pathogen Box Bioactivity Data DOI: 10.6019/CHEMBL3832761 https://www.doi.org/10.6019/CHEMBL3832761 DATASET ID: CHEMBL3987221 Title: The Australian National University Dept Of Immunology Pathogen Box Compounds Screened DOI: 10.6019/CHEMBL398722…	11	5		0
MMV272144		COc1cccc(c1)n2nnnc2S(=O)(=O)C	254.047	3.9164			7	0	713500-84-6	TUBERCULOSIS		MLS000537345 1-(3-methoxyphenyl)-5-(methylsulfonyl)-1H-tetrazole SMR000143783 SR-01000287281 1-(3-methoxyphenyl)-5-methylsulfonyltetrazole CHEMBL1367316 SCHEMBL21467805 BDBM43209 cid_2221997 ZINC2868868 STK743794 5-mesyl-1-(3-methoxyphenyl)tetrazole AKOS001750140 MCULE-8192798200 SR-01000287281-1 SR-01000287281-4 BRD-K87470972-001-09-1 1-(3-methoxyphenyl)-5-methylsulfonyl-1,2,3,4-tetrazole	12	2221997	CHEMBL1367316			MMV272144 PMC8308625 https://www.ncbi.nlm.nih.gov/pmc/articles/PMC8308625 MMV272144 PMC7794770 https://www.ncbi.nlm.nih.gov/pmc/articles/PMC7794770 MMV272144 PMC6301270 https://www.ncbi.nlm.nih.gov/pmc/articles/PMC6301270 BRD-K87470972-001-09-1 PMC9266797 https://www.ncbi.nlm.nih.gov/pmc/articles/PMC9266797 BRD-K87470972-001-09-1 PMC9250207 https://www.ncbi.nlm.nih.gov/pmc/articles/PMC9250207 BRD…	MMV272144 PMID34358070 https://pubmed.ncbi.nlm.nih.gov/34358070 MMV272144 PMID30647879 https://pubmed.ncbi.nlm.nih.gov/30647879 MMV272144 PMID33375682 https://pubmed.ncbi.nlm.nih.gov/33375682	DATASET ID: CHEMBL1201862 Title: PubChem BioAssay data set DATASET ID: CHEMBL3637841 Title: MMV Pathogen Box DOI: 10.6019/CHEMBL3637841 https://www.doi.org/10.6019/CHEMBL3637841 DATASET ID: CHEMBL3832761 Title: MMV Pathogen Box Bioactivity Data DOI: 10.6019/CHEMBL3832761 https://www.doi.org/10.6019/CHEMBL3832761 DATASET ID: CHEMBL3987221 Title: The Australian National University Dept Of Immunolog…	4	6	US-10947188-B2 US-2019315681-A1 US10947188B2 US20190315681A1	4		BDBM43209 Homo sapiens (Human) Target:cell division cycle 42 (GTP binding protein, 25kDa) Tanimoto similarity:1.00000 BDBM43209 Mus musculus Target:Hsf1 protein Tanimoto similarity:1.00000 BDBM43209 Homo sapiens (Human) Target:Bcl-2-like protein 11 Tanimoto similarity:1.00000 BDBM43209 Mus musculus Target:DNA damage-inducible transcript 3 protein Tanimoto similarity:1.00000 BDBM43209 Homo sapiens…
MMV392832		COc1cccc(c1)c2cc3c(Nc4cccnc4)nccc3[nH]2	316.132	3.3119			4	2	1642540-19-9	MALARIA	Human protein kinase GRK5 (patent US20150079108)	CHEMBL3637876 SCHEMBL16333093 SR-05000022756 SR-05000022756-1	8	117770823	CHEMBL3637876			MMV392832 PMC6332852 https://www.ncbi.nlm.nih.gov/pmc/articles/PMC6332852	MMV392832 PMID30642330 https://pubmed.ncbi.nlm.nih.gov/30642330	DATASET ID: CHEMBL3637841 Title: MMV Pathogen Box DOI: 10.6019/CHEMBL3637841 https://www.doi.org/10.6019/CHEMBL3637841 DATASET ID: CHEMBL3832761 Title: MMV Pathogen Box Bioactivity Data DOI: 10.6019/CHEMBL3832761 https://www.doi.org/10.6019/CHEMBL3832761 DATASET ID: CHEMBL3987221 Title: The Australian National University Dept Of Immunology Pathogen Box Compounds Screened DOI: 10.6019/CHEMBL398722…	1	5	EP-2818472-A1 EP2818472A1 US-2015079108-A1 US-9458463-B2 US20150079108A1 US9458463B2	6
MMV393144		CN1CCN(CC1)c2nccc3[nH]c(cc23)c4cccc(F)c4	310.159	4.7791			3	1	1642538-94-0	MALARIA	Human protein kinase GRK5 (patent US20150079108)	CHEMBL3637875 SCHEMBL16332154 SR-05000022713 SR-05000022713-1	9	117770071	CHEMBL3637875			MMV393144 PMC6332852 https://www.ncbi.nlm.nih.gov/pmc/articles/PMC6332852	MMV393144 PMID30642330 https://pubmed.ncbi.nlm.nih.gov/30642330	DATASET ID: CHEMBL3637841 Title: MMV Pathogen Box DOI: 10.6019/CHEMBL3637841 https://www.doi.org/10.6019/CHEMBL3637841 DATASET ID: CHEMBL3832761 Title: MMV Pathogen Box Bioactivity Data DOI: 10.6019/CHEMBL3832761 https://www.doi.org/10.6019/CHEMBL3832761 DATASET ID: CHEMBL3987221 Title: The Australian National University Dept Of Immunology Pathogen Box Compounds Screened DOI: 10.6019/CHEMBL398722…	3	5	EP-2818472-A1 EP2818472A1 US-2015079108-A1 US-9458463-B2 US20150079108A1 US9458463B2 WO-2014207260-A1 WO2014207260A1	8
MMV393995		Cc1cc(O)nc(n1)n2nc(C)cc2C	204.101	1.9025			5	1	65004-42-4	TUBERCULOSIS	DMT1/SLC11A2, Human divalent metal transporter (PMID 26047847)	65004-42-4 2-(3,5-dimethyl-1H-pyrazol-1-yl)-6-methylpyrimidin-4(3H)-one Pyrimidinone 8 2-(3,5-dimethyl-1H-pyrazol-1-yl)-6-methylpyrimidin-4-ol CHEMBL1348232 2-(3,5-dimethylpyrazol-1-yl)-4-methyl-1H-pyrimidin-6-one MLS000079641 SCHEMBL11186961 HMS2174O09 HMS3432K21 ZINC8628137 BDBM50553220 MFCD01416214 STK046070 STL085987 AKOS000613629 AKOS002230513 CCG-123922 MCULE-8200542286 SMR000037186 CS-0087…	14	135449532	CHEMBL1348232	Pyrimidinone 8 PMID35799397 https://pubmed.ncbi.nlm.nih.gov/35799397 Pyrimidinone 8 PMID35799134 https://pubmed.ncbi.nlm.nih.gov/35799134 Pyrimidinone 8 PMID35798468 https://pubmed.ncbi.nlm.nih.gov/35798468 Pyrimidinone 8 PMID35770752 https://pubmed.ncbi.nlm.nih.gov/35770752 Pyrimidinone 8 PMID35770295 https://pubmed.ncbi.nlm.nih.gov/35770295 Pyrimidinone 8 PMID35761841 https://pubmed.ncbi.nlm.ni…		Pyrimidinone 8 PMC9214378 https://www.ncbi.nlm.nih.gov/pmc/articles/PMC9214378 Pyrimidinone 8 PMC9234326 https://www.ncbi.nlm.nih.gov/pmc/articles/PMC9234326 Pyrimidinone 8 PMC9229403 https://www.ncbi.nlm.nih.gov/pmc/articles/PMC9229403 Pyrimidinone 8 PMC9213879 https://www.ncbi.nlm.nih.gov/pmc/articles/PMC9213879 Pyrimidinone 8 PMC9207769 https://www.ncbi.nlm.nih.gov/pmc/articles/PMC9207769 Pyri…	Pyrimidinone 8 PMID34837396 https://pubmed.ncbi.nlm.nih.gov/34837396 Pyrimidinone 8 PMID32481682 https://pubmed.ncbi.nlm.nih.gov/32481682 Pyrimidinone 8 PMID26047847 https://pubmed.ncbi.nlm.nih.gov/26047847 Pyrimidinone 8 PMID32944328 https://pubmed.ncbi.nlm.nih.gov/32944328 Pyrimidinone 8 PMID31324037 https://pubmed.ncbi.nlm.nih.gov/31324037 Pyrimidinone 8 PMID31310112 https://pubmed.ncbi.nlm.ni…	DATASET ID: CHEMBL1201862 Title: PubChem BioAssay data set PUBLICATION ID: CHEMBL3045726 Title: Fungicidal Activity of Pyrazolylpyrimidines DOI: 10.1584/jpestics.15.13 https://www.doi.org/10.1584/jpestics.15.13 DATASET ID: CHEMBL3637841 Title: MMV Pathogen Box DOI: 10.6019/CHEMBL3637841 https://www.doi.org/10.6019/CHEMBL3637841 DATASET ID: CHEMBL3832761 Title: MMV Pathogen Box Bioactivity Data DO…	8	6	DE-2935578-A1 DE-2935578-C2 FR-2464266-A1 US-3040047-A US-4405743-A US4405743A	6		BDBM50553220 Homo sapiens (Human) Target:Natural resistance-associated macrophage protein 2 Tanimoto similarity:na
MMV407539		CCc1nc2ccc(cn2c1N(C)Cc3cccs3)C(=O)NCc4ccc5OCOc5c4	448.157	3.7508			7	1	2650814-52-9	WOLBACHIA (LF)		MLS003121010 CHEMBL2139925 SMR001283073 SR-01000892051 SR-01000892051-2	4	49778730	CHEMBL2139925					DATASET ID: CHEMBL1201862 Title: PubChem BioAssay data set DATASET ID: CHEMBL3301361 Title: Experimental in vitro DMPK and physicochemical data on a set of publicly disclosed compounds DOI: 10.6019/CHEMBL3301361 https://www.doi.org/10.6019/CHEMBL3301361 DATASET ID: CHEMBL3637841 Title: MMV Pathogen Box DOI: 10.6019/CHEMBL3637841 https://www.doi.org/10.6019/CHEMBL3637841 DATASET ID: CHEMBL3832761 …	5	7		0
MMV407834		CCOc1ccccc1NC(C)C(=O)Nc2cc(ccc2N3CCOCC3)C(F)(F)F	437.193	-0.3113			5	2	1024715-21-6	MALARIA		MLS000336343 CHEMBL1404608 HMS2545H23 AKOS034365106 MCULE-3097177038 SMR000253897 SR-01000699582 SR-01000699582-2 Z45224647 2-[(2-ethoxyphenyl)amino]-N-[2-(morpholin-4-yl)-5-(trifluoromethyl)phenyl]propanamide 1024715-21-6	4	4880385	CHEMBL1404608			MMV407834 PMC6332852 https://www.ncbi.nlm.nih.gov/pmc/articles/PMC6332852	MMV407834 PMID30642330 https://pubmed.ncbi.nlm.nih.gov/30642330	DATASET ID: CHEMBL1201862 Title: PubChem BioAssay data set DATASET ID: CHEMBL3637841 Title: MMV Pathogen Box DOI: 10.6019/CHEMBL3637841 https://www.doi.org/10.6019/CHEMBL3637841 DATASET ID: CHEMBL3832761 Title: MMV Pathogen Box Bioactivity Data DOI: 10.6019/CHEMBL3832761 https://www.doi.org/10.6019/CHEMBL3832761 DATASET ID: CHEMBL3987221 Title: The Australian National University Dept Of Immunolog…	10	6		0
MMV461553	Thiophene-2	COC(=O)c1c2CCCCCc2sc1NC(=O)c3c(F)c(F)c(F)c(F)c3F	419.061	3.6489			4	1	420089-51-6	TUBERCULOSIS	Pks13, Mycobacterium mycolic acid biosynthesis (PMID 23770708)	Thiophene-2 420089-51-6 methyl 2-[(2,3,4,5,6-pentafluorobenzoyl)amino]-5,6,7,8-tetrahydro-4H-cyclohepta[b]thiophene-3-carboxylate Methyl 2-(perfluorobenzamido)-5,6,7,8-tetrahydro-4H-cyclohepta[b]thiophene-3-carboxylate TP2 5,6,7,8-Tetrahydro-2-[(2,3,4,5,6-pentafluorobenzoyl)amino]-4H-cyclohepta[b]thiophene-3-carboxylic acid methyl ester CHEMBL2098043 CHEBI:188588 TCMDC-142439 GSK140123A Thiophene…	5	1740847	CHEMBL2098043	Thiophene-2 PMID35789198 https://pubmed.ncbi.nlm.nih.gov/35789198 Thiophene-2 PMID35788503 https://pubmed.ncbi.nlm.nih.gov/35788503 Thiophene-2 PMID35780205 https://pubmed.ncbi.nlm.nih.gov/35780205 Thiophene-2 PMID35701874 https://pubmed.ncbi.nlm.nih.gov/35701874 Thiophene-2 PMID35692125 https://pubmed.ncbi.nlm.nih.gov/35692125 Thiophene-2 PMID35588718 https://pubmed.ncbi.nlm.nih.gov/35588718 Thi…	CID:1740847 PMID23770708 https://pubmed.ncbi.nlm.nih.gov/23770708	MMV461553 PMC9042791 https://www.ncbi.nlm.nih.gov/pmc/articles/PMC9042791 MMV461553 PMC6301270 https://www.ncbi.nlm.nih.gov/pmc/articles/PMC6301270 Thiophene-2 PMC9272926 https://www.ncbi.nlm.nih.gov/pmc/articles/PMC9272926 Thiophene-2 PMC9241017 https://www.ncbi.nlm.nih.gov/pmc/articles/PMC9241017 Thiophene-2 PMC9230019 https://www.ncbi.nlm.nih.gov/pmc/articles/PMC9230019 Thiophene-2 PMC9229649 …	MMV461553 PMID30647879 https://pubmed.ncbi.nlm.nih.gov/30647879 MMV461553 PMID35544099 https://pubmed.ncbi.nlm.nih.gov/35544099 Thiophene-2 PMID35788503 https://pubmed.ncbi.nlm.nih.gov/35788503 Thiophene-2 PMID34894959 https://pubmed.ncbi.nlm.nih.gov/34894959 Thiophene-2 PMID35411700 https://pubmed.ncbi.nlm.nih.gov/35411700 Thiophene-2 PMID35053281 https://pubmed.ncbi.nlm.nih.gov/35053281 Thiophe…	DATASET ID: CHEMBL2095176 Title: GSK Tuberculosis Screening Data DOI: 10.6019/CHEMBL2095176 https://www.doi.org/10.6019/CHEMBL2095176 DATASET ID: CHEMBL3637841 Title: MMV Pathogen Box DOI: 10.6019/CHEMBL3637841 https://www.doi.org/10.6019/CHEMBL3637841 PUBLICATION ID: CHEMBL3784964 Title: Targeting the trehalose utilization pathways of Mycobacterium tuberculosis. DOI: 10.1039/c5md00376h https://w…	3	6		0
MMV495543		CC(C)(C)c1cnc(NC(=O)c2ccccc2O)s1	276.093	2.376			4	2	22275-14-5	TUBERCULOSIS		ZINC00364511 CBMicro_022592 Oprea1_239177 Oprea1_450308 CHEMBL3637867 N-(5-tert-butyl-1,3-thiazol-2-yl)-2-hydroxybenzamide ZINC364511 CCG-9889 AKOS002529022 MCULE-1024109410 BIM-0022693.P001 SR-05000022764 SR-05000022764-1 BRD-K44247019-001-01-7 Z56871573 22275-14-5	7	837309	CHEMBL3637867			MMV495543 PMC7179631 https://www.ncbi.nlm.nih.gov/pmc/articles/PMC7179631 MMV495543 PMC7113605 https://www.ncbi.nlm.nih.gov/pmc/articles/PMC7113605 MMV495543 PMC6301270 https://www.ncbi.nlm.nih.gov/pmc/articles/PMC6301270 MMV495543 PMC6095626 https://www.ncbi.nlm.nih.gov/pmc/articles/PMC6095626 CCG-9889 PMC9271775 https://www.ncbi.nlm.nih.gov/pmc/articles/PMC9271775 CCG-9889 PMC9179279 https://ww…	MMV495543 PMID32234669 https://pubmed.ncbi.nlm.nih.gov/32234669 MMV495543 PMID30647879 https://pubmed.ncbi.nlm.nih.gov/30647879 MMV495543 PMID32071059 https://pubmed.ncbi.nlm.nih.gov/32071059 MMV495543 PMID30080847 https://pubmed.ncbi.nlm.nih.gov/30080847	DATASET ID: CHEMBL3637841 Title: MMV Pathogen Box DOI: 10.6019/CHEMBL3637841 https://www.doi.org/10.6019/CHEMBL3637841 DATASET ID: CHEMBL3832761 Title: MMV Pathogen Box Bioactivity Data DOI: 10.6019/CHEMBL3832761 https://www.doi.org/10.6019/CHEMBL3832761 DATASET ID: CHEMBL3987221 Title: The Australian National University Dept Of Immunology Pathogen Box Compounds Screened DOI: 10.6019/CHEMBL398722…	6	5		0
MMV553002		CS(=O)(=O)CC1=Nc2ccccc2OC1=O	239.025	3.3215			5	0	331751-12-3	TUBERCULOSIS	Mycobacterium Ketol-Acid Reductoisomerase (PMID 32198779)	331751-12-3 3-((Methylsulfonyl)methyl)-2H-benzo[b][1,4]oxazin-2-one SR-01000312376 BAS 00552780 3-(methylsulfonylmethyl)-1,4-benzoxazin-2-one 3-Methanesulfonylmethyl-benzo[1,4]oxazin-2-one Oprea1_288525 Oprea1_340733 MLS000029589 CHEMBL1440025 HMS1673N09 HMS2307P20 ZINC310493 AKOS000565041 SMR000009142 SR-01000312376-1 SR-01000312376-3 BRD-K75402941-001-07-0	10	652987	CHEMBL1440025	MMV553002 PMID32198779 https://pubmed.ncbi.nlm.nih.gov/32198779 BAS 00552780 PMID35816131 https://pubmed.ncbi.nlm.nih.gov/35816131 BAS 00552780 PMID35815743 https://pubmed.ncbi.nlm.nih.gov/35815743 BAS 00552780 PMID35815150 https://pubmed.ncbi.nlm.nih.gov/35815150 BAS 00552780 PMID35814307 https://pubmed.ncbi.nlm.nih.gov/35814307 BAS 00552780 PMID35812489 https://pubmed.ncbi.nlm.nih.gov/35812489 …	CID:652987 PMID19783214 https://pubmed.ncbi.nlm.nih.gov/19783214	BAS 00552780 PMC9272684 https://www.ncbi.nlm.nih.gov/pmc/articles/PMC9272684 BAS 00552780 PMC9271914 https://www.ncbi.nlm.nih.gov/pmc/articles/PMC9271914 BAS 00552780 PMC9271858 https://www.ncbi.nlm.nih.gov/pmc/articles/PMC9271858 BAS 00552780 PMC9271700 https://www.ncbi.nlm.nih.gov/pmc/articles/PMC9271700 BAS 00552780 PMC9259719 https://www.ncbi.nlm.nih.gov/pmc/articles/PMC9259719 BAS 00552780 P…	MMV553002 PMID32198779 https://pubmed.ncbi.nlm.nih.gov/32198779	DATASET ID: CHEMBL1201862 Title: PubChem BioAssay data set DATASET ID: CHEMBL3637841 Title: MMV Pathogen Box DOI: 10.6019/CHEMBL3637841 https://www.doi.org/10.6019/CHEMBL3637841 DATASET ID: CHEMBL3832761 Title: MMV Pathogen Box Bioactivity Data DOI: 10.6019/CHEMBL3832761 https://www.doi.org/10.6019/CHEMBL3832761 DATASET ID: CHEMBL3987221 Title: The Australian National University Dept Of Immunolog…	3	6		0
MMV560185		C1CCN(CC1)c2cc(nc3ccccc23)c4ccccn4	289.158	2.1784			3	0	633299-21-5	MALARIA	PfMetAP, Plasmodium Methionine Aminopeptidase (PMID 23634668)	CHEMBL2375614 Maybridge3_003438 Oprea1_797237 SCHEMBL2547815 HMS1440M06 BDBM50433383 CCG-48252 ZINC20432400 AKOS024326127 MCULE-2929383612 IDI1_014825 SR-01000637808 4-PIPERIDIN-1-YL-2-PYRIDIN-2-YL-QUINOLINE SR-01000637808-1 SR-01000637808-2	10	2818423	CHEMBL2375614	MMV560185 PMID35032948 https://pubmed.ncbi.nlm.nih.gov/35032948		MMV560185 PMC8761611 https://www.ncbi.nlm.nih.gov/pmc/articles/PMC8761611 MMV560185 PMC5571359 https://www.ncbi.nlm.nih.gov/pmc/articles/PMC5571359	MMV560185 PMID35032948 https://pubmed.ncbi.nlm.nih.gov/35032948 MMV560185 PMID28674055 https://pubmed.ncbi.nlm.nih.gov/28674055	PUBLICATION ID: CHEMBL2375230 Title: Pyridinylquinazolines selectively inhibit human methionine aminopeptidase-1 in cells. DOI: 10.1021/jm400227z https://www.doi.org/10.1021/jm400227z PUBLICATION ID: CHEMBL3632587 Title: Discovery of a Specific Inhibitor of Pyomelanin Synthesis in Legionella pneumophila. DOI: 10.1021/acs.jmedchem.5b01589 https://www.doi.org/10.1021/acs.jmedchem.5b01589 DATASET ID…	3	5	DE-102010023326-A1 DE-102011012629-A1 EP-2556078-A1 EP-2556078-B1 EP-2680967-A1 EP-2680967-B1 EP2556078A1 EP2556078B1 EP2680967A1 EP2680967B1 US-2002061599-A1 US-2013144102-A1 US-2014296516-A1 US-8993470-B2 US-9233362-B2 US20020061599 US20020061599A1 US20130144102 US20130144102A1 US20140296516 US20140296516A1 US8993470 US8993470B2 US9233362B2 WO-2011120508-A1 WO-2012116695-A1 WO2011120508A1 WO201…	28		BDBM50433383 Homo sapiens (Human) Target:Methionine aminopeptidase 2 Tanimoto similarity:1.00000 BDBM50433383 Homo sapiens (Human) Target:Methionine Aminopeptidase Type 1 (MetAP1) Tanimoto similarity:1.00000
MMV595321		CC1=C(C)C(NC(N2N=C(C)C=C2NC(C3=CC=C(S(=O)(N(CC)CC)=O)C=C3)=O)=N1)=O	458.174	4.5988			7	2	1052608-14-6	KINETOPLASTIDS		1052608-14-6 4-[(diethylamino)sulfonyl]-N-[1-(4,5-dimethyl-6-oxo-1,6-dihydropyrimidin-2-yl)-3-methyl-1H-pyrazol-5-yl]benzamide 4-(diethylsulfamoyl)-N-[2-(4,5-dimethyl-6-oxo-1H-pyrimidin-2-yl)-5-methylpyrazol-3-yl]benzamide CHEMBL3431105 TCMDC-143273 ZINC9660387 AKOS004954080 MCULE-7726509474 SR-05000022577 SR-05000022577-1 F2215-0607 4-(N,N-diethylsulfamoyl)-N-(1-(4,5-dimethyl-6-oxo-1,6-dihydropy…	9	135731907	CHEMBL3431105			MMV595321 PMC6301270 https://www.ncbi.nlm.nih.gov/pmc/articles/PMC6301270 MMV595321 PMC6066566 https://www.ncbi.nlm.nih.gov/pmc/articles/PMC6066566 MMV595321 PMC6057649 https://www.ncbi.nlm.nih.gov/pmc/articles/PMC6057649 MMV595321 PMC5571359 https://www.ncbi.nlm.nih.gov/pmc/articles/PMC5571359	MMV595321 PMID30001317 https://pubmed.ncbi.nlm.nih.gov/30001317 MMV595321 PMID30647879 https://pubmed.ncbi.nlm.nih.gov/30647879 MMV595321 PMID32686409 https://pubmed.ncbi.nlm.nih.gov/32686409 MMV595321 PMID30087858 https://pubmed.ncbi.nlm.nih.gov/30087858 MMV595321 PMID28674055 https://pubmed.ncbi.nlm.nih.gov/28674055	DATASET ID: CHEMBL3430912 Title: GSK Tres Cantos Anti-Kinetoplastid Screening (TCAKS) Data. DOI: 10.6019/CHEMBL3430912 https://www.doi.org/10.6019/CHEMBL3430912 DATASET ID: CHEMBL3637841 Title: MMV Pathogen Box DOI: 10.6019/CHEMBL3637841 https://www.doi.org/10.6019/CHEMBL3637841 DATASET ID: CHEMBL3832761 Title: MMV Pathogen Box Bioactivity Data DOI: 10.6019/CHEMBL3832761 https://www.doi.org/10.60…	8	6		0
MMV611037		CCC(Sc1oc2ccccc2n1)C(=O)Nc3nnc(C)s3	334.056	-2.9082			7	1	332382-88-4	TUBERCULOSIS		MLS000680351 SMR000268648 2-(1,3-benzoxazol-2-ylsulfanyl)-N-(5-methyl-1,3,4-thiadiazol-2-yl)butanamide 2-(1,3-benzoxazol-2-ylthio)-N-(5-methyl-1,3,4-thiadiazol-2-yl)butanamide SR-01000521703 Oprea1_556326 Oprea1_756352 CHEMBL1411432 BDBM45208 cid_2891360 HMS2546J14 STK719965 AKOS005523935 MCULE-1591361030 EU-0085168 SR-01000521703-1 SR-01000521703-3 2-(1,3-benzoxazol-2-ylsulfanyl)-N~1~-(5-methyl-…	8	2891360	CHEMBL1411432					DATASET ID: CHEMBL3637841 Title: MMV Pathogen Box DOI: 10.6019/CHEMBL3637841 https://www.doi.org/10.6019/CHEMBL3637841 DATASET ID: CHEMBL3832761 Title: MMV Pathogen Box Bioactivity Data DOI: 10.6019/CHEMBL3832761 https://www.doi.org/10.6019/CHEMBL3832761 DATASET ID: CHEMBL3987221 Title: The Australian National University Dept Of Immunology Pathogen Box Compounds Screened DOI: 10.6019/CHEMBL398722…	7	5		0		BDBM45208 Homo sapiens (Human) Target:Multidrug resistance protein 1/Multidrug resistance associated protein 1 Tanimoto similarity:1.00000
MMV634140		Clc1ccc2nc(cc(c2c1)C(=O)NCCN1CCCC1)NCCN1CCOCC1	431.209	2.6184			6	2	2650130-77-9	MALARIA	Plamodium translation elongation factor 2 PfEF2 (PMID 27631715)	CHEMBL3637889 SR-05000022738 SR-05000022738-1	9	122196553	CHEMBL3637889			MMV634140 PMC9211397 https://www.ncbi.nlm.nih.gov/pmc/articles/PMC9211397 MMV634140 PMC6332852 https://www.ncbi.nlm.nih.gov/pmc/articles/PMC6332852 MMV634140 PMC6201119 https://www.ncbi.nlm.nih.gov/pmc/articles/PMC6201119 MMV634140 PMC5571359 https://www.ncbi.nlm.nih.gov/pmc/articles/PMC5571359	MMV634140 PMID35647647 https://pubmed.ncbi.nlm.nih.gov/35647647 MMV634140 PMID30181368 https://pubmed.ncbi.nlm.nih.gov/30181368 MMV634140 PMID30642330 https://pubmed.ncbi.nlm.nih.gov/30642330 MMV634140 PMID28674055 https://pubmed.ncbi.nlm.nih.gov/28674055	DATASET ID: CHEMBL3637841 Title: MMV Pathogen Box DOI: 10.6019/CHEMBL3637841 https://www.doi.org/10.6019/CHEMBL3637841 DATASET ID: CHEMBL3832761 Title: MMV Pathogen Box Bioactivity Data DOI: 10.6019/CHEMBL3832761 https://www.doi.org/10.6019/CHEMBL3832761 DATASET ID: CHEMBL3987221 Title: The Australian National University Dept Of Immunology Pathogen Box Compounds Screened DOI: 10.6019/CHEMBL398722…	6	5		0
MMV637229	Clemastine	ClC1=CC=C([C@@](C)(C2=CC=CC=C2)OCCC3N(C)CCC3)C=C1	343.17	3.9294			2	0	15686-51-8	HOOKWORM-TRICHURIASIS	Trypanosoma histamine (PMID 25033456)	SCHEMBL4058472 CHEMBL3637926	10	68896369	CHEMBL1620822 CHEMBL4574221 CHEMBL3637926 CHEMBL1434330 CHEMBL1200795 CHEMBL1408519 CHEMBL1626 CHEMBL315157			MMV637229 PMC8594108 https://www.ncbi.nlm.nih.gov/pmc/articles/PMC8594108 MMV637229 PMC8205174 https://www.ncbi.nlm.nih.gov/pmc/articles/PMC8205174 MMV637229 PMC7179631 https://www.ncbi.nlm.nih.gov/pmc/articles/PMC7179631 MMV637229 PMC7130106 https://www.ncbi.nlm.nih.gov/pmc/articles/PMC7130106 MMV637229 PMC6332852 https://www.ncbi.nlm.nih.gov/pmc/articles/PMC6332852 MMV637229 PMC6301270 https://…	MMV637229 PMID34784983 https://pubmed.ncbi.nlm.nih.gov/34784983 MMV637229 PMID34081710 https://pubmed.ncbi.nlm.nih.gov/34081710 MMV637229 PMID32280200 https://pubmed.ncbi.nlm.nih.gov/32280200 MMV637229 PMID32071059 https://pubmed.ncbi.nlm.nih.gov/32071059 MMV637229 PMID30647879 https://pubmed.ncbi.nlm.nih.gov/30647879 MMV637229 PMID28674055 https://pubmed.ncbi.nlm.nih.gov/28674055 MMV637229 PMID3…	DATASET ID: CHEMBL4513149 Title: CO-ADD screening of MMV (CH) - MMV compounds DOI: 10.6019/CHEMBL4513149 https://www.doi.org/10.6019/CHEMBL4513149 DATASET ID: CHEMBL3637841 Title: MMV Pathogen Box DOI: 10.6019/CHEMBL3637841 https://www.doi.org/10.6019/CHEMBL3637841 DATASET ID: CHEMBL3832761 Title: MMV Pathogen Box Bioactivity Data DOI: 10.6019/CHEMBL3832761 https://www.doi.org/10.6019/CHEMBL38327…	4	20	US20090203763 US20090203763A1 WO2009094457A2	3	MOA: Histamine H1 receptor antagonist REF: http://www.isbnsearch.org/isbn/9780702034718	BDBM94606 Homo sapiens (Human) Target:Hepatocyte nuclear factor 4-alpha Tanimoto similarity:1.00000 BDBM50253157 Homo sapiens Target:Alpha-2A adrenergic receptor Tanimoto similarity:1.00000 BDBM50253157 Homo sapiens (Human) Target:Sigma intracellular receptor 2 Tanimoto similarity:1.00000 BDBM50253157 Homo sapiens (Human) Target:Muscarinic acetylcholine receptor M2 and M4 Tanimoto similarity:1.00…
MMV652003	AN3520	OB1OCc2ccc(NC(=O)c3ccccc3C(F)(F)F)cc12	321.078	4.387			3	2	1222508-86-2	KINETOPLASTIDS		AN3520 AN 3520 SCHEMBL1164588 CHEMBL2441383 1222508-86-2 SR-05000022528 SR-05000022528-1 N-(1-hydroxy-3H-2,1-benzoxaborol-6-yl)-2-(trifluoromethyl)benzamide N-(1-hydroxy-1,3-dihydrobenzo[c][1,2]oxaborol-6-yl)-2-(trifluoromethyl)benzamide	11	46196110	CHEMBL2441383	AN3520 PMID20660666 https://pubmed.ncbi.nlm.nih.gov/20660666 AN 3520 PMID3520 https://pubmed.ncbi.nlm.nih.gov/3520		MMV652003 PMC8608343 https://www.ncbi.nlm.nih.gov/pmc/articles/PMC8608343 MMV652003 PMC7179631 https://www.ncbi.nlm.nih.gov/pmc/articles/PMC7179631 MMV652003 PMC6332852 https://www.ncbi.nlm.nih.gov/pmc/articles/PMC6332852 MMV652003 PMC6301270 https://www.ncbi.nlm.nih.gov/pmc/articles/PMC6301270 MMV652003 PMC6420171 https://www.ncbi.nlm.nih.gov/pmc/articles/PMC6420171 MMV652003 PMC6066566 https://…	MMV652003 PMID34807936 https://pubmed.ncbi.nlm.nih.gov/34807936 MMV652003 PMID29223747 https://pubmed.ncbi.nlm.nih.gov/29223747 MMV652003 PMID32071059 https://pubmed.ncbi.nlm.nih.gov/32071059 MMV652003 PMID30358879 https://pubmed.ncbi.nlm.nih.gov/30358879 MMV652003 PMID30647879 https://pubmed.ncbi.nlm.nih.gov/30647879 MMV652003 PMID32686409 https://pubmed.ncbi.nlm.nih.gov/32686409 MMV652003 PMID3…	PUBLICATION ID: CHEMBL2440005 Title: Discovery and structure-activity relationships of 6-(benzoylamino)benzoxaboroles as orally active anti-inflammatory agents. DOI: 10.1016/j.bmcl.2013.08.096 https://www.doi.org/10.1016/j.bmcl.2013.08.096 DATASET ID: CHEMBL3637841 Title: MMV Pathogen Box DOI: 10.6019/CHEMBL3637841 https://www.doi.org/10.6019/CHEMBL3637841 DATASET ID: CHEMBL3832761 Title: MMV Pat…	3	5	US-10301329-B2 US-2011190235-A1 US-2011207702-A1 US-2016340369-A1 US-2019256530-A1 US-9440994-B2 US-9493489-B2 US20110190235 US20110207702 US20110207702A1 WO-2010045503-A1 WO2010045503A1 WO2011019616A1	13
MMV658988		CN(CCc1ccccc1)c2nc(nc(C)c2Cl)c3ccccn3	338.13	3.5784			4	0	905280-58-2	KINETOPLASTIDS	PfMetAP, Plasmodium Methionine Aminopeptidase (PMID 19091562)	5-chloro-N,6-dimethyl-N-phenethyl-2-(pyridin-2-yl)pyrimidin-4-amine 905280-58-2 CHEMBL472881 SR-05000022758 SR-05000022758-1 2-(2-Pyridyl)-4-methyl-5-chloro-6-(methylphenethylamino)pyrimidine	5	12004233	CHEMBL472881			MMV658988 PMC8926182 https://www.ncbi.nlm.nih.gov/pmc/articles/PMC8926182 MMV658988 PMC7556523 https://www.ncbi.nlm.nih.gov/pmc/articles/PMC7556523 MMV658988 PMC6805474 https://www.ncbi.nlm.nih.gov/pmc/articles/PMC6805474 MMV658988 PMC6332852 https://www.ncbi.nlm.nih.gov/pmc/articles/PMC6332852 MMV658988 PMC6066566 https://www.ncbi.nlm.nih.gov/pmc/articles/PMC6066566 MMV658988 PMC5786798 https://…	MMV658988 PMID35294431 https://pubmed.ncbi.nlm.nih.gov/35294431 MMV658988 PMID33052959 https://pubmed.ncbi.nlm.nih.gov/33052959 MMV658988 PMID28674055 https://pubmed.ncbi.nlm.nih.gov/28674055 MMV658988 PMID31640761 https://pubmed.ncbi.nlm.nih.gov/31640761 MMV658988 PMID29133550 https://pubmed.ncbi.nlm.nih.gov/29133550 MMV658988 PMID30642330 https://pubmed.ncbi.nlm.nih.gov/30642330 MMV658988 PMID3…	PUBLICATION ID: CHEMBL1149084 Title: Synthesis and evaluation of 2-pyridyl pyrimidines with in vitro antiplasmodial and antileishmanial activity. DOI: 10.1016/j.bmcl.2008.11.098 https://www.doi.org/10.1016/j.bmcl.2008.11.098 DATASET ID: CHEMBL3637841 Title: MMV Pathogen Box DOI: 10.6019/CHEMBL3637841 https://www.doi.org/10.6019/CHEMBL3637841 DATASET ID: CHEMBL3832761 Title: MMV Pathogen Box Bioac…	15	5		0
MMV658993		Cc1nc(nc(NCCc2ccc(cc2)S(=O)(=O)C)c1Cl)c3ccccn3	402.092	3.3044			6	1	1121728-37-7	KINETOPLASTIDS		CHEMBL472854 SR-05000022699 SR-05000022699-1	7	44591369	CHEMBL472854				MMV658993 PMID30638365 https://pubmed.ncbi.nlm.nih.gov/30638365	PUBLICATION ID: CHEMBL1149084 Title: Synthesis and evaluation of 2-pyridyl pyrimidines with in vitro antiplasmodial and antileishmanial activity. DOI: 10.1016/j.bmcl.2008.11.098 https://www.doi.org/10.1016/j.bmcl.2008.11.098 DATASET ID: CHEMBL3637841 Title: MMV Pathogen Box DOI: 10.6019/CHEMBL3637841 https://www.doi.org/10.6019/CHEMBL3637841 DATASET ID: CHEMBL3832761 Title: MMV Pathogen Box Bioac…	3	5		0
MMV659004		Cc1nc(nc(N2CCC(Cc3ccccc3)C2)c1Cl)c4ccccn4	364.145	3.1529			4	0	1121728-65-1	KINETOPLASTIDS	PfMetAP, Plasmodium Methionine Aminopeptidase (PMID 19091562)	CHEMBL474899 SR-05000022680 SR-05000022680-1	8	44591429	CHEMBL474899			MMV659004 PMC8926182 https://www.ncbi.nlm.nih.gov/pmc/articles/PMC8926182 MMV659004 PMC6332852 https://www.ncbi.nlm.nih.gov/pmc/articles/PMC6332852 MMV659004 PMC6066566 https://www.ncbi.nlm.nih.gov/pmc/articles/PMC6066566 MMV659004 PMC5940239 https://www.ncbi.nlm.nih.gov/pmc/articles/PMC5940239 MMV659004 PMC5786798 https://www.ncbi.nlm.nih.gov/pmc/articles/PMC5786798 MMV659004 PMC5571359 https://…	MMV659004 PMID35294431 https://pubmed.ncbi.nlm.nih.gov/35294431 MMV659004 PMID29698504 https://pubmed.ncbi.nlm.nih.gov/29698504 MMV659004 PMID28674055 https://pubmed.ncbi.nlm.nih.gov/28674055 MMV659004 PMID29133550 https://pubmed.ncbi.nlm.nih.gov/29133550 MMV659004 PMID30642330 https://pubmed.ncbi.nlm.nih.gov/30642330 MMV659004 PMID30087858 https://pubmed.ncbi.nlm.nih.gov/30087858	PUBLICATION ID: CHEMBL1149084 Title: Synthesis and evaluation of 2-pyridyl pyrimidines with in vitro antiplasmodial and antileishmanial activity. DOI: 10.1016/j.bmcl.2008.11.098 https://www.doi.org/10.1016/j.bmcl.2008.11.098 DATASET ID: CHEMBL3637841 Title: MMV Pathogen Box DOI: 10.6019/CHEMBL3637841 https://www.doi.org/10.6019/CHEMBL3637841 DATASET ID: CHEMBL3832761 Title: MMV Pathogen Box Bioac…	3	5		0
MMV659010		FC(F)(F)c1cc(NCCc2ccccc2)nc(n1)c3ccccn3	344.125	4.3904			4	1	474247-72-8	KINETOPLASTIDS	PfMetAP, Plasmodium Methionine Aminopeptidase (PMID 19091562)	CHEMBL511692 SR-05000022666 SR-05000022666-1	9	44590980	CHEMBL511692			MMV659010 PMC7219733 https://www.ncbi.nlm.nih.gov/pmc/articles/PMC7219733 MMV659010 PMC5571359 https://www.ncbi.nlm.nih.gov/pmc/articles/PMC5571359	MMV659010 PMID32401759 https://pubmed.ncbi.nlm.nih.gov/32401759 MMV659010 PMID31581540 https://pubmed.ncbi.nlm.nih.gov/31581540 MMV659010 PMID28674055 https://pubmed.ncbi.nlm.nih.gov/28674055	PUBLICATION ID: CHEMBL1149084 Title: Synthesis and evaluation of 2-pyridyl pyrimidines with in vitro antiplasmodial and antileishmanial activity. DOI: 10.1016/j.bmcl.2008.11.098 https://www.doi.org/10.1016/j.bmcl.2008.11.098 DATASET ID: CHEMBL3637841 Title: MMV Pathogen Box DOI: 10.6019/CHEMBL3637841 https://www.doi.org/10.6019/CHEMBL3637841 DATASET ID: CHEMBL3832761 Title: MMV Pathogen Box Bioac…	8	5		0
MMV661713		Brc1cncc(c1)c2cc(NCCCn3ccnc3)nc(n2)c4ccccc4	434.085	3.454			6	1	882162-04-1	TUBERCULOSIS	Parasitic cysteine proteases (falcipain) (PMID 16509575)	SR-01000383917 CHEMBL204432 SCHEMBL3630072 TCMDC-142702 GSK275628A SR-01000383917-1 SR-01000383917-2	7	4107603	CHEMBL204432			MMV661713 PMC7948474 https://www.ncbi.nlm.nih.gov/pmc/articles/PMC7948474 MMV661713 PMC6332852 https://www.ncbi.nlm.nih.gov/pmc/articles/PMC6332852 MMV661713 PMC5571359 https://www.ncbi.nlm.nih.gov/pmc/articles/PMC5571359 GSK275628A PMC6544516 https://www.ncbi.nlm.nih.gov/pmc/articles/PMC6544516 GSK275628A PMC3789770 https://www.ncbi.nlm.nih.gov/pmc/articles/PMC3789770	MMV661713 PMID30642330 https://pubmed.ncbi.nlm.nih.gov/30642330 MMV661713 PMID33158989 https://pubmed.ncbi.nlm.nih.gov/33158989 MMV661713 PMID28674055 https://pubmed.ncbi.nlm.nih.gov/28674055 GSK275628A PMID29467300 https://pubmed.ncbi.nlm.nih.gov/29467300 GSK275628A PMID24098102 https://pubmed.ncbi.nlm.nih.gov/24098102	PUBLICATION ID: CHEMBL1138178 Title: Identification of novel parasitic cysteine protease inhibitors by use of virtual screening. 2. The available chemical directory. DOI: 10.1021/jm0505765 https://www.doi.org/10.1021/jm0505765 DATASET ID: CHEMBL2095176 Title: GSK Tuberculosis Screening Data DOI: 10.6019/CHEMBL2095176 https://www.doi.org/10.6019/CHEMBL2095176 DATASET ID: CHEMBL3637841 Title: MMV P…	9	6	EP-2142536-A1 EP-2142536-B1 EP2142536A1 EP2142536B1 JP-2010524896-A JP-5676249-B2 US-2008260688-A1 US-8188094-B2 US20080260688 US20080260688A1 US8188094B2 WO-2008128984-A1 WO2008128984A1	13
MMV663250		Clc1cccc(c1)C(c2ccc(CN3CCNCC3)cc2)n4ccnc4	366.161	5.4793			4	1	1014987-04-2	MALARIA	Plasmodium beta-hematin (PMID 18278860)	CHEMBL270317 SCHEMBL14423961 SR-05000022697 SR-05000022697-1	6	24805843	CHEMBL270317			MMV663250 PMC8594108 https://www.ncbi.nlm.nih.gov/pmc/articles/PMC8594108 MMV663250 PMC6805474 https://www.ncbi.nlm.nih.gov/pmc/articles/PMC6805474 MMV663250 PMC6332852 https://www.ncbi.nlm.nih.gov/pmc/articles/PMC6332852	MMV663250 PMID34784983 https://pubmed.ncbi.nlm.nih.gov/34784983 MMV663250 PMID31640761 https://pubmed.ncbi.nlm.nih.gov/31640761 MMV663250 PMID30642330 https://pubmed.ncbi.nlm.nih.gov/30642330	PUBLICATION ID: CHEMBL1142373 Title: Clotrimazole scaffold as an innovative pharmacophore towards potent antimalarial agents: design, synthesis, and biological and structure-activity relationship studies. DOI: 10.1021/jm701247k https://www.doi.org/10.1021/jm701247k DATASET ID: CHEMBL3637841 Title: MMV Pathogen Box DOI: 10.6019/CHEMBL3637841 https://www.doi.org/10.6019/CHEMBL3637841 DATASET ID: CH…	3	5	WO2007104696A1	1
MMV667494		FC1(F)CCN(CCCCNc2cc(c3cc(ccc3n2)Cl)C(=O)NCCN2CCCC2)CC1	493.242	2.3107			5	2	2650205-68-6	MALARIA	PfIVT, Plasmodium translation (PMID 35647647)	CHEMBL3637890 SR-05000022732 SR-05000022732-1	3	122196554	CHEMBL3637890			MMV667494 PMC9211397 https://www.ncbi.nlm.nih.gov/pmc/articles/PMC9211397 MMV667494 PMC8726507 https://www.ncbi.nlm.nih.gov/pmc/articles/PMC8726507 MMV667494 PMC8497498 https://www.ncbi.nlm.nih.gov/pmc/articles/PMC8497498 MMV667494 PMC6332852 https://www.ncbi.nlm.nih.gov/pmc/articles/PMC6332852 MMV667494 PMC6201119 https://www.ncbi.nlm.nih.gov/pmc/articles/PMC6201119 MMV667494 PMC5995868 https://…	MMV667494 PMID35647647 https://pubmed.ncbi.nlm.nih.gov/35647647 MMV667494 PMID34928952 https://pubmed.ncbi.nlm.nih.gov/34928952 MMV667494 PMID30181368 https://pubmed.ncbi.nlm.nih.gov/30181368 MMV667494 PMID34620901 https://pubmed.ncbi.nlm.nih.gov/34620901 MMV667494 PMID30642330 https://pubmed.ncbi.nlm.nih.gov/30642330 MMV667494 PMID29892073 https://pubmed.ncbi.nlm.nih.gov/29892073 MMV667494 PMID2…	DATASET ID: CHEMBL3637841 Title: MMV Pathogen Box DOI: 10.6019/CHEMBL3637841 https://www.doi.org/10.6019/CHEMBL3637841 DATASET ID: CHEMBL3832761 Title: MMV Pathogen Box Bioactivity Data DOI: 10.6019/CHEMBL3832761 https://www.doi.org/10.6019/CHEMBL3832761 DATASET ID: CHEMBL3987221 Title: The Australian National University Dept Of Immunology Pathogen Box Compounds Screened DOI: 10.6019/CHEMBL398722…	10	5		0
MMV668727		Nc1ncc(cc1c2ccc(nc2)C(F)(F)F)c3ccc(nc3)C(F)(F)F	384.081	4.235			4	1	2650054-74-1	L. FILARIASIS-ONCHOCERCIASIS	PfPI4K, Plasmodium phosphatidylinositol 4-kinase (PMID 34620901)	CHEMBL3637906 DTXSID601019153 SR-05000022566 SR-05000022566-1 [3,3':5',3''-terpyridin]-2'-amine, 6,6''-bis(trifluoromethyl)-	6	122196563	CHEMBL3637906			MMV668727 PMC8497498 https://www.ncbi.nlm.nih.gov/pmc/articles/PMC8497498 MMV668727 PMC7179631 https://www.ncbi.nlm.nih.gov/pmc/articles/PMC7179631 MMV668727 PMC6332852 https://www.ncbi.nlm.nih.gov/pmc/articles/PMC6332852	MMV668727 PMID34620901 https://pubmed.ncbi.nlm.nih.gov/34620901 MMV668727 PMID32071059 https://pubmed.ncbi.nlm.nih.gov/32071059 MMV668727 PMID30642330 https://pubmed.ncbi.nlm.nih.gov/30642330	DATASET ID: CHEMBL3637841 Title: MMV Pathogen Box DOI: 10.6019/CHEMBL3637841 https://www.doi.org/10.6019/CHEMBL3637841 DATASET ID: CHEMBL3832761 Title: MMV Pathogen Box Bioactivity Data DOI: 10.6019/CHEMBL3832761 https://www.doi.org/10.6019/CHEMBL3832761 DATASET ID: CHEMBL3987221 Title: The Australian National University Dept Of Immunology Pathogen Box Compounds Screened DOI: 10.6019/CHEMBL398722…	88	5		0
MMV671636	ELQ-400	CC1=C(C(=O)c2c(F)cc(F)cc2N1)c3ccc(Oc4ccc(OC(F)(F)F)cc4)cc3	447.089	1.7862			3	1	1354745-82-6	L. FILARIASIS-ONCHOCERCIASIS	Plasmodium, Toxoplasma cytochrome bc1 (Qo, Qi sites) (PMID 29574797, 30117728)	DTXSID701019156 SCHEMBL5534168 CHEMBL3637903 SR-05000022724 SR-05000022724-1 5,7-difluoro-2-methyl-3-{4-[4-(trifluoromethoxy)phenoxy]phenyl}quinolin-4(1H)-one	12	69478929	CHEMBL3637903	MMV671636 PMID30396011 https://pubmed.ncbi.nlm.nih.gov/30396011 MMV671636 PMID28751177 https://pubmed.ncbi.nlm.nih.gov/28751177		MMV671636 PMC8471693 https://www.ncbi.nlm.nih.gov/pmc/articles/PMC8471693 MMV671636 PMC7179631 https://www.ncbi.nlm.nih.gov/pmc/articles/PMC7179631 MMV671636 PMC6805474 https://www.ncbi.nlm.nih.gov/pmc/articles/PMC6805474 MMV671636 PMC6332852 https://www.ncbi.nlm.nih.gov/pmc/articles/PMC6332852 MMV671636 PMC6216040 https://www.ncbi.nlm.nih.gov/pmc/articles/PMC6216040 MMV671636 PMC6884402 https://…	MMV671636 PMID30396011 https://pubmed.ncbi.nlm.nih.gov/30396011 MMV671636 PMID28751177 https://pubmed.ncbi.nlm.nih.gov/28751177 MMV671636 PMID34576854 https://pubmed.ncbi.nlm.nih.gov/34576854 MMV671636 PMID30117728 https://pubmed.ncbi.nlm.nih.gov/30117728 MMV671636 PMID32071059 https://pubmed.ncbi.nlm.nih.gov/32071059 MMV671636 PMID31640761 https://pubmed.ncbi.nlm.nih.gov/31640761 MMV671636 PMID3…	DATASET ID: CHEMBL3637841 Title: MMV Pathogen Box DOI: 10.6019/CHEMBL3637841 https://www.doi.org/10.6019/CHEMBL3637841 DATASET ID: CHEMBL3832761 Title: MMV Pathogen Box Bioactivity Data DOI: 10.6019/CHEMBL3832761 https://www.doi.org/10.6019/CHEMBL3832761 DATASET ID: CHEMBL3987221 Title: The Australian National University Dept Of Immunology Pathogen Box Compounds Screened DOI: 10.6019/CHEMBL398722…	10	5	US-2012115904-A1 US-9206131-B2 US20120115904 US20120115904A1 US20140045888A1 US9206131B2 WO2012167237A2	7
MMV675968		COc1ccc(OC)c(NCc2ccc3nc(N)nc(N)c3c2Cl)c1	359.115	2.7981			7	3	159308-73-3	CRYPTOSPORIDIOSIS	Toxoplasma, Pneumocystis dihydrofolate reductase (DHFR) (PMID 7799402)	CHEMBL88430 5-Chloro-6-[(2,5-dimethoxy-phenylamino)-methyl]-quinazoline-2,4-diamine PY856 ZINC3814856 5-chloro-6-[(2,5-dimethoxyanilino)methyl]quinazoline-2,4-diamine BDBM50031873 SR-05000022707 SR-05000022707-1 5-chloro-6-((2,5-dimethoxyphenylamino)methyl)quinazoline-2,4-diamine 5-Chloro-6-[[(2,5-dimethoxyphenyl)amino]methyl]quinazoline-2,4-diamine	15	461917	CHEMBL88430	MMV675968 PMID35652895 https://pubmed.ncbi.nlm.nih.gov/35652895 MMV675968 PMID35544099 https://pubmed.ncbi.nlm.nih.gov/35544099 MMV675968 PMID34937180 https://pubmed.ncbi.nlm.nih.gov/34937180 MMV675968 PMID33604179 https://pubmed.ncbi.nlm.nih.gov/33604179 MMV675968 PMID33052959 https://pubmed.ncbi.nlm.nih.gov/33052959 MMV675968 PMID31666629 https://pubmed.ncbi.nlm.nih.gov/31666629 MMV675968 PMID3…	CID:461917 PMID11120964 https://pubmed.ncbi.nlm.nih.gov/11120964 CID:461917 PMID11709300 https://pubmed.ncbi.nlm.nih.gov/11709300 CID:461917 PMID7629801 https://pubmed.ncbi.nlm.nih.gov/7629801 CID:461917 PMID7799402 https://pubmed.ncbi.nlm.nih.gov/7799402	MMV675968 PMC9042791 https://www.ncbi.nlm.nih.gov/pmc/articles/PMC9042791 MMV675968 PMC8694189 https://www.ncbi.nlm.nih.gov/pmc/articles/PMC8694189 MMV675968 PMC8726507 https://www.ncbi.nlm.nih.gov/pmc/articles/PMC8726507 MMV675968 PMC8707595 https://www.ncbi.nlm.nih.gov/pmc/articles/PMC8707595 MMV675968 PMC8539698 https://www.ncbi.nlm.nih.gov/pmc/articles/PMC8539698 MMV675968 PMC8471693 https://…	MMV675968 PMID35652895 https://pubmed.ncbi.nlm.nih.gov/35652895 MMV675968 PPR496526 MMV675968 PMID34937180 https://pubmed.ncbi.nlm.nih.gov/34937180 MMV675968 PMID33604179 https://pubmed.ncbi.nlm.nih.gov/33604179 MMV675968 PMID35544099 https://pubmed.ncbi.nlm.nih.gov/35544099 MMV675968 PMID33052959 https://pubmed.ncbi.nlm.nih.gov/33052959 MMV675968 PMID31666629 https://pubmed.ncbi.nlm.nih.gov/3166…	PUBLICATION ID: CHEMBL1128717 Title: 2,4-Diaminopyrido[3,2-d]pyrimidine inhibitors of dihydrofolate reductase from Pneumocystis carinii and Toxoplasma gondii. DOI: 10.1021/jm00014a014 https://www.doi.org/10.1021/jm00014a014 PUBLICATION ID: CHEMBL1127704 Title: 2,4-Diamino-5-chloroquinazoline analogues of trimetrexate and piritrexim: synthesis and antifolate activity. DOI: 10.1021/jm00052a011 http…	6	5		0		BDBM50031873 Cryptosporidium hominis Target:Dihydrofolate Reductase (DHFR) Tanimoto similarity:1.00000 BDBM50031873 Toxoplasma gondii Target:Dihydrofolate reductase (DHFR) Tanimoto similarity:1.00000 BDBM50031873 Rattus norvegicus (rat) Target:Dihydrofolate reductase Tanimoto similarity:1.00000 BDBM50031873 Pneumocystis carinii Target:Dihydrofolate Reductase (DHFR) Tanimoto similarity:1.00000
MMV675969		CC(C)(C)c1ccc(N[C@@H]2CCCC[C@H]2NC(=O)c3occc3)cc1	340.215	2.8419			3	2	2649994-35-2	L. FILARIASIS-ONCHOCERCIASIS		CHEMBL3637909	9	122196566	CHEMBL3637909					DATASET ID: CHEMBL3637841 Title: MMV Pathogen Box DOI: 10.6019/CHEMBL3637841 https://www.doi.org/10.6019/CHEMBL3637841 DATASET ID: CHEMBL3832761 Title: MMV Pathogen Box Bioactivity Data DOI: 10.6019/CHEMBL3832761 https://www.doi.org/10.6019/CHEMBL3832761 DATASET ID: CHEMBL3987221 Title: The Australian National University Dept Of Immunology Pathogen Box Compounds Screened DOI: 10.6019/CHEMBL398722…	171	5		0
MMV675993	S10544104: Compound 7k	COc1ccc(cc1OC)c2nn(C(C)C)c3ncnc(N)c23	313.154	4.186			7	1	1092787-62-6	CRYPTOSPORIDIOSIS	Toxoplasma, Cryptosporidium calcium-dependent protein kinase 1 (CDPK1) (PMID 21116453)	CHEMBL1242290 1-isopropyl-3-(3,4-dimethoxyphenyl)-1H-pyrazolo[3,4-d]pyrimidin-4-amine SCHEMBL2469676 BDBM50345733 SR-05000022627 SR-05000022627-1 3-(3,4-dimethoxyphenyl)-1-isopropyl-1H-pyrazolo[3,4-d]pyrimidin-4-amine	8	24905343	CHEMBL1242290			MMV675993 PMC8726507 https://www.ncbi.nlm.nih.gov/pmc/articles/PMC8726507 MMV675993 PMC8497498 https://www.ncbi.nlm.nih.gov/pmc/articles/PMC8497498 MMV675993 PMC7179646 https://www.ncbi.nlm.nih.gov/pmc/articles/PMC7179646 MMV675993 PMC6332852 https://www.ncbi.nlm.nih.gov/pmc/articles/PMC6332852 MMV675993 PMC6095626 https://www.ncbi.nlm.nih.gov/pmc/articles/PMC6095626 CHEMBL1242290 PMC7179646 http…	MMV675993 PMID34620901 https://pubmed.ncbi.nlm.nih.gov/34620901 MMV675993 PMID32071043 https://pubmed.ncbi.nlm.nih.gov/32071043 MMV675993 PMID34928952 https://pubmed.ncbi.nlm.nih.gov/34928952 MMV675993 PMID30642330 https://pubmed.ncbi.nlm.nih.gov/30642330 MMV675993 PMID30080847 https://pubmed.ncbi.nlm.nih.gov/30080847 CHEMBL1242290 PMID32071043 https://pubmed.ncbi.nlm.nih.gov/32071043	PUBLICATION ID: CHEMBL1240340 Title: Targeted polypharmacology: discovery of dual inhibitors of tyrosine and phosphoinositide kinases. DOI: 10.1038/nchembio.117 https://www.doi.org/10.1038/nchembio.117 PUBLICATION ID: CHEMBL1782013 Title: Discovery of Potent and Selective Inhibitors of Calcium-Dependent Protein Kinase 1 (CDPK1) from C. parvum and T. gondii. DOI: 10.1021/ml100096t https://www.doi.…	2	5	AU-2007233302-B2 AU-2007233302-C1 AU-2009322187-A1 AU-2009322187-A2 AU-2009322187-B2 AU-2013200389-A1 CA-2647391-A1 CA-2745280-A1 EP-2004654-B1 EP-2528919-B1 EP-2551270-A2 EP-2551270-B1 EP2004654A2 EP2004654B1 EP2365810A2 EP2528919B1 EP2551270A2 EP2551270B1 ES-2423010-T3 JP-2009532476-A JP-2014169333-A JP-2017071653-A JP-5597391-B2 KR-101499783-B1 KR-20090018893-A KR-20120051760-A KR-20130087054-…	67		BDBM50345733 Toxoplasma gondii Target:Calmodulin-domain protein kinase 1 Tanimoto similarity:1.00000 BDBM50345733 Cryptosporidium parvum (strain Iowa II) Target:Calmodulin-domain protein kinase 1, putative Tanimoto similarity:1.00000 BDBM50345733 Cryptosporidium parvum Target:Calcium-dependent protein kinase 1 (CDPK1) Tanimoto similarity:1.00000 BDBM50345733 Toxoplasma gondii Target:Calmodulin-do…
MMV675994		Clc1ccc(cc1)n2cc(COc3ccnc4ccccc34)nn2	336.078	3.4773			5	0	1185388-09-3	CRYPTOSPORIDIOSIS	Cryptosporidium IMP dehydrogenase (IMPDH) (PMID 19624136)	CHEMBL554061 SCHEMBL407770 BDBM50378048 SR-05000022607 SR-05000022607-1 4-[[1-(4-chlorophenyl)triazol-4-yl]methoxy]quinoline 4-((1-(4-Chlorophenyl)-1H-1,2,3-triazol-4-yl)methoxy)quinoline	3	44222802	CHEMBL554061			MMV675994 PMC6216040 https://www.ncbi.nlm.nih.gov/pmc/articles/PMC6216040 MMV675994 PMC6095626 https://www.ncbi.nlm.nih.gov/pmc/articles/PMC6095626 MMV675994 PMC5734697 https://www.ncbi.nlm.nih.gov/pmc/articles/PMC5734697	MMV675994 PMID30080847 https://pubmed.ncbi.nlm.nih.gov/30080847 MMV675994 PMID30396011 https://pubmed.ncbi.nlm.nih.gov/30396011 MMV675994 PMID29223747 https://pubmed.ncbi.nlm.nih.gov/29223747	PUBLICATION ID: CHEMBL1158492 Title: Triazole inhibitors of Cryptosporidium parvum inosine 5'-monophosphate dehydrogenase. DOI: 10.1021/jm900410u https://www.doi.org/10.1021/jm900410u DATASET ID: CHEMBL3637841 Title: MMV Pathogen Box DOI: 10.6019/CHEMBL3637841 https://www.doi.org/10.6019/CHEMBL3637841 DATASET ID: CHEMBL3832761 Title: MMV Pathogen Box Bioactivity Data DOI: 10.6019/CHEMBL3832761 ht…	20	5	EP2408753A2 US-2012101096-A1 US-2015099781-A1 US-8969342-B2 US10125116B2 US20120101096A1 US20150099781A1 US8969342B2 WO2010108187A2	9		BDBM50378048 Cryptosporidium parvum Target:Inosine-5-monophosphate dehydrogenase (IMPDH) Tanimoto similarity:1.00000
MMV675995		COc1ccc(cc1)N(CCc2cccc(C)n2)C(=O)C	284.152	-0.4692			3	0	2649982-11-4	L. FILARIASIS-ONCHOCERCIASIS		CHEMBL3637910 SR-05000022671 SR-05000022671-1	6	122196567	CHEMBL3637910					DATASET ID: CHEMBL3637841 Title: MMV Pathogen Box DOI: 10.6019/CHEMBL3637841 https://www.doi.org/10.6019/CHEMBL3637841 DATASET ID: CHEMBL3832761 Title: MMV Pathogen Box Bioactivity Data DOI: 10.6019/CHEMBL3832761 https://www.doi.org/10.6019/CHEMBL3832761 DATASET ID: CHEMBL3987221 Title: The Australian National University Dept Of Immunology Pathogen Box Compounds Screened DOI: 10.6019/CHEMBL398722…	3	5		0
MMV675996		COc1ccc(cc1)N(CCc2cccc(C)n2)C(=O)C3CCCCC3	352.215	3.8158			3	0	2650131-20-5	L. FILARIASIS-ONCHOCERCIASIS		CHEMBL3637907 SR-05000022708 SR-05000022708-1	5	122196564	CHEMBL3637907					DATASET ID: CHEMBL3637841 Title: MMV Pathogen Box DOI: 10.6019/CHEMBL3637841 https://www.doi.org/10.6019/CHEMBL3637841 DATASET ID: CHEMBL3832761 Title: MMV Pathogen Box Bioactivity Data DOI: 10.6019/CHEMBL3832761 https://www.doi.org/10.6019/CHEMBL3832761 DATASET ID: CHEMBL3987221 Title: The Australian National University Dept Of Immunology Pathogen Box Compounds Screened DOI: 10.6019/CHEMBL398722…	43	5		0
MMV675997		Fc1ccc(cc1)N2CCN(CCCCN(CC#N)C(=O)OCc3ccccc3)CC2	424.227	4.0023			5	0	1224923-38-9	KINETOPLASTIDS	Trypanosoma metacaspase (MCA) (PMID 20167486)	CHEMBL1094051 BDBM50313769 SR-05000022570 SR-05000022570-1 benzyl cyanomethyl(4-(4-(4-fluorophenyl)piperazin-1-yl)butyl)carbamate	3	46881926	CHEMBL1094051			MMV675997 PMC6395923 https://www.ncbi.nlm.nih.gov/pmc/articles/PMC6395923 benzyl cyanomethyl(4-(4-(4-fluorophenyl)piperazin-1-yl)butyl)carbamate PMC9092475 https://www.ncbi.nlm.nih.gov/pmc/articles/PMC9092475	MMV675997 PMID30602522 https://pubmed.ncbi.nlm.nih.gov/30602522	PUBLICATION ID: CHEMBL1155398 Title: Design and evaluation of Trypanosoma brucei metacaspase inhibitors. DOI: 10.1016/j.bmcl.2010.01.099 https://www.doi.org/10.1016/j.bmcl.2010.01.099 DATASET ID: CHEMBL3637841 Title: MMV Pathogen Box DOI: 10.6019/CHEMBL3637841 https://www.doi.org/10.6019/CHEMBL3637841 DATASET ID: CHEMBL3832761 Title: MMV Pathogen Box Bioactivity Data DOI: 10.6019/CHEMBL3832761 ht…	3	5		0		BDBM50313769 Trypanosoma brucei Target:Metacaspase Tanimoto similarity:1.00000
MMV675998		COc1ccc(cc1c2cn(nn2)c3ccc(cc3)C(=N)N)C(=N)N	335.149	2.661			6	4	1201770-61-7	KINETOPLASTIDS		CHEMBL1197563 SR-05000022665 SR-05000022665-1	3	44627437	CHEMBL3216246 CHEMBL1197563			MMV675998 PMC9211397 https://www.ncbi.nlm.nih.gov/pmc/articles/PMC9211397 MMV675998 PMC6301270 https://www.ncbi.nlm.nih.gov/pmc/articles/PMC6301270	MMV675998 PPR496526 MMV675998 PMID35647647 https://pubmed.ncbi.nlm.nih.gov/35647647 MMV675998 PMID30647879 https://pubmed.ncbi.nlm.nih.gov/30647879	PUBLICATION ID: CHEMBL1156777 Title: Synthesis and antiprotozoal activity of cationic 1,4-diphenyl-1H-1,2,3-triazoles. DOI: 10.1021/jm901178d https://www.doi.org/10.1021/jm901178d DATASET ID: CHEMBL4513149 Title: CO-ADD screening of MMV (CH) - MMV compounds DOI: 10.6019/CHEMBL4513149 https://www.doi.org/10.6019/CHEMBL4513149 DATASET ID: CHEMBL3637841 Title: MMV Pathogen Box DOI: 10.6019/CHEMBL363…	1	5		0
MMV676008		OC(=O)c1cccc2oc(nc12)c3cccc(O)c3NC(=O)c4cc(on4)c5ccccc5	441.096	2.8599			7	3	1086562-71-1	KINETOPLASTIDS	Likely PfIVT, Plasmodium translation (PMID 356476470)	CHEMBL519040 SR-05000022667 SR-05000022667-1	3	25158922	CHEMBL519040			MMV676008 PMC9211397 https://www.ncbi.nlm.nih.gov/pmc/articles/PMC9211397	MMV676008 PMID35647647 https://pubmed.ncbi.nlm.nih.gov/35647647	PUBLICATION ID: CHEMBL1140210 Title: In pursuit of natural product leads: synthesis and biological evaluation of 2-[3-hydroxy-2-[(3-hydroxypyridine-2-carbonyl)amino]phenyl]benzoxazole-4-carboxylic acid (A-33853) and its analogues: discovery of N-(2-benzoxazol-2-ylphenyl)benzamides as novel antileishmanial chemotypes. DOI: 10.1021/jm801241n https://www.doi.org/10.1021/jm801241n DATASET ID: CHEMBL3…	10	5		0
MMV676048		Clc1ccc(Cl)c(CO[C@H]2CCCC[C@@H]2n3ccnc3)c1	324.08	4.2349			3	0	1282035-51-1	KINETOPLASTIDS		CHEMBL1683021	4	53322807	CHEMBL1683021			MMV676048 PMC5571359 https://www.ncbi.nlm.nih.gov/pmc/articles/PMC5571359	MMV676048 PMID28674055 https://pubmed.ncbi.nlm.nih.gov/28674055	PUBLICATION ID: CHEMBL1681663 Title: Design and synthesis of novel tetrahydronaphthyl azoles and related cyclohexyl azoles as antileishmanial agents. DOI: 10.1016/j.bmcl.2011.01.026 https://www.doi.org/10.1016/j.bmcl.2011.01.026 DATASET ID: CHEMBL3637841 Title: MMV Pathogen Box DOI: 10.6019/CHEMBL3637841 https://www.doi.org/10.6019/CHEMBL3637841 DATASET ID: CHEMBL3832761 Title: MMV Pathogen Box B…	3	5		0
MMV676050	US10544104: Compound 5q	CS(=O)(=O)N1CCC(Cn2nc(Cc3cccc4ccccc34)c5c(N)ncnc25)CC1	450.184	7.1155			7	1	1236038-10-0	CRYPTOSPORIDIOSIS	Toxoplasma, Cryptosporidium calcium-dependent protein kinase 1 (CDPK1) (PMID 21116453)	CHEMBL1784973 SCHEMBL12435985 BDBM50345721 SR-05000022676 SR-05000022676-1 1-((1-(methylsulfonyl)piperidin-4-yl)methyl)-3-(naphthalen-1-ylmethyl)-1H-pyrazolo[3,4-d]pyrimidin-4-amine	3	53345473	CHEMBL1784973	CHEMBL1784973 PMID30240985 https://pubmed.ncbi.nlm.nih.gov/30240985		MMV676050 PMC6095626 https://www.ncbi.nlm.nih.gov/pmc/articles/PMC6095626	MMV676050 PMID30080847 https://pubmed.ncbi.nlm.nih.gov/30080847 CHEMBL1784973 PMID30240985 https://pubmed.ncbi.nlm.nih.gov/30240985	PUBLICATION ID: CHEMBL1782013 Title: Discovery of Potent and Selective Inhibitors of Calcium-Dependent Protein Kinase 1 (CDPK1) from C. parvum and T. gondii. DOI: 10.1021/ml100096t https://www.doi.org/10.1021/ml100096t DATASET ID: CHEMBL3637841 Title: MMV Pathogen Box DOI: 10.6019/CHEMBL3637841 https://www.doi.org/10.6019/CHEMBL3637841 DATASET ID: CHEMBL3832761 Title: MMV Pathogen Box Bioactivity…	5	5	EP-2528919-B1 EP2528919B1 US-10544104-B2 US-11247972-B2 US-2013018040-A1 US-2018022709-A1 US-2020223803-A1 US-9765037-B2 US10544104B2 US20130018040 US20130018040A1 US20180022709A1 US20200223803A1 US9765037B2 WO2011094628A1	15		BDBM50345721 Toxoplasma gondii Target:Calmodulin-domain protein kinase 1 Tanimoto similarity:1.00000 BDBM50345721 Cryptosporidium parvum Target:Calcium-dependent protein kinase 1 (CDPK1) Tanimoto similarity:1.00000 BDBM50345721 Cryptosporidium parvum (strain Iowa II) Target:Calmodulin-domain protein kinase 1, putative Tanimoto similarity:1.00000 BDBM50345721 Toxoplasma gondii Target:Calmodulin-do…
MMV676053		COc1cc(NC(=O)CC2=NN(C)C(=O)c3ccccc23)ccc1Cl	357.088	4.6054			5	1	1422284-90-9	CRYPTOSPORIDIOSIS	Cryptosporidiosis inosine monophosphate dehydrogenase (IMPDH) (PMID 23324406)	CHEMBL2315267 SCHEMBL15597434 BDBM50426030 SR-05000022617 SR-05000022617-1 N-(4-chloro-3-methoxy-phenyl)-2-(3-methyl-4-oxo-phthalazin-1-yl)acetamide	5	71552169	CHEMBL2315267		CID:71552169 PMID23324406 https://pubmed.ncbi.nlm.nih.gov/23324406	MMV676053 PMC6395923 https://www.ncbi.nlm.nih.gov/pmc/articles/PMC6395923 MMV676053 PMC6095626 https://www.ncbi.nlm.nih.gov/pmc/articles/PMC6095626 N-(4-chloro-3-methoxy-phenyl)-2-(3-methyl-4-oxo-phthalazin-1-yl)acetamide PMC8796287 https://www.ncbi.nlm.nih.gov/pmc/articles/PMC8796287 N-(4-chloro-3-methoxy-phenyl)-2-(3-methyl-4-oxo-phthalazin-1-yl)acetamide PMC7962134 https://www.ncbi.nlm.nih.gov…	MMV676053 PMID30602522 https://pubmed.ncbi.nlm.nih.gov/30602522 MMV676053 PMID30080847 https://pubmed.ncbi.nlm.nih.gov/30080847	PUBLICATION ID: CHEMBL2311526 Title: Phthalazinone inhibitors of inosine-5'-monophosphate dehydrogenase from Cryptosporidium parvum. DOI: 10.1016/j.bmcl.2012.12.037 https://www.doi.org/10.1016/j.bmcl.2012.12.037 DATASET ID: CHEMBL3637841 Title: MMV Pathogen Box DOI: 10.6019/CHEMBL3637841 https://www.doi.org/10.6019/CHEMBL3637841 DATASET ID: CHEMBL3832761 Title: MMV Pathogen Box Bioactivity Data D…	7	7	WO2014028931A2	1		BDBM50426030 Cryptosporidium parvum Target:Inosine-5-monophosphate dehydrogenase (IMPDH) Tanimoto similarity:1.00000
MMV676057		CC(C)(C)OC(=O)N1CCN(CC1)c2cc(n[nH]2)c3ccc(Oc4ccccc4)cc3	420.216	3.7112			5	1	960082-53-5	KINETOPLASTIDS		CHEMBL394241 SR-05000022608 SR-05000022608-1	4	23656964	CHEMBL394241			MMV676057 PMC8608343 https://www.ncbi.nlm.nih.gov/pmc/articles/PMC8608343 MMV676057 PMC7176276 https://www.ncbi.nlm.nih.gov/pmc/articles/PMC7176276 MMV676057 PMC6461493 https://www.ncbi.nlm.nih.gov/pmc/articles/PMC6461493	MMV676057 PMID32275665 https://pubmed.ncbi.nlm.nih.gov/32275665 MMV676057 PMID34807936 https://pubmed.ncbi.nlm.nih.gov/34807936 MMV676057 PMID30638365 https://pubmed.ncbi.nlm.nih.gov/30638365	PUBLICATION ID: CHEMBL1138251 Title: Synthesis and evaluation of antiparasitic activities of new 4-[5-(4-phenoxyphenyl)-2H-pyrazol-3-yl]morpholine derivatives. DOI: 10.1021/jm700938n https://www.doi.org/10.1021/jm700938n DATASET ID: CHEMBL3637841 Title: MMV Pathogen Box DOI: 10.6019/CHEMBL3637841 https://www.doi.org/10.6019/CHEMBL3637841 DATASET ID: CHEMBL3832761 Title: MMV Pathogen Box Bioactivi…	5	5		0
MMV676063		CCCCc1ccc(NC(=O)Nc2ccc(O[C@H]3CCCC[C@@H]3N(C)c4ccccc4)c(F)c2)cc1	489.279	2.3449			3	2	2650205-73-3	L. FILARIASIS-ONCHOCERCIASIS		CHEMBL3637912	4	122196569	CHEMBL3637912			MMV676063 PMC7179631 https://www.ncbi.nlm.nih.gov/pmc/articles/PMC7179631 MMV676063 PMC6805474 https://www.ncbi.nlm.nih.gov/pmc/articles/PMC6805474	MMV676063 PMID32071059 https://pubmed.ncbi.nlm.nih.gov/32071059 MMV676063 PMID31640761 https://pubmed.ncbi.nlm.nih.gov/31640761	DATASET ID: CHEMBL3637841 Title: MMV Pathogen Box DOI: 10.6019/CHEMBL3637841 https://www.doi.org/10.6019/CHEMBL3637841 DATASET ID: CHEMBL3832761 Title: MMV Pathogen Box Bioactivity Data DOI: 10.6019/CHEMBL3832761 https://www.doi.org/10.6019/CHEMBL3832761 DATASET ID: CHEMBL3987221 Title: The Australian National University Dept Of Immunology Pathogen Box Compounds Screened DOI: 10.6019/CHEMBL398722…	3	5		0
MMV676064		CC(=O)N(CCN(C(=O)c1ccc(F)cc1)c2ccccc2)c3ccccc3	376.159	3.947			2	0	2650185-70-7	L. FILARIASIS-ONCHOCERCIASIS		CHEMBL3637908 SR-05000022656 SR-05000022656-1	4	122196565	CHEMBL3637908					DATASET ID: CHEMBL3637841 Title: MMV Pathogen Box DOI: 10.6019/CHEMBL3637841 https://www.doi.org/10.6019/CHEMBL3637841 DATASET ID: CHEMBL3832761 Title: MMV Pathogen Box Bioactivity Data DOI: 10.6019/CHEMBL3832761 https://www.doi.org/10.6019/CHEMBL3832761 DATASET ID: CHEMBL3987221 Title: The Australian National University Dept Of Immunology Pathogen Box Compounds Screened DOI: 10.6019/CHEMBL398722…	9	5		0
MMV676159		Clc1cccc(CO[C@H]2CCc3ccccc3[C@@H]2n4ccnn4)c1	339.114	2.7895			4	0	1282035-43-1	KINETOPLASTIDS		CHEMBL1683016	4	51346797	CHEMBL1683016			MMV676159 PMC8608343 https://www.ncbi.nlm.nih.gov/pmc/articles/PMC8608343	MMV676159 PMID34807936 https://pubmed.ncbi.nlm.nih.gov/34807936	PUBLICATION ID: CHEMBL1681663 Title: Design and synthesis of novel tetrahydronaphthyl azoles and related cyclohexyl azoles as antileishmanial agents. DOI: 10.1016/j.bmcl.2011.01.026 https://www.doi.org/10.1016/j.bmcl.2011.01.026 DATASET ID: CHEMBL3637841 Title: MMV Pathogen Box DOI: 10.6019/CHEMBL3637841 https://www.doi.org/10.6019/CHEMBL3637841 DATASET ID: CHEMBL3832761 Title: MMV Pathogen Box B…	8	5		0
MMV676161		C(N1CCOCC1)c2cc(n[nH]2)c3ccc(Oc4ccccc4)cc3	335.163	4.5194			4	1	960082-49-9	KINETOPLASTIDS		CHEMBL394474 SR-05000022717 SR-05000022717-1	10	23656963	CHEMBL394474					PUBLICATION ID: CHEMBL1138251 Title: Synthesis and evaluation of antiparasitic activities of new 4-[5-(4-phenoxyphenyl)-2H-pyrazol-3-yl]morpholine derivatives. DOI: 10.1021/jm700938n https://www.doi.org/10.1021/jm700938n DATASET ID: CHEMBL3637841 Title: MMV Pathogen Box DOI: 10.6019/CHEMBL3637841 https://www.doi.org/10.6019/CHEMBL3637841 DATASET ID: CHEMBL3832761 Title: MMV Pathogen Box Bioactivi…	105	5		0
MMV676162		OC(=O)c1cccc2oc(nc12)c3ccccc3NC(=O)c4ccccc4	358.095	2.946			4	2	1086562-60-8	KINETOPLASTIDS		CHEMBL458799 SR-05000022662 SR-05000022662-1	4	25158917	CHEMBL458799			MMV676162 PMC8608343 https://www.ncbi.nlm.nih.gov/pmc/articles/PMC8608343	MMV676162 PMID34807936 https://pubmed.ncbi.nlm.nih.gov/34807936 MMV676162 PMID31581540 https://pubmed.ncbi.nlm.nih.gov/31581540	PUBLICATION ID: CHEMBL1140210 Title: In pursuit of natural product leads: synthesis and biological evaluation of 2-[3-hydroxy-2-[(3-hydroxypyridine-2-carbonyl)amino]phenyl]benzoxazole-4-carboxylic acid (A-33853) and its analogues: discovery of N-(2-benzoxazol-2-ylphenyl)benzamides as novel antileishmanial chemotypes. DOI: 10.1021/jm801241n https://www.doi.org/10.1021/jm801241n DATASET ID: CHEMBL3…	9	5		0
MMV676182	BK3	Nc1ncnc2c1c(Cc3cccc4ccccc34)nn2CC5CCNCC5	372.206	4.2993			6	2	1236038-01-9	CRYPTOSPORIDIOSIS	Toxoplasma, Cryptosporidium calcium-dependent protein kinase 1 (CDPK1) (PMID 21116453)	CHEMBL1231372 3-(Naphthalen-1-Ylmethyl)-1-(Piperidin-4-Ylmethyl)-1h-Pyrazolo[3,4-D]pyrimidin-4-Amine BK3 SCHEMBL12437018 BDBM50345712 SR-05000022700 SR-05000022700-1 Q27458433 3-(1-naphthylmethyl)-1-(4-piperidylmethyl)pyrazolo[3,4-d]pyrimidin-4-amine	3	46398830	CHEMBL1231372 CHEMBL2069314	BK3 PMID35625244 https://pubmed.ncbi.nlm.nih.gov/35625244 BK3 PMID35267815 https://pubmed.ncbi.nlm.nih.gov/35267815 BK3 PMID32396723 https://pubmed.ncbi.nlm.nih.gov/32396723 BK3 PMID31042910 https://pubmed.ncbi.nlm.nih.gov/31042910 BK3 PMID30316274 https://pubmed.ncbi.nlm.nih.gov/30316274 BK3 PMID28812299 https://pubmed.ncbi.nlm.nih.gov/28812299 BK3 PMID28455615 https://pubmed.ncbi.nlm.nih.gov/28…	CID:46398830 PMID22320388 https://pubmed.ncbi.nlm.nih.gov/22320388	MMV676182 PMC6201119 https://www.ncbi.nlm.nih.gov/pmc/articles/PMC6201119 BK3 PMC9132084 https://www.ncbi.nlm.nih.gov/pmc/articles/PMC9132084 BK3 PMC9164476 https://www.ncbi.nlm.nih.gov/pmc/articles/PMC9164476 BK3 PMC9138065 https://www.ncbi.nlm.nih.gov/pmc/articles/PMC9138065 BK3 PMC9230074 https://www.ncbi.nlm.nih.gov/pmc/articles/PMC9230074 BK3 PMC9152817 https://www.ncbi.nlm.nih.gov/pmc/artic…	MMV676182 PMID30181368 https://pubmed.ncbi.nlm.nih.gov/30181368 BK3 PMID35625244 https://pubmed.ncbi.nlm.nih.gov/35625244 BK3 PMID35267815 https://pubmed.ncbi.nlm.nih.gov/35267815 BK3 PMID35401754 https://pubmed.ncbi.nlm.nih.gov/35401754 BK3 PMID35197960 https://pubmed.ncbi.nlm.nih.gov/35197960 BK3 PMID35443859 https://pubmed.ncbi.nlm.nih.gov/35443859 BK3 PMID34867052 https://pubmed.ncbi.nlm.nih.…	PUBLICATION ID: CHEMBL1782013 Title: Discovery of Potent and Selective Inhibitors of Calcium-Dependent Protein Kinase 1 (CDPK1) from C. parvum and T. gondii. DOI: 10.1021/ml100096t https://www.doi.org/10.1021/ml100096t DATASET ID: CHEMBL3637841 Title: MMV Pathogen Box DOI: 10.6019/CHEMBL3637841 https://www.doi.org/10.6019/CHEMBL3637841 DATASET ID: CHEMBL3832761 Title: MMV Pathogen Box Bioactivity…	3	5	EP-2528919-B1 EP2528919B1 US-10544104-B2 US-11247972-B2 US-2013018040-A1 US-2018022709-A1 US-2020223803-A1 US-9765037-B2 US10544104B2 US20130018040 US20130018040A1 US20180022709A1 US20200223803A1 US9765037B2 WO2011094628A1	15		BDBM50345712 Toxoplasma gondii Target:Calmodulin-domain protein kinase 1 (CDPK1) Tanimoto similarity:1.00000 BDBM50345712 Homo sapiens (Human) Target:Tyrosine-protein kinase HCK Tanimoto similarity:1.00000 BDBM50345712 Homo sapiens (Human) Target:Tyrosine-protein kinase ABL1 Tanimoto similarity:1.00000 BDBM50345712 Toxoplasma gondii Target:Calmodulin-domain protein kinase 1 Tanimoto similarity:1.…
MMV676186		COC(=O)c1cccc2oc(nc12)c3cccc(OC)c3NC(=O)c4cc(on4)c5ccccc5	469.127	2.2327			8	1	1086562-36-8	KINETOPLASTIDS	Likely mycobacterium proteasome (PMID 33074049)	CHEMBL3637892 SR-05000022692 SR-05000022692-1	9	25158395	CHEMBL3637892					DATASET ID: CHEMBL3637841 Title: MMV Pathogen Box DOI: 10.6019/CHEMBL3637841 https://www.doi.org/10.6019/CHEMBL3637841 DATASET ID: CHEMBL3832761 Title: MMV Pathogen Box Bioactivity Data DOI: 10.6019/CHEMBL3832761 https://www.doi.org/10.6019/CHEMBL3832761 DATASET ID: CHEMBL3987221 Title: The Australian National University Dept Of Immunology Pathogen Box Compounds Screened DOI: 10.6019/CHEMBL398722…	3	5		0
MMV676191		CC(C)C(Oc1cccc2ccccc12)C(=O)O	244.11	3.054			2	1	1019382-70-7	CRYPTOSPORIDIOSIS		3-methyl-2-naphthalen-1-yloxybutanoic acid 1019382-70-7 CHEMBL3637902 AKOS000198793 SR-05000022626 SR-05000022626-1	3	43176179	CHEMBL3637902			MMV676191 PMC6095626 https://www.ncbi.nlm.nih.gov/pmc/articles/PMC6095626	MMV676191 PMID30080847 https://pubmed.ncbi.nlm.nih.gov/30080847	DATASET ID: CHEMBL3637841 Title: MMV Pathogen Box DOI: 10.6019/CHEMBL3637841 https://www.doi.org/10.6019/CHEMBL3637841 DATASET ID: CHEMBL3832761 Title: MMV Pathogen Box Bioactivity Data DOI: 10.6019/CHEMBL3832761 https://www.doi.org/10.6019/CHEMBL3832761 DATASET ID: CHEMBL3987221 Title: The Australian National University Dept Of Immunology Pathogen Box Compounds Screened DOI: 10.6019/CHEMBL398722…	13	5		0
MMV676204		Fc1ccc(cc1)C(=O)N(CCNc2ccccc2)c3ccccc3	334.148	3.054			2	1	2649964-30-5	L. FILARIASIS-ONCHOCERCIASIS		CHEMBL3637911 SR-05000022571 SR-05000022571-1	4	122196568	CHEMBL3637911					DATASET ID: CHEMBL3637841 Title: MMV Pathogen Box DOI: 10.6019/CHEMBL3637841 https://www.doi.org/10.6019/CHEMBL3637841 DATASET ID: CHEMBL3832761 Title: MMV Pathogen Box Bioactivity Data DOI: 10.6019/CHEMBL3832761 https://www.doi.org/10.6019/CHEMBL3832761 DATASET ID: CHEMBL3987221 Title: The Australian National University Dept Of Immunology Pathogen Box Compounds Screened DOI: 10.6019/CHEMBL398722…	9	5		0
MMV676260		CN1CCN(CC1)c2nccc3nc([nH]c23)c4ccc(F)c(F)c4	329.145	3.526			4	1	2648648-30-8	MALARIA		CHEMBL3637874 SR-05000022681 SR-05000022681-1	3	122196548	CHEMBL3637874			MMV676260 PMC6332852 https://www.ncbi.nlm.nih.gov/pmc/articles/PMC6332852	MMV676260 PMID30642330 https://pubmed.ncbi.nlm.nih.gov/30642330	DATASET ID: CHEMBL3637841 Title: MMV Pathogen Box DOI: 10.6019/CHEMBL3637841 https://www.doi.org/10.6019/CHEMBL3637841 DATASET ID: CHEMBL3832761 Title: MMV Pathogen Box Bioactivity Data DOI: 10.6019/CHEMBL3832761 https://www.doi.org/10.6019/CHEMBL3832761 DATASET ID: CHEMBL3987221 Title: The Australian National University Dept Of Immunology Pathogen Box Compounds Screened DOI: 10.6019/CHEMBL398722…	5	5		0
MMV676269		C[C@@H](N1CCCC[C@H]1c2ccc(OCc3cccc(F)c3)cc2)C(=O)N	356.19	2.1886			3	1	2649751-28-8	MALARIA		CHEMBL3637877 SR-05000022668 SR-05000022668-1	7	122196549	CHEMBL530600 CHEMBL3637878 CHEMBL3637877			MMV676269 PMC6332852 https://www.ncbi.nlm.nih.gov/pmc/articles/PMC6332852 MMV676269 PMC5995868 https://www.ncbi.nlm.nih.gov/pmc/articles/PMC5995868	MMV676269 PMID29892073 https://pubmed.ncbi.nlm.nih.gov/29892073 MMV676269 PMID30642330 https://pubmed.ncbi.nlm.nih.gov/30642330	PUBLICATION ID: CHEMBL1157539 Title: Thousands of chemical starting points for antimalarial lead identification. DOI: 10.1038/nature09107 https://www.doi.org/10.1038/nature09107 DATASET ID: CHEMBL3637841 Title: MMV Pathogen Box DOI: 10.6019/CHEMBL3637841 https://www.doi.org/10.6019/CHEMBL3637841 DATASET ID: CHEMBL3832761 Title: MMV Pathogen Box Bioactivity Data DOI: 10.6019/CHEMBL3832761 https://…	9	5		0
MMV676270		C[C@@H](N1CCCC[C@@H]1c2ccc(OCc3cccc(F)c3)cc2)C(=O)N	356.19	2.5447			3	1	2649941-01-3	MALARIA		CHEMBL3637878 SR-05000022831 SR-05000022831-1	5	122196550	CHEMBL530600 CHEMBL3637878 CHEMBL3637877			MMV676270 PMC5571359 https://www.ncbi.nlm.nih.gov/pmc/articles/PMC5571359	MMV676270 PMID28674055 https://pubmed.ncbi.nlm.nih.gov/28674055	PUBLICATION ID: CHEMBL1157539 Title: Thousands of chemical starting points for antimalarial lead identification. DOI: 10.1038/nature09107 https://www.doi.org/10.1038/nature09107 DATASET ID: CHEMBL3637841 Title: MMV Pathogen Box DOI: 10.6019/CHEMBL3637841 https://www.doi.org/10.6019/CHEMBL3637841 DATASET ID: CHEMBL3832761 Title: MMV Pathogen Box Bioactivity Data DOI: 10.6019/CHEMBL3832761 https://…	5	5		0
MMV676350		Cc1cnc(CCNC(=O)c2cc(cs2)c3ccc(Cl)cc3)[nH]1	345.07	3.2047			3	2	2650675-81-1	MALARIA		TCMDC-133804 CHEMBL581767 SR-05000022500 SR-05000022500-1	4	44526241				MMV676350 PMC9211397 https://www.ncbi.nlm.nih.gov/pmc/articles/PMC9211397 MMV676350 PMC6332852 https://www.ncbi.nlm.nih.gov/pmc/articles/PMC6332852	MMV676350 PMID35647647 https://pubmed.ncbi.nlm.nih.gov/35647647 MMV676350 PMID30642330 https://pubmed.ncbi.nlm.nih.gov/30642330		3	0		0
MMV676358		Nc1ncc(Br)cc1c2nc3cc(Cl)cnc3[nH]2	322.957	2.4689			4	2	2650093-63-1	MALARIA		CHEMBL3637891 SR-05000022741 SR-05000022741-1	8	122196555	CHEMBL3637891	MMV676358 PMID32234669 https://pubmed.ncbi.nlm.nih.gov/32234669		MMV676358 PMC8287975 https://www.ncbi.nlm.nih.gov/pmc/articles/PMC8287975 MMV676358 PMC7113605 https://www.ncbi.nlm.nih.gov/pmc/articles/PMC7113605 MMV676358 PMC5571359 https://www.ncbi.nlm.nih.gov/pmc/articles/PMC5571359	MMV676358 PMID32234669 https://pubmed.ncbi.nlm.nih.gov/32234669 MMV676358 PMID34237023 https://pubmed.ncbi.nlm.nih.gov/34237023 MMV676358 PMID28674055 https://pubmed.ncbi.nlm.nih.gov/28674055	DATASET ID: CHEMBL3637841 Title: MMV Pathogen Box DOI: 10.6019/CHEMBL3637841 https://www.doi.org/10.6019/CHEMBL3637841 DATASET ID: CHEMBL3832761 Title: MMV Pathogen Box Bioactivity Data DOI: 10.6019/CHEMBL3832761 https://www.doi.org/10.6019/CHEMBL3832761 DATASET ID: CHEMBL3987221 Title: The Australian National University Dept Of Immunology Pathogen Box Compounds Screened DOI: 10.6019/CHEMBL398722…	211	5		0
MMV676377		Brc1c(nc2ncccn12)c3ccc4OCOc4c3	316.98	1.683			5	0	866145-38-2	TUBERCULOSIS		866145-38-2 2-(1,3-benzodioxol-5-yl)-3-bromoimidazo[1,2-a]pyrimidine 2-(2H-1,3-benzodioxol-5-yl)-3-bromoimidazo[1,2-a]pyrimidine Imidazo[1,2-a]pyrimidine,2-(1,3-benzodioxol-5-yl)-3-bromo- 2-(Benzo[d][1,3]dioxol-5-yl)-3-bromoimidazo[1,2-a]pyrimidine SR-01000306911 2-benzo[1,3]dioxol-5-yl-3-bromo-imidazo[1,2-a]pyrimidine MLS000696466 CHEMBL1489521 DTXSID70409122 ZINC4025166 MFCD04126335 AKOS0051066…	4	5170670	CHEMBL1489521			BRD-K95611806-001-07-6 PMC9266797 https://www.ncbi.nlm.nih.gov/pmc/articles/PMC9266797 BRD-K95611806-001-07-6 PMC9245050 https://www.ncbi.nlm.nih.gov/pmc/articles/PMC9245050 BRD-K95611806-001-07-6 PMC9179841 https://www.ncbi.nlm.nih.gov/pmc/articles/PMC9179841 BRD-K95611806-001-07-6 PMC9158286 https://www.ncbi.nlm.nih.gov/pmc/articles/PMC9158286 BRD-K95611806-001-07-6 PMC9123481 https://www.ncbi.…		DATASET ID: CHEMBL1201862 Title: PubChem BioAssay data set DATASET ID: CHEMBL2095176 Title: GSK Tuberculosis Screening Data DOI: 10.6019/CHEMBL2095176 https://www.doi.org/10.6019/CHEMBL2095176 DATASET ID: CHEMBL3637841 Title: MMV Pathogen Box DOI: 10.6019/CHEMBL3637841 https://www.doi.org/10.6019/CHEMBL3637841 DATASET ID: CHEMBL3832761 Title: MMV Pathogen Box Bioactivity Data DOI: 10.6019/CHEMBL3…	5	7		0
MMV676379		COc1cccc(OCC(=O)c2ccc(Br)cc2)c1	320.005	3.7599			3	0	192443-37-1	TUBERCULOSIS	Trypanosoma aryloxy thiosemicarbazoles (PMID 26231082)	SR-01000298929 1-(4-bromophenyl)-2-(3-methoxyphenoxy)ethanone SCHEMBL8483984 CHEMBL3637853 ZINC4776279 STK208503 AKOS005416409 MCULE-9903298074 1-(4-bromo-phenyl)-2-(3-methoxy-phenoxy)-ethanone SR-01000298929-1 SR-01000298929-2	4	2980256	CHEMBL3637853					DATASET ID: CHEMBL3637841 Title: MMV Pathogen Box DOI: 10.6019/CHEMBL3637841 https://www.doi.org/10.6019/CHEMBL3637841 DATASET ID: CHEMBL3832761 Title: MMV Pathogen Box Bioactivity Data DOI: 10.6019/CHEMBL3832761 https://www.doi.org/10.6019/CHEMBL3832761 DATASET ID: CHEMBL3987221 Title: The Australian National University Dept Of Immunology Pathogen Box Compounds Screened DOI: 10.6019/CHEMBL398722…	6	5	CA-2190708-A1 EP-0778271-A2 EP0778271A2 JP-H09176123-A SK-2282003-A3 SK-286076-B6 US-5856503-A US05856503 US5856503 US5856503A	10
MMV676380		CC(=O)Nc1ccc(NC(=O)c2cc([nH]n2)c3cc(Cl)ccc3O)cc1	370.083	3.712			4	4	1095610-61-9	MALARIA		TCMDC-125476 CHEMBL587161 ZINC5343973 STK586254 AKOS002199753 AKOS005509299 CCG-275390 MCULE-5893639424 SR-05000022569 SR-05000022569-1 N-[4-(acetylamino)phenyl]-5-(5-chloro-2-hydroxyphenyl)-1H-pyrazole-3-carboxamide 1095610-61-9	3	1970330		MMV676380 PMID29311064 https://pubmed.ncbi.nlm.nih.gov/29311064		MMV676380 PMC6690977 https://www.ncbi.nlm.nih.gov/pmc/articles/PMC6690977 MMV676380 PMC6395923 https://www.ncbi.nlm.nih.gov/pmc/articles/PMC6395923 MMV676380 PMC5826141 https://www.ncbi.nlm.nih.gov/pmc/articles/PMC5826141	MMV676380 PMID30602522 https://pubmed.ncbi.nlm.nih.gov/30602522 MMV676380 PMID29311064 https://pubmed.ncbi.nlm.nih.gov/29311064 MMV676380 PMID31406175 https://pubmed.ncbi.nlm.nih.gov/31406175		7	0		0
MMV676382		Cn1ncc2c(nc(NCCc3c[nH]c4ccccc34)nc12)N1CCOCC1	377.196	3.0336			7	2	897758-54-2	SCHISTOSOMIASIS		CHEMBL1802608 TDR79432 ZINC4375084 BDBM50347910 STK890939 AKOS002313122 MCULE-2978761703 SR-05000022542 SR-05000022542-1 N-[2-(1H-indol-3-yl)ethyl]-1-methyl-4-(morpholin-4-yl)-1H-pyrazolo[3,4-d]pyrimidin-6-amine	4	7216437	CHEMBL1802608			MMV676382 PMC6805474 https://www.ncbi.nlm.nih.gov/pmc/articles/PMC6805474	MMV676382 PPR379573 MMV676382 PMID31640761 https://pubmed.ncbi.nlm.nih.gov/31640761	PUBLICATION ID: CHEMBL1799935 Title: Identification of new inhibitors of protein kinase R guided by statistical modeling. DOI: 10.1016/j.bmcl.2011.04.149 https://www.doi.org/10.1016/j.bmcl.2011.04.149 DATASET ID: CHEMBL2093137 Title: WHO-TDR NTD Screening DOI: 10.6019/CHEMBL2093137 https://www.doi.org/10.6019/CHEMBL2093137 DATASET ID: CHEMBL3637841 Title: MMV Pathogen Box DOI: 10.6019/CHEMBL36378…	20	6		0		BDBM50347910 Homo sapiens (Human) Target:Interferon-induced, double-stranded RNA-activated protein kinase Tanimoto similarity:1.00000
MMV676383		CCC(Sc1oc2ccccc2n1)C(=O)Nc3nccs3	319.045	1.2165			6	1	756830-57-6	TUBERCULOSIS		2-(1,3-benzoxazol-2-ylsulfanyl)-N-(1,3-thiazol-2-yl)butanamide Oprea1_247028 CHEMBL2098121 TCMDC-142493 GSK829969A STK140517 AKOS005404734 MCULE-2404250403 SR-05000022497 SR-05000022497-1	5	3267719	CHEMBL2098121			MMV676383 PMC5571359 https://www.ncbi.nlm.nih.gov/pmc/articles/PMC5571359	MMV676383 PMID28674055 https://pubmed.ncbi.nlm.nih.gov/28674055	DATASET ID: CHEMBL2095176 Title: GSK Tuberculosis Screening Data DOI: 10.6019/CHEMBL2095176 https://www.doi.org/10.6019/CHEMBL2095176 DATASET ID: CHEMBL3637841 Title: MMV Pathogen Box DOI: 10.6019/CHEMBL3637841 https://www.doi.org/10.6019/CHEMBL3637841 DATASET ID: CHEMBL3832761 Title: MMV Pathogen Box Bioactivity Data DOI: 10.6019/CHEMBL3832761 https://www.doi.org/10.6019/CHEMBL3832761 DATASET ID…	11	6		0
MMV676384		Fc1ccccc1c2oc(NCCc3ccccc3)c(n2)C#N	307.112	2.1312			4	1	613651-94-8	TUBERCULOSIS		2-(2-fluorophenyl)-5-[(2-phenylethyl)amino]-1,3-oxazole-4-carbonitrile MLS000537282 Oprea1_478450 IFLab1_004907 CHEMBL1305734 HMS1425P01 HMS2395F03 ZINC468560 STK896387 AKOS002686309 MCULE-4254281804 IDI1_010662 NCGC00316438-01 SMR000143699 AB00461581-09 SR-01000685925 SR-01000685925-2 613651-94-8	4	892559	CHEMBL1305734					DATASET ID: CHEMBL1201862 Title: PubChem BioAssay data set DATASET ID: CHEMBL2095176 Title: GSK Tuberculosis Screening Data DOI: 10.6019/CHEMBL2095176 https://www.doi.org/10.6019/CHEMBL2095176 DATASET ID: CHEMBL3637841 Title: MMV Pathogen Box DOI: 10.6019/CHEMBL3637841 https://www.doi.org/10.6019/CHEMBL3637841 DATASET ID: CHEMBL3832761 Title: MMV Pathogen Box Bioactivity Data DOI: 10.6019/CHEMBL3…	4	7		0
MMV676386		Cc1cccc(Cn2ccc(NC(=O)c3ccc4OCOc4c3)n2)c1	335.127	0.9946			5	1	955962-54-6	TUBERCULOSIS		N-[1-(3-methylbenzyl)-1H-pyrazol-3-yl]-1,3-benzodioxole-5-carboxamide MLS000729337 CHEMBL1400870 HMS2739E09 ZINC1431355 STK780533 AKOS005619384 MCULE-2405405954 SMR000307615 SR-01000735396 SR-01000735396-2 BRD-K99932676-001-07-9 1,3-Benzodioxole-5-carboxamide, N-[1-[(3-methylphenyl)methyl]-1H-pyrazol-3-yl]-	5	1510954	CHEMBL1400870			BRD-K99932676-001-07-9 PMC9266797 https://www.ncbi.nlm.nih.gov/pmc/articles/PMC9266797 BRD-K99932676-001-07-9 PMC9245050 https://www.ncbi.nlm.nih.gov/pmc/articles/PMC9245050 BRD-K99932676-001-07-9 PMC9179841 https://www.ncbi.nlm.nih.gov/pmc/articles/PMC9179841 BRD-K99932676-001-07-9 PMC9158286 https://www.ncbi.nlm.nih.gov/pmc/articles/PMC9158286 BRD-K99932676-001-07-9 PMC9123481 https://www.ncbi.…		DATASET ID: CHEMBL1201862 Title: PubChem BioAssay data set DATASET ID: CHEMBL2095176 Title: GSK Tuberculosis Screening Data DOI: 10.6019/CHEMBL2095176 https://www.doi.org/10.6019/CHEMBL2095176 DATASET ID: CHEMBL3637841 Title: MMV Pathogen Box DOI: 10.6019/CHEMBL3637841 https://www.doi.org/10.6019/CHEMBL3637841 DATASET ID: CHEMBL3832761 Title: MMV Pathogen Box Bioactivity Data DOI: 10.6019/CHEMBL3…	4	7		0
MMV676388		COc1cccc(c1)n2nnnc2S(=O)(=O)Cc3ccccc3	330.079	2.8153			7	0	696623-59-3	TUBERCULOSIS		SR-01000277142 ChemDiv3_014857 CHEMBL3637869 HMS1515D07 ZINC610183 STK743560 AKOS001686509 MCULE-8775083975 SR-01000277142-1 SR-01000277142-2 5-(benzylsulfonyl)-1-(3-methoxyphenyl)-1H-tetrazole 5-(benzylsulfonyl)-1-(3-methoxyphenyl)-1H-1,2,3,4-tetraazole	5	970664	CHEMBL3637869	MMV676388 PMID34959620 https://pubmed.ncbi.nlm.nih.gov/34959620		MMV676388 PMC8708704 https://www.ncbi.nlm.nih.gov/pmc/articles/PMC8708704 MMV676388 PMC6395923 https://www.ncbi.nlm.nih.gov/pmc/articles/PMC6395923 MMV676388 PMC5571359 https://www.ncbi.nlm.nih.gov/pmc/articles/PMC5571359	MMV676388 PMID34959620 https://pubmed.ncbi.nlm.nih.gov/34959620 MMV676388 PMID28674055 https://pubmed.ncbi.nlm.nih.gov/28674055 MMV676388 PMID30602522 https://pubmed.ncbi.nlm.nih.gov/30602522 CHEMBL3637869 PMID34959620 https://pubmed.ncbi.nlm.nih.gov/34959620	DATASET ID: CHEMBL3637841 Title: MMV Pathogen Box DOI: 10.6019/CHEMBL3637841 https://www.doi.org/10.6019/CHEMBL3637841 DATASET ID: CHEMBL3832761 Title: MMV Pathogen Box Bioactivity Data DOI: 10.6019/CHEMBL3832761 https://www.doi.org/10.6019/CHEMBL3832761 DATASET ID: CHEMBL3987221 Title: The Australian National University Dept Of Immunology Pathogen Box Compounds Screened DOI: 10.6019/CHEMBL398722…	2	5		0
MMV676389		O=C(N1CCN(Cc2ccc3OCOc3c2)CC1)c4[nH]nc5CCCCc45	368.185	3.221			5	1	895848-30-3	TUBERCULOSIS		CHEMBL2098352 TCMDC-142660 STK610988 ZINC20572326 AKOS005546473 AKOS029621400 MCULE-8868590680 SB-712970 SR-05000022483 SR-05000022483-1 [4-(1,3-benzodioxol-5-ylmethyl)piperazin-1-yl](4,5,6,7-tetrahydro-2H-indazol-3-yl)methanone 898924-37-3	20	7693900	CHEMBL2098352			SB-712970 PMC8440881 https://www.ncbi.nlm.nih.gov/pmc/articles/PMC8440881		DATASET ID: CHEMBL2095176 Title: GSK Tuberculosis Screening Data DOI: 10.6019/CHEMBL2095176 https://www.doi.org/10.6019/CHEMBL2095176 DATASET ID: CHEMBL3637841 Title: MMV Pathogen Box DOI: 10.6019/CHEMBL3637841 https://www.doi.org/10.6019/CHEMBL3637841 DATASET ID: CHEMBL3832761 Title: MMV Pathogen Box Bioactivity Data DOI: 10.6019/CHEMBL3832761 https://www.doi.org/10.6019/CHEMBL3832761 DATASET ID…	105	6		0
MMV676395		OC1=C(C(=O)Nc2cccnc2)C(=O)N3CCc4cccc1c34	307.096	3.0871			5	2	383901-47-1	TUBERCULOSIS		MLS000029711 SMR000012656 6-Hydroxy-4-oxo-1,2-dihydro-4H-pyrrolo[3,2,1-ij]quinoline-5-carboxylic acid pyridin-3-ylamide SR-01000589076 Oprea1_317073 Oprea1_663317 cid_647006 CHEMBL1498987 BDBM40942 HMS2184O03 ZINC1245525 STL038690 AKOS002115008 AKOS005692711 ZINC100662983 CCG-200733 CCG-324629 MCULE-8103858208 EU-0065773 SR-01000589076-1 SR-01000589076-3 4-hydroxy-6-oxo-N-(pyridin-3-yl)-1,2-dihyd…	4	54678166	CHEMBL1498987			MMV676395 PMC9042791 https://www.ncbi.nlm.nih.gov/pmc/articles/PMC9042791 MMV676395 PMC7113605 https://www.ncbi.nlm.nih.gov/pmc/articles/PMC7113605 MMV676395 PMC6095626 https://www.ncbi.nlm.nih.gov/pmc/articles/PMC6095626 MMV676395 PMC5734697 https://www.ncbi.nlm.nih.gov/pmc/articles/PMC5734697	MMV676395 PMID32234669 https://pubmed.ncbi.nlm.nih.gov/32234669 MMV676395 PMID35544099 https://pubmed.ncbi.nlm.nih.gov/35544099 MMV676395 PMID30080847 https://pubmed.ncbi.nlm.nih.gov/30080847 MMV676395 PMID29223747 https://pubmed.ncbi.nlm.nih.gov/29223747	DATASET ID: CHEMBL1201862 Title: PubChem BioAssay data set DATASET ID: CHEMBL3637841 Title: MMV Pathogen Box DOI: 10.6019/CHEMBL3637841 https://www.doi.org/10.6019/CHEMBL3637841 DATASET ID: CHEMBL3832761 Title: MMV Pathogen Box Bioactivity Data DOI: 10.6019/CHEMBL3832761 https://www.doi.org/10.6019/CHEMBL3832761 DATASET ID: CHEMBL3987221 Title: The Australian National University Dept Of Immunolog…	5	6	KR-102097598-B1	1
MMV676398	Ethanesulfonamide	CCS(=O)(=O)N(Cc1occc1)Cc2cc3ccc(C)cc3nc2O	360.114	2.9484			5	1	483346-52-7	WOLBACHIA (LF)		CHEMBL3637913 ZINC9348445 STK594485 AKOS005515928 AKOS032397930 MCULE-5387772958 SR-05000022722 SR-05000022722-1 N-(furan-2-ylmethyl)-N-[(7-methyl-2-oxo-1,2-dihydroquinolin-3-yl)methyl]ethanesulfonamide 483346-52-7	22	4971442	CHEMBL3637913					DATASET ID: CHEMBL3637841 Title: MMV Pathogen Box DOI: 10.6019/CHEMBL3637841 https://www.doi.org/10.6019/CHEMBL3637841 DATASET ID: CHEMBL3832761 Title: MMV Pathogen Box Bioactivity Data DOI: 10.6019/CHEMBL3832761 https://www.doi.org/10.6019/CHEMBL3832761 DATASET ID: CHEMBL3987221 Title: The Australian National University Dept Of Immunology Pathogen Box Compounds Screened DOI: 10.6019/CHEMBL398722…	11	5		0
MMV676401		C(Nc1nc(nc2ccccc12)N3CCCCC3)c4occc4	308.164	3.2069			5	1	421578-38-3	TUBERCULOSIS		MLS000026849 Furan-2-ylmethyl-(2-piperidin-1-yl-quinazolin-4-yl)-amine SMR000012263 SR-01000490640 Oprea1_423638 Oprea1_788017 SCHEMBL3640340 CHEMBL1622353 BDBM89137 cid_6602565 ZINC356485 STL335668 AKOS000644059 MCULE-1542461799 EU-0044628 VU0002243-1 VU0002243-6 AB00113915-01 SR-01000490640-3 2-furfuryl-(2-piperidinoquinazolin-4-yl)amine;hydrochloride N-(furan-2-ylmethyl)-2-(piperidin-1-yl)quin…	4	644385	CHEMBL1622353 CHEMBL1502681			MMV676401 PMC7179646 https://www.ncbi.nlm.nih.gov/pmc/articles/PMC7179646 MMV676401 PMC5995868 https://www.ncbi.nlm.nih.gov/pmc/articles/PMC5995868 CHEMBL1622353 PMC7179646 https://www.ncbi.nlm.nih.gov/pmc/articles/PMC7179646	MMV676401 PMID32071043 https://pubmed.ncbi.nlm.nih.gov/32071043 MMV676401 PMID29892073 https://pubmed.ncbi.nlm.nih.gov/29892073 CHEMBL1622353 PMID32071043 https://pubmed.ncbi.nlm.nih.gov/32071043	DATASET ID: CHEMBL3637841 Title: MMV Pathogen Box DOI: 10.6019/CHEMBL3637841 https://www.doi.org/10.6019/CHEMBL3637841 DATASET ID: CHEMBL3832761 Title: MMV Pathogen Box Bioactivity Data DOI: 10.6019/CHEMBL3832761 https://www.doi.org/10.6019/CHEMBL3832761 DATASET ID: CHEMBL3987221 Title: The Australian National University Dept Of Immunology Pathogen Box Compounds Screened DOI: 10.6019/CHEMBL398722…	15	6	CA-2691932-A1 EP-2173346-A2 EP2173346A2 US-2010317607-A1 US20100317607 US20100317607A1 WO-2009001060-A2 WO2009001060A2	8		BDBM89137 Homo sapiens (Human) Target:High-affinity choline transporter Tanimoto similarity:1.00000
MMV676406		CC(C)n1ncc2c(cc(nc12)c3ccccc3)C(=O)NCC(N4CCOCC4)c5cccs5	475.204	3.1732			7	1	930708-13-7	TUBERCULOSIS		CHEMBL2098395 TCMDC-142687 GSK1941290A AKOS001374156 AKOS016873453 MCULE-2847827415 SR-05000022511 SR-05000022511-1	6	17429015	CHEMBL2098395			MMV676406 PMC5734697 https://www.ncbi.nlm.nih.gov/pmc/articles/PMC5734697 GSK1941290A PMC7802072 https://www.ncbi.nlm.nih.gov/pmc/articles/PMC7802072	MMV676406 PMID30638365 https://pubmed.ncbi.nlm.nih.gov/30638365 MMV676406 PMID29223747 https://pubmed.ncbi.nlm.nih.gov/29223747 GSK1941290A PMID33319550 https://pubmed.ncbi.nlm.nih.gov/33319550	DATASET ID: CHEMBL2095176 Title: GSK Tuberculosis Screening Data DOI: 10.6019/CHEMBL2095176 https://www.doi.org/10.6019/CHEMBL2095176 DATASET ID: CHEMBL3637841 Title: MMV Pathogen Box DOI: 10.6019/CHEMBL3637841 https://www.doi.org/10.6019/CHEMBL3637841 DATASET ID: CHEMBL3832761 Title: MMV Pathogen Box Bioactivity Data DOI: 10.6019/CHEMBL3832761 https://www.doi.org/10.6019/CHEMBL3832761 DATASET ID…	12	6		0
MMV676409		Fc1cccc(OCC(=O)Nc2nc(cs2)c3ccccn3)c1	329.063	3.7535			5	1	848595-08-4	TUBERCULOSIS		2-(3-Fluorophenoxy)-N-(4-(pyridin-2-yl)thiazol-2-yl)acetamide 2-(3-Fluoranylphenoxy)-~{n}-(4-Pyridin-2-Yl-1,3-Thiazol-2-Yl)ethanamide MLS002162174 CHEMBL1879649 ZINC3543629 ZINC03868021 AKOS001120599 MCULE-4523834840 SMR001244584 CS-0294507 AB00737578-01 SR-01000886452 SR-01000886452-2 2-(3-fluorophenoxy)-N-[4-(2-pyridyl)thiazol-2-yl]-acetamide 2-(3-fluorophenoxy)-N-[4-(2-pyridyl)thiazol-2-yl]ace…	5	2660519	CHEMBL1879649	YP6 PMID31694203 https://pubmed.ncbi.nlm.nih.gov/31694203 YP6 PMID31407219 https://pubmed.ncbi.nlm.nih.gov/31407219 YP6 PMID30822193 https://pubmed.ncbi.nlm.nih.gov/30822193 YP6 PMID22820551 https://pubmed.ncbi.nlm.nih.gov/22820551 YP6 PMID17480036 https://pubmed.ncbi.nlm.nih.gov/17480036		MMV676409 PMC6301270 https://www.ncbi.nlm.nih.gov/pmc/articles/PMC6301270 MMV676409 PMC6066566 https://www.ncbi.nlm.nih.gov/pmc/articles/PMC6066566 CS-0294507 PMC9273458 https://www.ncbi.nlm.nih.gov/pmc/articles/PMC9273458 CS-0294507 PMC9273442 https://www.ncbi.nlm.nih.gov/pmc/articles/PMC9273442 CS-0294507 PMC9273440 https://www.ncbi.nlm.nih.gov/pmc/articles/PMC9273440 CS-0294507 PMC9273438 http…	MMV676409 PMID30647879 https://pubmed.ncbi.nlm.nih.gov/30647879 MMV676409 PMID30087858 https://pubmed.ncbi.nlm.nih.gov/30087858 YP6 PMID34060904 https://pubmed.ncbi.nlm.nih.gov/34060904 YP6 PMID31694203 https://pubmed.ncbi.nlm.nih.gov/31694203 YP6 PMID35087326 https://pubmed.ncbi.nlm.nih.gov/35087326 YP6 PMID31407219 https://pubmed.ncbi.nlm.nih.gov/31407219 YP6 PMID30822193 https://pubmed.ncbi.nl…	DATASET ID: CHEMBL1201862 Title: PubChem BioAssay data set DATASET ID: CHEMBL2095176 Title: GSK Tuberculosis Screening Data DOI: 10.6019/CHEMBL2095176 https://www.doi.org/10.6019/CHEMBL2095176 DATASET ID: CHEMBL3637841 Title: MMV Pathogen Box DOI: 10.6019/CHEMBL3637841 https://www.doi.org/10.6019/CHEMBL3637841 DATASET ID: CHEMBL3832761 Title: MMV Pathogen Box Bioactivity Data DOI: 10.6019/CHEMBL3…	4	7		0
MMV676411		CC(Oc1ccccc1)C(=O)Nc2nc(cs2)c3ccccn3	325.088	3.664			5	1	924201-99-0	TUBERCULOSIS		MLS002158763 SMR001241228 CHEMBL1397830 BDBM80048 cid_16328916 HMS3017D07 AKOS001272478 AKOS016863755 MCULE-4378837045 SR-01000876443 SR-01000876443-2 2-phenoxy-N-[4-(2-pyridyl)thiazol-2-yl]propionamide 2-phenoxy-N-[4-(2-pyridinyl)-2-thiazolyl]propanamide 2-phenoxy-N-(4-pyridin-2-yl-1,3-thiazol-2-yl)propanamide	4	16328916	CHEMBL1397830			MMV676411 PMC6332852 https://www.ncbi.nlm.nih.gov/pmc/articles/PMC6332852 MMV676411 PMC6301270 https://www.ncbi.nlm.nih.gov/pmc/articles/PMC6301270 MMV676411 PMC6066566 https://www.ncbi.nlm.nih.gov/pmc/articles/PMC6066566	MMV676411 PMID30647879 https://pubmed.ncbi.nlm.nih.gov/30647879 MMV676411 PMID30642330 https://pubmed.ncbi.nlm.nih.gov/30642330 MMV676411 PMID30087858 https://pubmed.ncbi.nlm.nih.gov/30087858	DATASET ID: CHEMBL1201862 Title: PubChem BioAssay data set DATASET ID: CHEMBL2095176 Title: GSK Tuberculosis Screening Data DOI: 10.6019/CHEMBL2095176 https://www.doi.org/10.6019/CHEMBL2095176 DATASET ID: CHEMBL3637841 Title: MMV Pathogen Box DOI: 10.6019/CHEMBL3637841 https://www.doi.org/10.6019/CHEMBL3637841 DATASET ID: CHEMBL3832761 Title: MMV Pathogen Box Bioactivity Data DOI: 10.6019/CHEMBL3…	11	7		0		BDBM80048 Escherichia coli Target:Beta-galactosidase Tanimoto similarity:1.00000 BDBM80048 Homo sapiens (Human) Target:` Tanimoto similarity:1.00000
MMV676412		Clc1ccc(cc1)S(=O)(=O)c2oc(nc2C#N)c3ccccc3	344.002	3.8179			5	0	537709-87-8	TUBERCULOSIS		CHEMBL2098484 TCMDC-142983 GSK1668869A STK518656 ZINC27562267 AKOS002292450 MCULE-2729512934 SR-05000022479 SR-05000022479-1 5-[(4-chlorophenyl)sulfonyl]-2-phenyl-1,3-oxazole-4-carbonitrile	7	34924654	CHEMBL2098484			MMV676412 PMC8059355 https://www.ncbi.nlm.nih.gov/pmc/articles/PMC8059355 CHEMBL2098484 PMC8399259 https://www.ncbi.nlm.nih.gov/pmc/articles/PMC8399259	MMV676412 PMID32686409 https://pubmed.ncbi.nlm.nih.gov/32686409 CHEMBL2098484 PMID34443693 https://pubmed.ncbi.nlm.nih.gov/34443693	DATASET ID: CHEMBL2095176 Title: GSK Tuberculosis Screening Data DOI: 10.6019/CHEMBL2095176 https://www.doi.org/10.6019/CHEMBL2095176 DATASET ID: CHEMBL3637841 Title: MMV Pathogen Box DOI: 10.6019/CHEMBL3637841 https://www.doi.org/10.6019/CHEMBL3637841 DATASET ID: CHEMBL3832761 Title: MMV Pathogen Box Bioactivity Data DOI: 10.6019/CHEMBL3832761 https://www.doi.org/10.6019/CHEMBL3832761 DATASET ID…	4	6		0
MMV676431		Cc1ccc(NC(=O)CC2COc3ccccc3O2)cc1Cl	317.082	2.8137			3	1	695171-02-9	TUBERCULOSIS		CHEMBL3637854 AKOS000511244 MCULE-6469281654 SDCCGSBI-0091238.P001 SR-05000022503 SR-05000022503-1 BRD-A11338997-001-01-1	7	2949588	CHEMBL3637854			BRD-A11338997-001-01-1 PMC9266797 https://www.ncbi.nlm.nih.gov/pmc/articles/PMC9266797 BRD-A11338997-001-01-1 PMC9266111 https://www.ncbi.nlm.nih.gov/pmc/articles/PMC9266111 BRD-A11338997-001-01-1 PMC9250207 https://www.ncbi.nlm.nih.gov/pmc/articles/PMC9250207 BRD-A11338997-001-01-1 PMC9242802 https://www.ncbi.nlm.nih.gov/pmc/articles/PMC9242802 BRD-A11338997-001-01-1 PMC9209453 https://www.ncbi.…		DATASET ID: CHEMBL3637841 Title: MMV Pathogen Box DOI: 10.6019/CHEMBL3637841 https://www.doi.org/10.6019/CHEMBL3637841 DATASET ID: CHEMBL3832761 Title: MMV Pathogen Box Bioactivity Data DOI: 10.6019/CHEMBL3832761 https://www.doi.org/10.6019/CHEMBL3832761 DATASET ID: CHEMBL3987221 Title: The Australian National University Dept Of Immunology Pathogen Box Compounds Screened DOI: 10.6019/CHEMBL398722…	7	5		0
MMV676439		Cc1ccc2nc(Cl)c(CNCc3cccs3)cc2c1	302.064	2.7113			3	1	603098-13-1	TUBERCULOSIS	Mycobacterium Rv0053 (ribosome) (PMID 24098102)	(2-Chloro-6-methyl-quinolin-3-ylmethyl)-thiophen-2-ylmethyl-amine 603098-13-1 N-[(2-chloro-6-methylquinolin-3-yl)methyl]-1-thiophen-2-ylmethanamine 1-(2-Chloro-6-methylquinolin-3-yl)-N-(thiophen-2-ylmethyl)methanamine Oprea1_196925 CHEMBL2098265 TCMDC-142889 GSK479031A ZINC20143461 AKOS000684506 MCULE-8595832199 SR-05000022491 SR-05000022491-1	8	857444	CHEMBL2098265			GSK479031A PMC3789770 https://www.ncbi.nlm.nih.gov/pmc/articles/PMC3789770	GSK479031A PMID24098102 https://pubmed.ncbi.nlm.nih.gov/24098102	DATASET ID: CHEMBL2095176 Title: GSK Tuberculosis Screening Data DOI: 10.6019/CHEMBL2095176 https://www.doi.org/10.6019/CHEMBL2095176 DATASET ID: CHEMBL3637841 Title: MMV Pathogen Box DOI: 10.6019/CHEMBL3637841 https://www.doi.org/10.6019/CHEMBL3637841 DATASET ID: CHEMBL3832761 Title: MMV Pathogen Box Bioactivity Data DOI: 10.6019/CHEMBL3832761 https://www.doi.org/10.6019/CHEMBL3832761 DATASET ID…	5	6		0
MMV676442		CC(C)c1ncc(c2ccncc2)c(n1)[C@@H]3CC[C@@H](CNC(=O)c4cccnc4)CC3	415.237	3.6982			5	1	1381342-78-4	MALARIA		TCMDC-124825 CHEMBL587086 CHEMBL3637879 AKOS030434246 ZINC100739088 ZINC257230131 SR-05000022553 SR-05000022553-1	9	44522198	CHEMBL3637879 CHEMBL587086			MMV676442 PMC6690977 https://www.ncbi.nlm.nih.gov/pmc/articles/PMC6690977 MMV676442 PMC6332852 https://www.ncbi.nlm.nih.gov/pmc/articles/PMC6332852 MMV676442 PMC5571359 https://www.ncbi.nlm.nih.gov/pmc/articles/PMC5571359	MMV676442 PMID30642330 https://pubmed.ncbi.nlm.nih.gov/30642330 MMV676442 PMID31406175 https://pubmed.ncbi.nlm.nih.gov/31406175 MMV676442 PMID30638365 https://pubmed.ncbi.nlm.nih.gov/30638365 MMV676442 PMID28674055 https://pubmed.ncbi.nlm.nih.gov/28674055	DATASET ID: CHEMBL3637841 Title: MMV Pathogen Box DOI: 10.6019/CHEMBL3637841 https://www.doi.org/10.6019/CHEMBL3637841 DATASET ID: CHEMBL3832761 Title: MMV Pathogen Box Bioactivity Data DOI: 10.6019/CHEMBL3832761 https://www.doi.org/10.6019/CHEMBL3832761 DATASET ID: CHEMBL3987221 Title: The Australian National University Dept Of Immunology Pathogen Box Compounds Screened DOI: 10.6019/CHEMBL398722…	14	6		0
MMV676444		O=C(NC1CCCCC1)N2CCN(Cc3ccc4OCOc4c3)CC2	345.205	4.4718			4	1	305859-44-3	TUBERCULOSIS		305859-44-3 4-(1,3-benzodioxol-5-ylmethyl)-N-cyclohexylpiperazine-1-carboxamide Oprea1_044291 Oprea1_554653 CHEMBL3637855 MFCD01655275 STK392610 ZINC19345773 AKOS000665743 MCULE-7078490746 MS-9957 (4-(BENZO[3,4-D]1,3-DIOXOLEN-5-YLMETHYL)PIPERAZINYL)-N-CYCLOHEXYLFORMAMIDE CS-0366413 SR-05000022498 SR-05000022498-1 BRD-K06034815-001-01-1 4-(Benzo[d][1,3]dioxol-5-ylmethyl)-N-cyclohexylpiperazine-1-c…	9	2982080	CHEMBL3637855			MS-9957 PMC9266733 https://www.ncbi.nlm.nih.gov/pmc/articles/PMC9266733 MS-9957 PMC9262924 https://www.ncbi.nlm.nih.gov/pmc/articles/PMC9262924 MS-9957 PMC9210342 https://www.ncbi.nlm.nih.gov/pmc/articles/PMC9210342 MS-9957 PMC9206127 https://www.ncbi.nlm.nih.gov/pmc/articles/PMC9206127 MS-9957 PMC9166294 https://www.ncbi.nlm.nih.gov/pmc/articles/PMC9166294 MS-9957 PMC9189004 https://www.ncbi.nlm…		DATASET ID: CHEMBL3637841 Title: MMV Pathogen Box DOI: 10.6019/CHEMBL3637841 https://www.doi.org/10.6019/CHEMBL3637841 DATASET ID: CHEMBL3832761 Title: MMV Pathogen Box Bioactivity Data DOI: 10.6019/CHEMBL3832761 https://www.doi.org/10.6019/CHEMBL3832761 DATASET ID: CHEMBL3987221 Title: The Australian National University Dept Of Immunology Pathogen Box Compounds Screened DOI: 10.6019/CHEMBL398722…	4	5		0
MMV676445		CCCn1c(CNc2ccccc2O)nc3ccccc13	281.153	3.6765			4	2	331851-39-9	TUBERCULOSIS		SMR000069772 MLS000061007 2-{[(1-propyl-1H-benzimidazol-2-yl)methyl]amino}phenol SR-01000627870 Oprea1_195830 CHEMBL1555494 HMS2467H20 ZINC228172 STK095099 AKOS000562652 MCULE-3242350710 SR-01000627870-2 SR-01000627870-3 SR-01000627870-4 BRD-K33488919-001-07-8 331851-39-9	9	760357	CHEMBL1555494			BRD-K33488919-001-07-8 PMC9266797 https://www.ncbi.nlm.nih.gov/pmc/articles/PMC9266797 BRD-K33488919-001-07-8 PMC9245050 https://www.ncbi.nlm.nih.gov/pmc/articles/PMC9245050 BRD-K33488919-001-07-8 PMC9179841 https://www.ncbi.nlm.nih.gov/pmc/articles/PMC9179841 BRD-K33488919-001-07-8 PMC9158286 https://www.ncbi.nlm.nih.gov/pmc/articles/PMC9158286 BRD-K33488919-001-07-8 PMC9123481 https://www.ncbi.…		DATASET ID: CHEMBL1201862 Title: PubChem BioAssay data set DATASET ID: CHEMBL3637841 Title: MMV Pathogen Box DOI: 10.6019/CHEMBL3637841 https://www.doi.org/10.6019/CHEMBL3637841 DATASET ID: CHEMBL3832761 Title: MMV Pathogen Box Bioactivity Data DOI: 10.6019/CHEMBL3832761 https://www.doi.org/10.6019/CHEMBL3832761 DATASET ID: CHEMBL3987221 Title: The Australian National University Dept Of Immunolog…	4	6		0
MMV676449		CCc1nc2ccccc2n1CC(O)COc3cc(C)ccc3Cl	344.129	3.4061			4	1	294861-88-4	TUBERCULOSIS		BAS 04934786 Oprea1_577700 CHEMBL2098478 TCMDC-142980 GSK889423A STK371488 AKOS000571325 AKOS022071430 MCULE-4348660035 SR-05000022478 SR-05000022478-1 1-(2-chloro-5-methylphenoxy)-3-(2-ethyl-1H-benzimidazol-1-yl)propan-2-ol 294861-88-4	4	3151204	CHEMBL2098478	BAS 04934786 PMID35816131 https://pubmed.ncbi.nlm.nih.gov/35816131 BAS 04934786 PMID35815743 https://pubmed.ncbi.nlm.nih.gov/35815743 BAS 04934786 PMID35815150 https://pubmed.ncbi.nlm.nih.gov/35815150 BAS 04934786 PMID35814307 https://pubmed.ncbi.nlm.nih.gov/35814307 BAS 04934786 PMID35812489 https://pubmed.ncbi.nlm.nih.gov/35812489 BAS 04934786 PMID35811812 https://pubmed.ncbi.nlm.nih.gov/358118…		BAS 04934786 PMC9272684 https://www.ncbi.nlm.nih.gov/pmc/articles/PMC9272684 BAS 04934786 PMC9271914 https://www.ncbi.nlm.nih.gov/pmc/articles/PMC9271914 BAS 04934786 PMC9271858 https://www.ncbi.nlm.nih.gov/pmc/articles/PMC9271858 BAS 04934786 PMC9271700 https://www.ncbi.nlm.nih.gov/pmc/articles/PMC9271700 BAS 04934786 PMC9259719 https://www.ncbi.nlm.nih.gov/pmc/articles/PMC9259719 BAS 04934786 P…		DATASET ID: CHEMBL2095176 Title: GSK Tuberculosis Screening Data DOI: 10.6019/CHEMBL2095176 https://www.doi.org/10.6019/CHEMBL2095176 DATASET ID: CHEMBL3637841 Title: MMV Pathogen Box DOI: 10.6019/CHEMBL3637841 https://www.doi.org/10.6019/CHEMBL3637841 DATASET ID: CHEMBL3832761 Title: MMV Pathogen Box Bioactivity Data DOI: 10.6019/CHEMBL3832761 https://www.doi.org/10.6019/CHEMBL3832761 DATASET ID…	3	6		0
MMV676461		CCOC(=O)c1cc(on1)c2csc(Nc3c(C)cc(C)cc3C)n2	357.115	5.1053			7	1	264148-80-3	TUBERCULOSIS		Oprea1_517506 MLS000833995 CHEMBL1353054 HMS2793P05 ZINC1047993 CCG-44098 MCULE-4454651690 SMR000461514 SR-01000633960 SR-01000633960-1 SR-01000633960-3 ethyl 5-[2-(mesitylamino)-1,3-thiazol-4-yl]isoxazole-3-carboxylate	4	2745313	CHEMBL1353054			CCG-44098 PMC279716 https://www.ncbi.nlm.nih.gov/pmc/articles/PMC279716		DATASET ID: CHEMBL1201862 Title: PubChem BioAssay data set DATASET ID: CHEMBL2095176 Title: GSK Tuberculosis Screening Data DOI: 10.6019/CHEMBL2095176 https://www.doi.org/10.6019/CHEMBL2095176 DATASET ID: CHEMBL3637841 Title: MMV Pathogen Box DOI: 10.6019/CHEMBL3637841 https://www.doi.org/10.6019/CHEMBL3637841 DATASET ID: CHEMBL3832761 Title: MMV Pathogen Box Bioactivity Data DOI: 10.6019/CHEMBL3…	2	7		0
MMV676468		NC(CC(=O)c1ccc(Cl)cc1Cl)C(Cl)(Cl)Cl	332.905	4.5058			2	1	400747-37-7	TUBERCULOSIS		SR-01000195838 CBDivE_004142 Cambridge id 5113511 CHEMBL3637846 MCULE-2394882681 SR-01000195838-1 SR-01000195838-2 BRD-A59841799-001-01-7 3-Amino-4,4,4-trichloro-1-(2,4-dichlorophenyl)-1-butanone	11	2828067	CHEMBL3637846	Cambridge id 5113511 PMID35816927 https://pubmed.ncbi.nlm.nih.gov/35816927 Cambridge id 5113511 PMID35771569 https://pubmed.ncbi.nlm.nih.gov/35771569 Cambridge id 5113511 PMID35768285 https://pubmed.ncbi.nlm.nih.gov/35768285 Cambridge id 5113511 PMID35768083 https://pubmed.ncbi.nlm.nih.gov/35768083 Cambridge id 5113511 PMID35760840 https://pubmed.ncbi.nlm.nih.gov/35760840 Cambridge id 5113511 PMI…		Cambridge id 5113511 PMC9272513 https://www.ncbi.nlm.nih.gov/pmc/articles/PMC9272513 Cambridge id 5113511 PMC9272242 https://www.ncbi.nlm.nih.gov/pmc/articles/PMC9272242 Cambridge id 5113511 PMC9271969 https://www.ncbi.nlm.nih.gov/pmc/articles/PMC9271969 Cambridge id 5113511 PMC9271637 https://www.ncbi.nlm.nih.gov/pmc/articles/PMC9271637 Cambridge id 5113511 PMC9271480 https://www.ncbi.nlm.nih.go…		DATASET ID: CHEMBL3637841 Title: MMV Pathogen Box DOI: 10.6019/CHEMBL3637841 https://www.doi.org/10.6019/CHEMBL3637841 DATASET ID: CHEMBL3832761 Title: MMV Pathogen Box Bioactivity Data DOI: 10.6019/CHEMBL3832761 https://www.doi.org/10.6019/CHEMBL3832761 DATASET ID: CHEMBL3987221 Title: The Australian National University Dept Of Immunology Pathogen Box Compounds Screened DOI: 10.6019/CHEMBL398722…	2	5		0
MMV676470		CCOc1ccc(OCC(=O)Nc2cc(C)cc(C)c2)cc1	299.152	4.0281			3	1	686282-77-9	TUBERCULOSIS		SR-01000268014 CHEMBL3637857 ZINC147151 AKOS001306514 MCULE-9610595322 SR-01000268014-1 SR-01000268014-2	15	732608	CHEMBL3637857					DATASET ID: CHEMBL3637841 Title: MMV Pathogen Box DOI: 10.6019/CHEMBL3637841 https://www.doi.org/10.6019/CHEMBL3637841 DATASET ID: CHEMBL3832761 Title: MMV Pathogen Box Bioactivity Data DOI: 10.6019/CHEMBL3832761 https://www.doi.org/10.6019/CHEMBL3832761 DATASET ID: CHEMBL3987221 Title: The Australian National University Dept Of Immunology Pathogen Box Compounds Screened DOI: 10.6019/CHEMBL398722…	8	5		0
MMV676472		COc1cccc(OC)c1C(=O)Nc2ccc(Cl)c(c2)c3nc4ccccc4s3	424.065	3.2764			5	1	702650-41-7	TUBERCULOSIS		CHEMBL3637859 SCHEMBL12963206 ZINC2848309 N-[3-(1,3-benzothiazol-2-yl)-4-chlorophenyl]-2,6-dimethoxybenzamide STK259571 AKOS000462033 MCULE-4750334474 SR-05000022723 SR-05000022723-1	3	2202504	CHEMBL3637859					DATASET ID: CHEMBL3637841 Title: MMV Pathogen Box DOI: 10.6019/CHEMBL3637841 https://www.doi.org/10.6019/CHEMBL3637841 DATASET ID: CHEMBL3832761 Title: MMV Pathogen Box Bioactivity Data DOI: 10.6019/CHEMBL3832761 https://www.doi.org/10.6019/CHEMBL3832761 DATASET ID: CHEMBL3987221 Title: The Australian National University Dept Of Immunology Pathogen Box Compounds Screened DOI: 10.6019/CHEMBL398722…	8	5	US-2012258079-A1 US-2015150852-A1 US-8993604-B2 US20120258079A1 US20150150852A1 US8993604B2 WO2011002635A1	7
MMV676474		COc1ccccc1OCCCCn2c(nc3ccccc23)C4CC4	336.184	4.4242			4	0	882327-92-6	TUBERCULOSIS		CHEMBL2098336 TCMDC-142556 GSK994258A STL450715 ZINC13814798 AKOS002847520 MCULE-9591093415 882327-92-6 SR-05000022524 SR-05000022524-1 2-cyclopropyl-1-[4-(2-methoxyphenoxy)butyl]-1H-benzimidazole	4	2989027	CHEMBL2098336			MMV676474 PMC6332852 https://www.ncbi.nlm.nih.gov/pmc/articles/PMC6332852	MMV676474 PMID30642330 https://pubmed.ncbi.nlm.nih.gov/30642330	DATASET ID: CHEMBL2095176 Title: GSK Tuberculosis Screening Data DOI: 10.6019/CHEMBL2095176 https://www.doi.org/10.6019/CHEMBL2095176 DATASET ID: CHEMBL3637841 Title: MMV Pathogen Box DOI: 10.6019/CHEMBL3637841 https://www.doi.org/10.6019/CHEMBL3637841 DATASET ID: CHEMBL3832761 Title: MMV Pathogen Box Bioactivity Data DOI: 10.6019/CHEMBL3832761 https://www.doi.org/10.6019/CHEMBL3832761 DATASET ID…	7	6		0
MMV676476		CC1=C(CCC(=O)O)C(=O)Oc2c(C)c(OCc3cc(C)cc(C)c3)ccc12	380.162	3.4297			4	1	701275-37-8	TUBERCULOSIS		3-{7-[(3,5-dimethylbenzyl)oxy]-4,8-dimethyl-2-oxo-2H-chromen-3-yl}propanoic acid CBKinase1_006663 CBKinase1_019063 CHEMBL3637860 ZINC4045543 EiM07-28291 STL463265 AKOS004937792 MCULE-4007026782 SR-05000022510 SR-05000022510-1 BRD-K08728780-001-01-7 701275-37-8	3	1294768	CHEMBL3637860			MMV676476 PMC6627850 https://www.ncbi.nlm.nih.gov/pmc/articles/PMC6627850 EiM07-28291 PMC28291 https://www.ncbi.nlm.nih.gov/pmc/articles/PMC28291 BRD-K08728780-001-01-7 PMC9266797 https://www.ncbi.nlm.nih.gov/pmc/articles/PMC9266797 BRD-K08728780-001-01-7 PMC9266111 https://www.ncbi.nlm.nih.gov/pmc/articles/PMC9266111 BRD-K08728780-001-01-7 PMC9250207 https://www.ncbi.nlm.nih.gov/pmc/articles/PMC…	MMV676476 PMID31234346 https://pubmed.ncbi.nlm.nih.gov/31234346	DATASET ID: CHEMBL3637841 Title: MMV Pathogen Box DOI: 10.6019/CHEMBL3637841 https://www.doi.org/10.6019/CHEMBL3637841 DATASET ID: CHEMBL3832761 Title: MMV Pathogen Box Bioactivity Data DOI: 10.6019/CHEMBL3832761 https://www.doi.org/10.6019/CHEMBL3832761 DATASET ID: CHEMBL3987221 Title: The Australian National University Dept Of Immunology Pathogen Box Compounds Screened DOI: 10.6019/CHEMBL398722…	14	5		0
MMV676477		CCC1=C(C)N=C(NC1=O)n2nc(C)cc2NC(=O)c3ccccc3SC	383.142	3.417			6	2	1003799-04-9	TUBERCULOSIS	Leishmania tubulin (PMID 32686409)	SCHEMBL20673019 1003799-04-9 N-(1-(5-ethyl-4-methyl-6-oxo-1,6-dihydropyrimidin-2-yl)-3-methyl-1H-pyrazol-5-yl)-2-(methylthio)benzamide N-[1-(5-ethyl-4-methyl-6-oxo-1,6-dihydropyrimidin-2-yl)-3-methyl-1H-pyrazol-5-yl]-2-(methylthio)benzamide CHEMBL2098184 TCMDC-142391 GSK1783710A ZINC7422248 AKOS004954054 MCULE-7286756238 SR-05000022486 SR-05000022486-1 F2215-0793 N-[2-(5-ethyl-4-methyl-6-oxo-1H-p…	3	135551751	CHEMBL2098184	MMV676477 PMID33378956 https://pubmed.ncbi.nlm.nih.gov/33378956 MMV676477 PMID32686409 https://pubmed.ncbi.nlm.nih.gov/32686409 MMV676477 PMID30406042 https://pubmed.ncbi.nlm.nih.gov/30406042		MMV676477 PMC7556523 https://www.ncbi.nlm.nih.gov/pmc/articles/PMC7556523 MMV676477 PMC8059355 https://www.ncbi.nlm.nih.gov/pmc/articles/PMC8059355 MMV676477 PMC6863801 https://www.ncbi.nlm.nih.gov/pmc/articles/PMC6863801 MMV676477 PMC6301270 https://www.ncbi.nlm.nih.gov/pmc/articles/PMC6301270 MMV676477 PMC6206229 https://www.ncbi.nlm.nih.gov/pmc/articles/PMC6206229 MMV676477 PMC6095626 https://…	MMV676477 PMID32686409 https://pubmed.ncbi.nlm.nih.gov/32686409 MMV676477 PMID33378956 https://pubmed.ncbi.nlm.nih.gov/33378956 MMV676477 PMID33052959 https://pubmed.ncbi.nlm.nih.gov/33052959 MMV676477 PMID30406042 https://pubmed.ncbi.nlm.nih.gov/30406042 MMV676477 PMID31799214 https://pubmed.ncbi.nlm.nih.gov/31799214 MMV676477 PMID30647879 https://pubmed.ncbi.nlm.nih.gov/30647879 MMV676477 PMID2…	DATASET ID: CHEMBL2095176 Title: GSK Tuberculosis Screening Data DOI: 10.6019/CHEMBL2095176 https://www.doi.org/10.6019/CHEMBL2095176 DATASET ID: CHEMBL3637841 Title: MMV Pathogen Box DOI: 10.6019/CHEMBL3637841 https://www.doi.org/10.6019/CHEMBL3637841 DATASET ID: CHEMBL3832761 Title: MMV Pathogen Box Bioactivity Data DOI: 10.6019/CHEMBL3832761 https://www.doi.org/10.6019/CHEMBL3832761 DATASET ID…	3	6	US10662176B2 US20190023688A1 US20200239447A1 WO2021077102A1	4
MMV676478		O=C(C1CCN(CC1)c2nnc(s2)n3cccc3)N4CCC(Cc5ccccc5)CC4	435.209	4.5132			6	0	950427-91-5	TUBERCULOSIS	DprE1, Mycobacterium decaprenyl-phosphoribose epimerase (PMID 29851474)	[4-(Phenylmethyl)piperidin-1-Yl]-[1-(5-Pyrrol-1-Yl-1,3,4-Thiadiazol-2-Yl)piperidin-4-Yl]methanone CHEMBL2097992 TCMDC-142629 GSK2032710A MCULE-7660825533 SR-05000022624 SR-05000022624-1 (4-benzyl-1-piperidyl)-[1-(5-pyrrol-1-yl-1,3,4-thiadiazol-2-yl)-4-piperidyl]methanone	3	20926352	CHEMBL2097992			GSK2032710A PMC5623190 https://www.ncbi.nlm.nih.gov/pmc/articles/PMC5623190	GSK2032710A PMID29018348 https://pubmed.ncbi.nlm.nih.gov/29018348	DATASET ID: CHEMBL2095176 Title: GSK Tuberculosis Screening Data DOI: 10.6019/CHEMBL2095176 https://www.doi.org/10.6019/CHEMBL2095176 DATASET ID: CHEMBL3637841 Title: MMV Pathogen Box DOI: 10.6019/CHEMBL3637841 https://www.doi.org/10.6019/CHEMBL3637841 DATASET ID: CHEMBL3832761 Title: MMV Pathogen Box Bioactivity Data DOI: 10.6019/CHEMBL3832761 https://www.doi.org/10.6019/CHEMBL3832761 DATASET ID…	5	6		0
MMV676480		COC(=O)c1c2CCN(Cc3ccccc3)Cc2sc1NC(=O)C4=Cc5ccccc5OC4=O	474.125	5.4099			7	1	524682-62-0	L. FILARIASIS-ONCHOCERCIASIS		Oprea1_425429 CHEMBL2093178 TDR76873 ZINC15823477 MCULE-2146581391 SR-05000022527 SR-05000022527-1 methyl 6-benzyl-2-{[(2-oxo-2H-chromen-3-yl)carbonyl]amino}-4,5,6,7-tetrahydrothieno[2,3-c]pyridine-3-carboxylate	3	4093552	CHEMBL2093178					DATASET ID: CHEMBL2093137 Title: WHO-TDR NTD Screening DOI: 10.6019/CHEMBL2093137 https://www.doi.org/10.6019/CHEMBL2093137 DATASET ID: CHEMBL3637841 Title: MMV Pathogen Box DOI: 10.6019/CHEMBL3637841 https://www.doi.org/10.6019/CHEMBL3637841 DATASET ID: CHEMBL3832761 Title: MMV Pathogen Box Bioactivity Data DOI: 10.6019/CHEMBL3832761 https://www.doi.org/10.6019/CHEMBL3832761 DATASET ID: CHEMBL39…	3	6		0
MMV676492		Sc1nnc(NC(=O)c2cc(Br)ccc2Cl)s1	348.875	2.9493			5	2	391864-16-7	L. FILARIASIS-ONCHOCERCIASIS		SR-01000006269 Oprea1_726336 CHEMBL2093174 TDR76777 MCULE-4498158234 SR-01000006269-1 SR-01000006269-2 F0453-0299 5-bromo-2-chloro-N-(5-mercapto-1,3,4-thiadiazol-2-yl)benzamide	4	4289635	CHEMBL2093174			MMV676492 PMC6627850 https://www.ncbi.nlm.nih.gov/pmc/articles/PMC6627850 TDR76777 PMC6627850 https://www.ncbi.nlm.nih.gov/pmc/articles/PMC6627850	MMV676492 PMID31234346 https://pubmed.ncbi.nlm.nih.gov/31234346 TDR76777 PMID31234346 https://pubmed.ncbi.nlm.nih.gov/31234346	DATASET ID: CHEMBL2093137 Title: WHO-TDR NTD Screening DOI: 10.6019/CHEMBL2093137 https://www.doi.org/10.6019/CHEMBL2093137 DATASET ID: CHEMBL3637841 Title: MMV Pathogen Box DOI: 10.6019/CHEMBL3637841 https://www.doi.org/10.6019/CHEMBL3637841 DATASET ID: CHEMBL3832761 Title: MMV Pathogen Box Bioactivity Data DOI: 10.6019/CHEMBL3832761 https://www.doi.org/10.6019/CHEMBL3832761 DATASET ID: CHEMBL39…	4	6		0
MMV676501		Clc1ccc(s1)C(=O)Nc2oc(nn2)c3ccc(Cl)s3	344.92	3.4784			6	1	865288-26-2	TUBERCULOSIS		5-chloro-N-(5-(5-chlorothiophen-2-yl)-1,3,4-oxadiazol-2-yl)thiophene-2-carboxamide 865288-26-2 5-chloro-N-[5-(5-chlorothiophen-2-yl)-1,3,4-oxadiazol-2-yl]thiophene-2-carboxamide CHEMBL2098280 TCMDC-142904 GSK316438A ZINC2641603 AKOS025312615 MCULE-6816863369 SR-05000022477 SR-05000022477-1 F1374-1086	3	2104549	CHEMBL2098280			MMV676501 PMC7179631 https://www.ncbi.nlm.nih.gov/pmc/articles/PMC7179631 MMV676501 PMC7113605 https://www.ncbi.nlm.nih.gov/pmc/articles/PMC7113605 MMV676501 PMC6820192 https://www.ncbi.nlm.nih.gov/pmc/articles/PMC6820192 MMV676501 PMC6206229 https://www.ncbi.nlm.nih.gov/pmc/articles/PMC6206229 MMV676501 PMC6095626 https://www.ncbi.nlm.nih.gov/pmc/articles/PMC6095626 MMV676501 PMC6066566 https://…	MMV676501 PMID31695343 https://pubmed.ncbi.nlm.nih.gov/31695343 MMV676501 PMID30406042 https://pubmed.ncbi.nlm.nih.gov/30406042 MMV676501 PMID30080847 https://pubmed.ncbi.nlm.nih.gov/30080847 MMV676501 PMID32234669 https://pubmed.ncbi.nlm.nih.gov/32234669 MMV676501 PMID32071059 https://pubmed.ncbi.nlm.nih.gov/32071059 MMV676501 PMID30087858 https://pubmed.ncbi.nlm.nih.gov/30087858	DATASET ID: CHEMBL2095176 Title: GSK Tuberculosis Screening Data DOI: 10.6019/CHEMBL2095176 https://www.doi.org/10.6019/CHEMBL2095176 DATASET ID: CHEMBL3637841 Title: MMV Pathogen Box DOI: 10.6019/CHEMBL3637841 https://www.doi.org/10.6019/CHEMBL3637841 DATASET ID: CHEMBL3832761 Title: MMV Pathogen Box Bioactivity Data DOI: 10.6019/CHEMBL3832761 https://www.doi.org/10.6019/CHEMBL3832761 DATASET ID…	7	6		0
MMV676509		Cc1ccc2oc(nc2c1)c3cc(NC(=O)Cc4ccccc4)ccc3Cl	376.098	2.4692			3	1	639054-74-3	TUBERCULOSIS		Oprea1_175079 Oprea1_851733 CHEMBL1607467 HMS1799C05 ZINC1167016 AKOS001640569 N-[4-chloro-3-(5-methyl-1,3-benzoxazol-2-yl)phenyl]-2-phenylacetamide MCULE-4820480889 NCGC00099561-01 EU-0044640 SR-05000022512 SR-05000022512-1	12	1334105	CHEMBL1607467					DATASET ID: CHEMBL1201862 Title: PubChem BioAssay data set PUBLICATION ID: CHEMBL1821680 Title: Current status and research strategies in tuberculosis drug development. DOI: 10.1021/jm200305q https://www.doi.org/10.1021/jm200305q DATASET ID: CHEMBL3637841 Title: MMV Pathogen Box DOI: 10.6019/CHEMBL3637841 https://www.doi.org/10.6019/CHEMBL3637841 DATASET ID: CHEMBL3832761 Title: MMV Pathogen Box …	7	6		0
MMV676512		O=C(Nc1nc(cs1)c2ccccn2)c3cncn3c4ccccc4	347.084	5.0331			6	1	920684-21-5	TUBERCULOSIS	Likely Mycobacterium, Plasmodium importin alpha (IMP) (PMID 35406765)	CHEMBL2098293 TCMDC-142919 GSK1691553A ZINC9466752 AKOS034508893 MCULE-8215570723 SR-05000022526 SR-05000022526-1 Z64825107 3-phenyl-N-[4-(2-pyridyl)thiazol-2-yl]imidazole-4-carboxamide 3-phenyl-N-[4-(2-pyridyl)thiazol-2-yl]-imidazole-4-carboxamide 1-phenyl-N-[4-(pyridin-2-yl)-1,3-thiazol-2-yl]-1H-imidazole-5-carboxamide 920684-21-5	8	16360478	CHEMBL2098293			MMV676512 PMC9211397 https://www.ncbi.nlm.nih.gov/pmc/articles/PMC9211397 MMV676512 PMC8997399 https://www.ncbi.nlm.nih.gov/pmc/articles/PMC8997399 MMV676512 PMC7179646 https://www.ncbi.nlm.nih.gov/pmc/articles/PMC7179646 MMV676512 PMC6301270 https://www.ncbi.nlm.nih.gov/pmc/articles/PMC6301270 MMV676512 PMC6066566 https://www.ncbi.nlm.nih.gov/pmc/articles/PMC6066566 MMV676512 PMC5786798 https://…	MMV676512 PMID35406765 https://pubmed.ncbi.nlm.nih.gov/35406765 MMV676512 PMID29133550 https://pubmed.ncbi.nlm.nih.gov/29133550 MMV676512 PMID35647647 https://pubmed.ncbi.nlm.nih.gov/35647647 MMV676512 PMID32071043 https://pubmed.ncbi.nlm.nih.gov/32071043 MMV676512 PMID30647879 https://pubmed.ncbi.nlm.nih.gov/30647879 MMV676512 PMID30087858 https://pubmed.ncbi.nlm.nih.gov/30087858 TCMDC-142919 PM…	DATASET ID: CHEMBL2095176 Title: GSK Tuberculosis Screening Data DOI: 10.6019/CHEMBL2095176 https://www.doi.org/10.6019/CHEMBL2095176 DATASET ID: CHEMBL3637841 Title: MMV Pathogen Box DOI: 10.6019/CHEMBL3637841 https://www.doi.org/10.6019/CHEMBL3637841 DATASET ID: CHEMBL3832761 Title: MMV Pathogen Box Bioactivity Data DOI: 10.6019/CHEMBL3832761 https://www.doi.org/10.6019/CHEMBL3832761 DATASET ID…	8	6		0
MMV676520		O=C(N1CCN(Cc2ccc3OCOc3c2)CC1)c4oc5ccccc5c4	364.142	3.4666			5	0	851687-87-1	TUBERCULOSIS		851687-87-1 MLS001162111 CHEMBL1500552 SCHEMBL16599028 HMS2976B10 STL289318 ZINC20567912 AKOS000393093 MCULE-3164979638 SMR000670773 MLS-0472404.0001 SR-01000834120 SR-01000834120-2 Z30923616 (4-(benzo[d][1,3]dioxol-5-ylmethyl)piperazin-1-yl)(benzofuran-2-yl)methanone [4-(1,3-benzodioxol-5-ylmethyl)piperazin-1-yl](1-benzofuran-2-yl)methanone 1-[(2H-1,3-benzodioxol-5-yl)methyl]-4-(1-benzofuran-2-c…	18	2537438	CHEMBL1500552			MLS-0472404.0001 PMC9272434 https://www.ncbi.nlm.nih.gov/pmc/articles/PMC9272434 MLS-0472404.0001 PMC9261414 https://www.ncbi.nlm.nih.gov/pmc/articles/PMC9261414 MLS-0472404.0001 PMC9268227 https://www.ncbi.nlm.nih.gov/pmc/articles/PMC9268227 MLS-0472404.0001 PMC9267539 https://www.ncbi.nlm.nih.gov/pmc/articles/PMC9267539 MLS-0472404.0001 PMC9266821 https://www.ncbi.nlm.nih.gov/pmc/articles/PMC92…		DATASET ID: CHEMBL1201862 Title: PubChem BioAssay data set DATASET ID: CHEMBL2095176 Title: GSK Tuberculosis Screening Data DOI: 10.6019/CHEMBL2095176 https://www.doi.org/10.6019/CHEMBL2095176 DATASET ID: CHEMBL3637841 Title: MMV Pathogen Box DOI: 10.6019/CHEMBL3637841 https://www.doi.org/10.6019/CHEMBL3637841 DATASET ID: CHEMBL3832761 Title: MMV Pathogen Box Bioactivity Data DOI: 10.6019/CHEMBL3…	2	7	US20160214951A1 US9776979B2 WO2015048570A2	3
MMV676524		Nc1cccnc1Nc2ccc(Cl)cc2	219.056	3.0459			3	2	42048-23-7	TUBERCULOSIS		2-N-(4-chlorophenyl)pyridine-2,3-diamine 42048-23-7 N2-(4-chlorophenyl)pyridine-2,3-diamine CHEMBL2097959 SCHEMBL11394107 TCMDC-142349 GR135486X ZINC20317827 AKOS009281422 MCULE-4904349756 DA-42469 FT-0723369 SR-05000022729 SR-05000022729-1 Z1416281222	80	12445422	CHEMBL2097959			DA-42469 PMC9210284 https://www.ncbi.nlm.nih.gov/pmc/articles/PMC9210284 DA-42469 PMC6303283 https://www.ncbi.nlm.nih.gov/pmc/articles/PMC6303283 DA-42469 PMC5810565 https://www.ncbi.nlm.nih.gov/pmc/articles/PMC5810565 DA-42469 PMC4668103 https://www.ncbi.nlm.nih.gov/pmc/articles/PMC4668103 DA-42469 PMC4331633 https://www.ncbi.nlm.nih.gov/pmc/articles/PMC4331633 DA-42469 PMC4079703 https://www.nc…		DATASET ID: CHEMBL2095176 Title: GSK Tuberculosis Screening Data DOI: 10.6019/CHEMBL2095176 https://www.doi.org/10.6019/CHEMBL2095176 DATASET ID: CHEMBL3637841 Title: MMV Pathogen Box DOI: 10.6019/CHEMBL3637841 https://www.doi.org/10.6019/CHEMBL3637841 DATASET ID: CHEMBL3832761 Title: MMV Pathogen Box Bioactivity Data DOI: 10.6019/CHEMBL3832761 https://www.doi.org/10.6019/CHEMBL3832761 DATASET ID…	1149	6	AU-2014220351-A1 CA-2825028-A1 CA-2900302-A1 CA-2900302-C DE-1695382-A1 EP-2673269-A1 EP-2958915-A1 EP-2958915-B1 EP0008864A1 EP2958915B1 ES-2638850-T3 JP-2016507581-A JP-2019069966-A JP-6505023-B2 KR-20130116358-A KR-20150119370-A TW-201443048-A US-2012202785-A1 US-2014235612-A1 US-2015322065-A1 US-8653089-B2 US-9120788-B2 US-9815832-B2 US08653089B2 US09120788B2 US20120202785A1 US20140235612 US2…	39
MMV676526		COc1ccc(cc1)c2cc(NC(=O)c3ccc(F)cc3Cl)ccc2OC	385.088	2.5026			3	1	930470-97-6	TUBERCULOSIS	Mtb MenG, Mycobacterium demethylmenaquinone Methyltransferase (PMID 28196957)	GSK1733953A 930470-97-6 2-chloro-4-fluoro-N-[4-methoxy-3-(4-methoxyphenyl)phenyl]benzamide CHEMBL2098305 TCMDC-142933 MCULE-2466412321 CS-0034190 E80905 SR-05000022475 SR-05000022475-1 2-Chloro-N-(6,4-dimethoxy-biphenyl-3-yl)-4-fluoro-benzamide" 2-CHLORO-N-(4',6-DIMETHOXY-[1,1'-BIPHENYL]-3-YL)-4-FLUOROBENZAMIDE	3	17555992	CHEMBL2098305	GSK1733953A PMID28196957 https://pubmed.ncbi.nlm.nih.gov/28196957	CID:17555992 PMID28196957 https://pubmed.ncbi.nlm.nih.gov/28196957	GSK1733953A PMC7554303 https://www.ncbi.nlm.nih.gov/pmc/articles/PMC7554303 GSK1733953A PMC7557483 https://www.ncbi.nlm.nih.gov/pmc/articles/PMC7557483 GSK1733953A PMC6652808 https://www.ncbi.nlm.nih.gov/pmc/articles/PMC6652808 GSK1733953A PMC5312080 https://www.ncbi.nlm.nih.gov/pmc/articles/PMC5312080	GSK1733953A PMID28196957 https://pubmed.ncbi.nlm.nih.gov/28196957 GSK1733953A PMID32878317 https://pubmed.ncbi.nlm.nih.gov/32878317 GSK1733953A PMID31380295 https://pubmed.ncbi.nlm.nih.gov/31380295 GSK1733953A PMID33102245 https://pubmed.ncbi.nlm.nih.gov/33102245	DATASET ID: CHEMBL2095176 Title: GSK Tuberculosis Screening Data DOI: 10.6019/CHEMBL2095176 https://www.doi.org/10.6019/CHEMBL2095176 DATASET ID: CHEMBL3637841 Title: MMV Pathogen Box DOI: 10.6019/CHEMBL3637841 https://www.doi.org/10.6019/CHEMBL3637841 DATASET ID: CHEMBL3832761 Title: MMV Pathogen Box Bioactivity Data DOI: 10.6019/CHEMBL3832761 https://www.doi.org/10.6019/CHEMBL3832761 DATASET ID…	3	6		0
MMV676528		CN(c1ccc(F)cc1)S(=O)(=O)c2ccc(Cl)c(c2)C(=O)Nc3cccc(C)n3	433.066	3.2723			4	1	1031073-17-2	MALARIA		MLS001160863 SMR000713925 CHEMBL1552197 BDBM75308 cid_24981186 HMS3034J16 ZINC24764169 AKOS034476922 MCULE-6425838891 SR-01000845368 SR-01000845368-2 Z59307873 2-chloranyl-5-[(4-fluorophenyl)-methyl-sulfamoyl]-N-(6-methylpyridin-2-yl)benzamide 2-chloro-5-[(4-fluorophenyl)(methyl)sulfamoyl]-N-(6-methylpyridin-2-yl)benzamide 2-chloro-5-[(4-fluorophenyl)-methyl-sulfamoyl]-N-(6-methyl-2-pyridyl)benza…	31	24981186	CHEMBL1552197			MMV676528 PMC6332852 https://www.ncbi.nlm.nih.gov/pmc/articles/PMC6332852	MMV676528 PMID30642330 https://pubmed.ncbi.nlm.nih.gov/30642330	DATASET ID: CHEMBL1201862 Title: PubChem BioAssay data set DATASET ID: CHEMBL3637841 Title: MMV Pathogen Box DOI: 10.6019/CHEMBL3637841 https://www.doi.org/10.6019/CHEMBL3637841 DATASET ID: CHEMBL3832761 Title: MMV Pathogen Box Bioactivity Data DOI: 10.6019/CHEMBL3832761 https://www.doi.org/10.6019/CHEMBL3832761 DATASET ID: CHEMBL3987221 Title: The Australian National University Dept Of Immunolog…	262	6		0		BDBM75308 Homo sapiens (Human) Target:karyopherin alpha 2 (RAG cohort 1, importin alpha 1), isoform CRA_b Tanimoto similarity:1.00000
MMV676536		COCC(C)NC(=O)CSc1ncnc2sc(cc12)-c1ccccc1	373.092	3.4446			6	1	1009267-40-6	SCHISTOSOMIASIS		MLS001151258 CHEMBL1342750 HMS2996N13 AKOS001473390 AKOS016857094 MCULE-9541734290 SMR000688446 SR-01000799272 SR-01000799272-2 Z20236581 N-(1-methoxypropan-2-yl)-2-({6-phenylthieno[2,3-d]pyrimidin-4-yl}sulfanyl)acetamide 1009267-40-6	3	18074104	CHEMBL1342750			MMV676536 PMC6805474 https://www.ncbi.nlm.nih.gov/pmc/articles/PMC6805474	MMV676536 PMID31640761 https://pubmed.ncbi.nlm.nih.gov/31640761	DATASET ID: CHEMBL1201862 Title: PubChem BioAssay data set DATASET ID: CHEMBL3637841 Title: MMV Pathogen Box DOI: 10.6019/CHEMBL3637841 https://www.doi.org/10.6019/CHEMBL3637841 DATASET ID: CHEMBL3832761 Title: MMV Pathogen Box Bioactivity Data DOI: 10.6019/CHEMBL3832761 https://www.doi.org/10.6019/CHEMBL3832761 DATASET ID: CHEMBL3987221 Title: The Australian National University Dept Of Immunolog…	8	6		0
MMV676539		O=C(NCCc1c[nH]c2ccccc12)C3=Cc4ccccc4OC3=O	332.116	5.5246			3	2	750621-38-6	TUBERCULOSIS	AChE, Acetylcholinesterase (PMID 27214510)	CHEMBL1543615 Enamine_004165 MLS001006070 HMS1405N07 HMS2722P16 ZINC3222009 BDBM50197937 AKOS017029723 MCULE-6125880069 SMR000349089 SR-01000745239 SR-01000745239-2 BRD-K64049771-001-09-3 Z26395673 N-[2-(1H-indol-3-yl)ethyl]-2-oxo-2H-chromene-3-carboxamide 750621-38-6	17	2340492	CHEMBL1543615			MMV676539 PMC6627850 https://www.ncbi.nlm.nih.gov/pmc/articles/PMC6627850 MMV676539 PMC6395923 https://www.ncbi.nlm.nih.gov/pmc/articles/PMC6395923 BRD-K64049771-001-09-3 PMC9266797 https://www.ncbi.nlm.nih.gov/pmc/articles/PMC9266797 BRD-K64049771-001-09-3 PMC9250207 https://www.ncbi.nlm.nih.gov/pmc/articles/PMC9250207 BRD-K64049771-001-09-3 PMC9179841 https://www.ncbi.nlm.nih.gov/pmc/articles/P…	MMV676539 PMID31234346 https://pubmed.ncbi.nlm.nih.gov/31234346 MMV676539 PMID30602522 https://pubmed.ncbi.nlm.nih.gov/30602522	DATASET ID: CHEMBL1201862 Title: PubChem BioAssay data set DATASET ID: CHEMBL3637841 Title: MMV Pathogen Box DOI: 10.6019/CHEMBL3637841 https://www.doi.org/10.6019/CHEMBL3637841 DATASET ID: CHEMBL3832761 Title: MMV Pathogen Box Bioactivity Data DOI: 10.6019/CHEMBL3832761 https://www.doi.org/10.6019/CHEMBL3832761 PUBLICATION ID: CHEMBL3861958 Title: Synthesis and anticholinesterase activity of cou…	6	6		0		BDBM50197937 Electrophorus electricus (Electric eel) Target:Acetylcholinesterase Tanimoto similarity:na BDBM50197937 Equus caballus (Horse) Target:Cholinesterase Tanimoto similarity:na
MMV676554		COc1ccc(Nc2ccccc2NC(=O)c3ccc(O)nc3)cc1	335.127	4.3386			5	3	873213-10-6	TUBERCULOSIS		CHEMBL2098204 TCMDC-142860 GSK1051703A MCULE-9852857622 SR-05000022519 SR-05000022519-1	4	18775329	CHEMBL2098204					DATASET ID: CHEMBL2095176 Title: GSK Tuberculosis Screening Data DOI: 10.6019/CHEMBL2095176 https://www.doi.org/10.6019/CHEMBL2095176 DATASET ID: CHEMBL3637841 Title: MMV Pathogen Box DOI: 10.6019/CHEMBL3637841 https://www.doi.org/10.6019/CHEMBL3637841 DATASET ID: CHEMBL3832761 Title: MMV Pathogen Box Bioactivity Data DOI: 10.6019/CHEMBL3832761 https://www.doi.org/10.6019/CHEMBL3832761 DATASET ID…	12	6		0
MMV676555		Cc1nnc(NCc2cccc(Cl)c2)c3ccccc13	283.088	2.9308			3	1	852664-06-3	TUBERCULOSIS		MLS001174273 CHEMBL1503153 N-[(3-chlorophenyl)methyl]-4-methylphthalazin-1-amine REGID_for_CID_6416437 HMS2895G06 ZINC6084612 AKOS008946903 MCULE-1559608585 SMR000595257 SR-01000822902 SR-01000822902-2 Z49525853 852664-06-3	4	6416437	CHEMBL1503153					DATASET ID: CHEMBL1201862 Title: PubChem BioAssay data set DATASET ID: CHEMBL2095176 Title: GSK Tuberculosis Screening Data DOI: 10.6019/CHEMBL2095176 https://www.doi.org/10.6019/CHEMBL2095176 DATASET ID: CHEMBL3637841 Title: MMV Pathogen Box DOI: 10.6019/CHEMBL3637841 https://www.doi.org/10.6019/CHEMBL3637841 DATASET ID: CHEMBL3832761 Title: MMV Pathogen Box Bioactivity Data DOI: 10.6019/CHEMBL3…	2	7		0
MMV676558		CC1=NN(C(=O)C1Cc2cccc3ccccc23)c4nc5ccccc5s4	371.109	3.4666			4	0	726201-06-5	TUBERCULOSIS		CHEMBL3637861 STK210201 AKOS002266913 MCULE-6129047536 SR-05000022517 SR-05000022517-1 2-(1,3-benzothiazol-2-yl)-5-methyl-4-(1-naphthylmethyl)-2,4-dihydro-3H-pyrazol-3-one 2-(1,3-benzothiazol-2-yl)-5-methyl-4-(naphthalen-1-ylmethyl)-2,4-dihydro-3H-pyrazol-3-one 726201-06-5	10	2980058	CHEMBL3637861			MMV676558 PMC6066566 https://www.ncbi.nlm.nih.gov/pmc/articles/PMC6066566	MMV676558 PMID30087858 https://pubmed.ncbi.nlm.nih.gov/30087858	DATASET ID: CHEMBL3637841 Title: MMV Pathogen Box DOI: 10.6019/CHEMBL3637841 https://www.doi.org/10.6019/CHEMBL3637841 DATASET ID: CHEMBL3832761 Title: MMV Pathogen Box Bioactivity Data DOI: 10.6019/CHEMBL3832761 https://www.doi.org/10.6019/CHEMBL3832761 DATASET ID: CHEMBL3987221 Title: The Australian National University Dept Of Immunology Pathogen Box Compounds Screened DOI: 10.6019/CHEMBL398722…	4	5		0
MMV676571		COc1ccc(cc1OC)c2onc(n2)c3cccc(NC(=O)Cc4ccc(F)cc4)c3	433.144	4.31			6	1	942873-89-4	TUBERCULOSIS	Likely Mycobacterium Inosine monophosphate dehydrogenase (IMPDH) (PMID 22479467)	CHEMBL2098442 TCMDC-142582 GSK2043267A MCULE-8777586647 SR-05000022504 SR-05000022504-1	12	35591142	CHEMBL2098442			GSK2043267A PMC5834492 https://www.ncbi.nlm.nih.gov/pmc/articles/PMC5834492 GSK2043267A PMC4704166 https://www.ncbi.nlm.nih.gov/pmc/articles/PMC4704166	GSK2043267A PMID29500372 https://pubmed.ncbi.nlm.nih.gov/29500372 GSK2043267A PMID26503663 https://pubmed.ncbi.nlm.nih.gov/26503663	DATASET ID: CHEMBL2095176 Title: GSK Tuberculosis Screening Data DOI: 10.6019/CHEMBL2095176 https://www.doi.org/10.6019/CHEMBL2095176 DATASET ID: CHEMBL3637841 Title: MMV Pathogen Box DOI: 10.6019/CHEMBL3637841 https://www.doi.org/10.6019/CHEMBL3637841 DATASET ID: CHEMBL3832761 Title: MMV Pathogen Box Bioactivity Data DOI: 10.6019/CHEMBL3832761 https://www.doi.org/10.6019/CHEMBL3832761 DATASET ID…	2	6		0
MMV676584	GSK1107112A	Fc1ccc2c(Cl)c(sc2c1)C(=O)NC3=NCCS3	313.975	3.7724			4	1	750621-19-3	TUBERCULOSIS		MLS000389777 3-chloro-N-(4,5-dihydro-1,3-thiazol-2-yl)-6-fluoro-1-benzothiophene-2-carboxamide SMR000256051 750621-19-3 3-Chloro-N-(4,5-dihydrothiazol-2-yl)-6-fluorobenzo[b]thiophene-2-carboxamide Enamine_003694 CHEMBL1527187 cid_2386708 BDBM114739 HMS1404H20 HMS2555J12 ZINC3270391 STK492194 AKOS003401019 MCULE-8853983071 IDI1_007337 SR-01000696782 SR-01000696782-2 Z30009356 3-chloro-6-fluoro-N-(…	3	2386708	CHEMBL1527187					DATASET ID: CHEMBL2095176 Title: GSK Tuberculosis Screening Data DOI: 10.6019/CHEMBL2095176 https://www.doi.org/10.6019/CHEMBL2095176 DATASET ID: CHEMBL3637841 Title: MMV Pathogen Box DOI: 10.6019/CHEMBL3637841 https://www.doi.org/10.6019/CHEMBL3637841 DATASET ID: CHEMBL3832761 Title: MMV Pathogen Box Bioactivity Data DOI: 10.6019/CHEMBL3832761 https://www.doi.org/10.6019/CHEMBL3832761 DATASET ID…	2	6		0		BDBM114739 Homo sapiens (Human) Target:Oxysterols receptor LXR-beta Tanimoto similarity:1.00000 BDBM114739 Caenorhabditis elegans Target:Protein DAF-12, isoform a Tanimoto similarity:1.00000
MMV676588		Nc1c2CCCCc2nc3sc4CCCCc4c13	258.119	3.3637			3	1	342392-04-5	TUBERCULOSIS		MLS000687142 SMR000284059 1,2,3,4,7,8,9,10-octahydro[1]benzothieno[2,3-b]quinolin-11-amine SR-01000505831 Oprea1_534970 cid_751739 SCHEMBL2575759 CHEMBL1504142 BDBM54815 HMS1679N09 HMS2612E17 ZINC202018 STK725635 1,2,3,4,7,8,9,10-octahydro-[1]benzothiolo[2,3-b]quinolin-11-amine AKOS000663175 CCG-344553 MCULE-3303796149 SR-01000505831-1 SR-01000505831-3 BRD-K01398663-001-07-5 BRD-K01398663-001-09-…	3	751739	CHEMBL1504142			MMV676588 PMC7179646 https://www.ncbi.nlm.nih.gov/pmc/articles/PMC7179646 CHEMBL1504142 PMC7179646 https://www.ncbi.nlm.nih.gov/pmc/articles/PMC7179646 BRD-K01398663-001-07-5 PMC9266797 https://www.ncbi.nlm.nih.gov/pmc/articles/PMC9266797 BRD-K01398663-001-07-5 PMC9245050 https://www.ncbi.nlm.nih.gov/pmc/articles/PMC9245050 BRD-K01398663-001-07-5 PMC9179841 https://www.ncbi.nlm.nih.gov/pmc/articl…	MMV676588 PMID32071043 https://pubmed.ncbi.nlm.nih.gov/32071043 CHEMBL1504142 PMID32071043 https://pubmed.ncbi.nlm.nih.gov/32071043	DATASET ID: CHEMBL1201862 Title: PubChem BioAssay data set DATASET ID: CHEMBL3637841 Title: MMV Pathogen Box DOI: 10.6019/CHEMBL3637841 https://www.doi.org/10.6019/CHEMBL3637841 DATASET ID: CHEMBL3832761 Title: MMV Pathogen Box Bioactivity Data DOI: 10.6019/CHEMBL3832761 https://www.doi.org/10.6019/CHEMBL3832761 DATASET ID: CHEMBL3987221 Title: The Australian National University Dept Of Immunolog…	2	6	CA-2748982-A1 CN-102341402-A JP-2012514594-A US-2011269790-A1 US-2015315575-A1 US-9938525-B2 US20110269790 US20110269790A1 US20150315575A1 US9938525B2 WO-2010076813-A1 WO2010076813A1	12		BDBM54815 Homo sapiens (Human) Target:Kappa-type opioid receptor Tanimoto similarity:1.00000
MMV676589		O=C(CCC1CCCCC1)Nc2cccc(c2)c3oc(nn3)c4occc4	365.174	0.7341			5	1	831250-33-0	TUBERCULOSIS		CHEMBL2098004 TCMDC-142770 GSK937213A ZINC2879704 STK277119 AKOS003365432 MCULE-7249686019 SR-05000022505 SR-05000022505-1 3-cyclohexyl-N-{3-[5-(furan-2-yl)-1,3,4-oxadiazol-2-yl]phenyl}propanamide	3	2231793	CHEMBL2098004			GSK937213A PMC4704166 https://www.ncbi.nlm.nih.gov/pmc/articles/PMC4704166	GSK937213A PMID26503663 https://pubmed.ncbi.nlm.nih.gov/26503663	DATASET ID: CHEMBL2095176 Title: GSK Tuberculosis Screening Data DOI: 10.6019/CHEMBL2095176 https://www.doi.org/10.6019/CHEMBL2095176 DATASET ID: CHEMBL3637841 Title: MMV Pathogen Box DOI: 10.6019/CHEMBL3637841 https://www.doi.org/10.6019/CHEMBL3637841 DATASET ID: CHEMBL3832761 Title: MMV Pathogen Box Bioactivity Data DOI: 10.6019/CHEMBL3832761 https://www.doi.org/10.6019/CHEMBL3832761 DATASET ID…	4	6		0
MMV676597		CCCn1nnc(NC(=O)COc2ccc(cc2)C3CCCCC3)n1	343.201	2.0948			6	1	638147-12-3	TUBERCULOSIS	PfNCR1, Plasmodium Niemann-Pick type C1-related (PMID 30638365)	2-(4-cyclohexylphenoxy)-N-(2-propyl-2H-tetrazol-5-yl)acetamide SMR000073603 MLS000048273 CHEMBL1310014 HMS2483B14 ZINC470131 STK053270 AKOS000604692 MCULE-9667346476 MLS000048273-02 SR-01000627910 SR-01000627910-2 BRD-K94228597-001-07-3	3	893627	CHEMBL1310014			BRD-K94228597-001-07-3 PMC9266797 https://www.ncbi.nlm.nih.gov/pmc/articles/PMC9266797 BRD-K94228597-001-07-3 PMC9245050 https://www.ncbi.nlm.nih.gov/pmc/articles/PMC9245050 BRD-K94228597-001-07-3 PMC9179841 https://www.ncbi.nlm.nih.gov/pmc/articles/PMC9179841 BRD-K94228597-001-07-3 PMC9158286 https://www.ncbi.nlm.nih.gov/pmc/articles/PMC9158286 BRD-K94228597-001-07-3 PMC9123481 https://www.ncbi.…	MMV676597 PMID30638365 https://pubmed.ncbi.nlm.nih.gov/30638365	DATASET ID: CHEMBL3637841 Title: MMV Pathogen Box DOI: 10.6019/CHEMBL3637841 https://www.doi.org/10.6019/CHEMBL3637841 DATASET ID: CHEMBL3832761 Title: MMV Pathogen Box Bioactivity Data DOI: 10.6019/CHEMBL3832761 https://www.doi.org/10.6019/CHEMBL3832761 DATASET ID: CHEMBL3987221 Title: The Australian National University Dept Of Immunology Pathogen Box Compounds Screened DOI: 10.6019/CHEMBL398722…	4	5		0
MMV676599	1-NM-PP1 (PP1 Analog II)	CC(C)(C)n1nc(Cc2cccc3ccccc23)c4c(N)ncnc14	331.18	1.7544			5	1	221244-14-0	CRYPTOSPORIDIOSIS	Human kinases (PMID 22037377)	221244-14-0 1-NM-PP1 PP1 Analog II, 1NM-PP1 1-tert-butyl-3-(naphthalen-1-ylmethyl)-1H-pyrazolo[3,4-d]pyrimidin-4-amine PP1 ANALOG II 1-(tert-butyl)-3-(naphthalen-1-ylmethyl)-1H-pyrazolo[3,4-d]pyrimidin-4-amine NM-PP1 1NM-PP1 1 NM-PP1 1NM-PP1(PP1 Analog II) 4-Amino-1-tert-butyl-3-(1'-naphthylmethyl)pyrazolo[3,4-d]pyrimidine CHEMBL573578 CHEBI:52309 1-tert-butyl-3-(naphthalen-1-ylmethyl)pyrazolo[3,…	8	5154691	CHEMBL2069955 CHEMBL573578	PP1 ANALOG II PMID33714893 https://pubmed.ncbi.nlm.nih.gov/33714893 PP1 ANALOG II PMID32068297 https://pubmed.ncbi.nlm.nih.gov/32068297 PP1 ANALOG II PMID31652541 https://pubmed.ncbi.nlm.nih.gov/31652541 PP1 ANALOG II PMID23591591 https://pubmed.ncbi.nlm.nih.gov/23591591 PP1 ANALOG II PMID22093512 https://pubmed.ncbi.nlm.nih.gov/22093512 PP1 ANALOG II PMID17981404 https://pubmed.ncbi.nlm.nih.gov/…	CID:5154691 PMID16408016 https://pubmed.ncbi.nlm.nih.gov/16408016 CID:5154691 PMID18303049 https://pubmed.ncbi.nlm.nih.gov/18303049 CID:5154691 PMID22037377 https://pubmed.ncbi.nlm.nih.gov/22037377 CID:5154691 PMID22320388 https://pubmed.ncbi.nlm.nih.gov/22320388 CID:5154691 PMID23398362 https://pubmed.ncbi.nlm.nih.gov/23398362 CID:5154691 PMID5081 https://pubmed.ncbi.nlm.nih.gov/5081	MMV676599 PMC7113605 https://www.ncbi.nlm.nih.gov/pmc/articles/PMC7113605 MMV676599 PMC6095626 https://www.ncbi.nlm.nih.gov/pmc/articles/PMC6095626 MMV676599 PMC5786798 https://www.ncbi.nlm.nih.gov/pmc/articles/PMC5786798 PP1 Analog II, 1NM-PP1 PMC9260697 https://www.ncbi.nlm.nih.gov/pmc/articles/PMC9260697 PP1 Analog II, 1NM-PP1 PMC9226383 https://www.ncbi.nlm.nih.gov/pmc/articles/PMC9226383 PP1…	MMV676599 PMID32234669 https://pubmed.ncbi.nlm.nih.gov/32234669 MMV676599 PMID29133550 https://pubmed.ncbi.nlm.nih.gov/29133550 MMV676599 PMID30080847 https://pubmed.ncbi.nlm.nih.gov/30080847 PP1 Analog II, 1NM-PP1 PMID34682295 https://pubmed.ncbi.nlm.nih.gov/34682295 PP1 Analog II, 1NM-PP1 PMID32760078 https://pubmed.ncbi.nlm.nih.gov/32760078 PP1 Analog II, 1NM-PP1 PMID29100057 https://pubmed.nc…	PUBLICATION ID: CHEMBL2069256 Title: Development of Toxoplasma gondii calcium-dependent protein kinase 1 (TgCDPK1) inhibitors with potent anti-toxoplasma activity. DOI: 10.1021/jm201713h https://www.doi.org/10.1021/jm201713h PUBLICATION ID: CHEMBL1150976 Title: The selectivity of protein kinase inhibitors: a further update. DOI: 10.1042/bj20070797 https://www.doi.org/10.1042/bj20070797 PUBLICATIO…	9	8	AU-2012296949-A1 AU-2012296949-B2 AU-2012296950-A1 AU-2012296950-B2 AU-2012296951-A1 AU-2012296951-B2 AU-2014257745-A1 AU-2014257745-B2 AU-2018231832-A1 AU-2018250795-A1 AU-2019223911-A1 AU-2605300-A AU-6362000-A AU-779008-B2 BR-112019021140-A2 CA-2369895-C CA-2380179-A1 CA-2526272-A1 CA-2742268-A1 CA-2769162-A1 CA-2769162-C CA-2843503-A1 CA-2843503-C CA-2843504-A1 CA-2843504-C CA-2843875-A1 CA-2…	100		BDBM50298225 Homo sapiens (Human) Target:Protein kinase C, PKC; classical/novel Tanimoto similarity:1.00000 BDBM50298225 Homo sapiens (Human) Target:cAMP-dependent protein kinase (PKA) Tanimoto similarity:1.00000 BDBM50298225 Homo sapiens (Human) Target:Serine/threonine-protein kinase D2 Tanimoto similarity:1.00000 BDBM50298225 Toxoplasma gondii Target:Calmodulin-domain protein kinase 1 Tanimoto …
MMV676600	Danusertib	CO[C@@H](C(=O)N1Cc2[nH]nc(NC(=O)c3ccc(cc3)N4CCN(C)CC4)c2C1)c5ccccc5	474.238	1.2897			6	2	827318-97-8	KINETOPLASTIDS	Human kinases (PMID 17125279)	Danusertib 827318-97-8 PHA-739358 Danusertib (PHA-739358) PHA 739358 (R)-N-(5-(2-methoxy-2-phenylacetyl)-1,4,5,6-tetrahydropyrrolo[3,4-c]pyrazol-3-yl)-4-(4-methylpiperazin-1-yl)benzamide UNII-M3X659D0FY PHA739358 CHEMBL402548 M3X659D0FY N-[5-((2R)-2-Methoxy-2-phenylethanoyl)-1,4,5,6-tetrahydropyrrolo[3,4-c]pyrazol-3-yl]-4-(4-methylpiperazin-1-yl)benzamide Danusertib [INN] Danusertib, PHA-739358 5…	20	11442891	CHEMBL1981047 CHEMBL384575	Danusertib PMID35159005 https://pubmed.ncbi.nlm.nih.gov/35159005 Danusertib PMID34916372 https://pubmed.ncbi.nlm.nih.gov/34916372 Danusertib PMID34910889 https://pubmed.ncbi.nlm.nih.gov/34910889 Danusertib PMID34176092 https://pubmed.ncbi.nlm.nih.gov/34176092 Danusertib PMID33934503 https://pubmed.ncbi.nlm.nih.gov/33934503 Danusertib PMID33754028 https://pubmed.ncbi.nlm.nih.gov/33754028 Danuserti…	CID:11442891 PMID17125279 https://pubmed.ncbi.nlm.nih.gov/17125279 CID:11442891 PMID18673174 https://pubmed.ncbi.nlm.nih.gov/18673174 CID:11442891 PMID19770380 https://pubmed.ncbi.nlm.nih.gov/19770380 CID:11442891 PMID19825950 https://pubmed.ncbi.nlm.nih.gov/19825950 CID:11442891 PMID20072840 https://pubmed.ncbi.nlm.nih.gov/20072840 CID:11442891 PMID20177074 https://pubmed.ncbi.nlm.nih.gov/201770…	MMV676600 PMC8608343 https://www.ncbi.nlm.nih.gov/pmc/articles/PMC8608343 MMV676600 PMC7179631 https://www.ncbi.nlm.nih.gov/pmc/articles/PMC7179631 MMV676600 PMC6376154 https://www.ncbi.nlm.nih.gov/pmc/articles/PMC6376154 MMV676600 PMC6301270 https://www.ncbi.nlm.nih.gov/pmc/articles/PMC6301270 Danusertib PMC9231089 https://www.ncbi.nlm.nih.gov/pmc/articles/PMC9231089 Danusertib PMC9159052 https:…	MMV676600 PMID34807936 https://pubmed.ncbi.nlm.nih.gov/34807936 MMV676600 PMID30647879 https://pubmed.ncbi.nlm.nih.gov/30647879 MMV676600 PMID30771616 https://pubmed.ncbi.nlm.nih.gov/30771616 MMV676600 PMID32071059 https://pubmed.ncbi.nlm.nih.gov/32071059 Danusertib PMID35159005 https://pubmed.ncbi.nlm.nih.gov/35159005 Danusertib PMID34916372 https://pubmed.ncbi.nlm.nih.gov/34916372 Danusertib PP…	DATASET ID: CHEMBL1201862 Title: PubChem BioAssay data set PUBLICATION ID: CHEMBL2346529 Title: The human Aurora kinase inhibitor danusertib is a lead compound for anti-trypanosomal drug discovery via target repurposing. DOI: 10.1016/j.ejmech.2012.07.038 https://www.doi.org/10.1016/j.ejmech.2012.07.038 PUBLICATION ID: CHEMBL4265875 Title: A comprehensive review on Aurora kinase: Small molecule in…	67	1	AR-063459-A1 AU-2004255347-A1 AU-2007233784-A1 AU-2007296744-A1 AU-2007316217-A1 AU-2008289255-A1 AU-2008289255-B2 AU-2009296482-A1 AU-2010210636-A1 AU-2010221818-A1 AU-2010258825-A1 AU-2010258825-B2 AU-2010258853-A1 AU-2010258853-B2 AU-2010258964-A1 AU-2010258964-B2 AU-2010258993-A1 AU-2010258993-B2 AU-2010259023-A1 AU-2010282547-A1 AU-2010292225-A1 AU-2010292225-B2 AU-2010292225-C1 AU-201031505…	100		BDBM209858 Homo sapiens (Human) Target:Ephrin type-A receptor 2 (EPHA2) Tanimoto similarity:1.00000
MMV676602	Milciclib	CNC(=O)c1nn(C)c2c3nc(Nc4ccc(cc4)N5CCN(C)CC5)ncc3CC(C)(C)c12	460.27	2.1093			8	2	802539-81-7	KINETOPLASTIDS	Human cyclin dependent kinases (CDKs) (PMID 19603809)	Milciclib PHA-848125 802539-81-7 PHA 848125 Milciclib (PHA-848125) UNII-688000M8S8 PHA848125 4,5-dihydro-N,1,4,4-tetramethyl-8-[[4-(4-methyl-1-piperazinyl)phenyl]amino]-1H-Pyrazolo[4,3-h]quinazoline-3-carboxamide 688000M8S8 N,1,4,4-tetramethyl-8-[4-(4-methylpiperazin-1-yl)anilino]-5H-pyrazolo[4,3-h]quinazoline-3-carboxamide Milciclib [INN] n,1,4,4-tetramethyl-8-((4-(4-methylpiperazin-1-yl)phenyl)…	9	16718576	CHEMBL4297668 CHEMBL561564 CHEMBL564829	MMV676602 PMID28751177 https://pubmed.ncbi.nlm.nih.gov/28751177 Milciclib PMID33524505 https://pubmed.ncbi.nlm.nih.gov/33524505 Milciclib PMID32784092 https://pubmed.ncbi.nlm.nih.gov/32784092 Milciclib PMID32469945 https://pubmed.ncbi.nlm.nih.gov/32469945 Milciclib PMID31784510 https://pubmed.ncbi.nlm.nih.gov/31784510 Milciclib PMID31562255 https://pubmed.ncbi.nlm.nih.gov/31562255 Milciclib PMID3…	CID:16718576 PMID1784 https://pubmed.ncbi.nlm.nih.gov/1784 CID:16718576 PMID19603809 https://pubmed.ncbi.nlm.nih.gov/19603809 CID:16718576 PMID20026273 https://pubmed.ncbi.nlm.nih.gov/20026273 CID:16718576 PMID20197397 https://pubmed.ncbi.nlm.nih.gov/20197397 CID:16718576 PMID20682657 https://pubmed.ncbi.nlm.nih.gov/20682657 CID:16718576 PMID22704958 https://pubmed.ncbi.nlm.nih.gov/22704958 CID:1…	MMV676602 PMC8608343 https://www.ncbi.nlm.nih.gov/pmc/articles/PMC8608343 MMV676602 PMC7179646 https://www.ncbi.nlm.nih.gov/pmc/articles/PMC7179646 MMV676602 PMC7113605 https://www.ncbi.nlm.nih.gov/pmc/articles/PMC7113605 MMV676602 PMC6805474 https://www.ncbi.nlm.nih.gov/pmc/articles/PMC6805474 MMV676602 PMC6603297 https://www.ncbi.nlm.nih.gov/pmc/articles/PMC6603297 MMV676602 PMC6376154 https://…	MMV676602 PMID34807936 https://pubmed.ncbi.nlm.nih.gov/34807936 MMV676602 PMID28751177 https://pubmed.ncbi.nlm.nih.gov/28751177 MMV676602 PMID30358879 https://pubmed.ncbi.nlm.nih.gov/30358879 MMV676602 PMID29133550 https://pubmed.ncbi.nlm.nih.gov/29133550 MMV676602 PMID31254719 https://pubmed.ncbi.nlm.nih.gov/31254719 MMV676602 PMID32071043 https://pubmed.ncbi.nlm.nih.gov/32071043 MMV676602 PMID3…	DATASET ID: CHEMBL1158643 Title: Unpublished dataset PUBLICATION ID: CHEMBL1151962 Title: Identification of N,1,4,4-tetramethyl-8-{[4-(4-methylpiperazin-1-yl)phenyl]amino}-4,5-dihydro-1H-pyrazolo[4,3-h]quinazoline-3-carboxamide (PHA-848125), a potent, orally available cyclin dependent kinase inhibitor. DOI: 10.1021/jm9006559 https://www.doi.org/10.1021/jm9006559 DATASET ID: CHEMBL3637841 Title: M…	6	10	AU-2004240772-B2 AU-2007213791-A1 AU-2013296237-A1 AU-2013296237-B2 AU-2013337264-A1 AU-2013337264-B2 AU-2014207342-A1 AU-2014207342-B2 AU-2014207342-C1 AU-2014227883-A1 AU-2014227883-B2 AU-2014227883-B9 AU-2014240872-A1 AU-2014244083-A1 AU-2014244083-B2 AU-2014254394-A1 AU-2014254394-A9 AU-2014254394-B2 AU-2014292827-A9 AU-2014368927-B2 AU-2015346046-A1 AU-2015346046-B2 AU-2016211246-A1 AU-20162…	100	MOA: Cyclin-dependent kinase 1 inhibitor REF: http://europepmc.org/abstract/MED/20682657 MOA: Cyclin-dependent kinase 1 inhibitor REF: http://europepmc.org/abstract/MED/25215591	BDBM31545 Homo sapiens (Human) Target:CDK7/Cyclin H/MNAT1 Tanimoto similarity:1.00000 BDBM31545 Homo sapiens (Human) Target:Cyclin-Dependent Kinase 1 (CDK1) Tanimoto similarity:1.00000 BDBM31545 Homo sapiens (Human) Target:Wee1-like protein kinase 2 Tanimoto similarity:1.00000 BDBM31545 Homo sapiens (Human) Target:Cyclin-Dependent Kinase 9 (CDK9) Tanimoto similarity:1.00000 BDBM31545 Homo sapiens…
MMV676603	BTZ043	CC1COC2(CCN(CC2)C3=NC(=O)c4cc(cc(c4S3)[N+](=O)[O-])C(F)(F)F)O1	431.076	4.0356			8	0	1161233-85-7	TUBERCULOSIS	Mycobacterium decaprenyl-phosphoribose epimerase DprE1 (PMID 22926573)	BTZ043 Racemate 957217-65-1 BTZ038 BTZ043 (Racemate) BTZ043 Racemic BTZ044 BTZ-10526043 2-(2-methyl-1,4-dioxa-8-azaspiro[4.5]decan-8-yl)-8-nitro-6-(trifluoromethyl)-4H-benzo[e][1,3]thiazin-4-one 2-(3-methyl-1,4-dioxa-8-azaspiro[4.5]decan-8-yl)-8-nitro-6-(trifluoromethyl)-1,3-benzothiazin-4-one Benzothiazinone 10526038 SCHEMBL1752396 C17H16F3N3O5S CHEMBL2419018 DTXSID80678524 HMS3654O19 BCP01786 B…	10	49769085	CHEMBL4466845 CHEMBL2419018 CHEMBL1822872 CHEMBL1822873	MMV676603 PMID35042884 https://pubmed.ncbi.nlm.nih.gov/35042884 BTZ043 Racemate PMID23886691 https://pubmed.ncbi.nlm.nih.gov/23886691 BTZ038 PMID31139575 https://pubmed.ncbi.nlm.nih.gov/31139575 BTZ038 PMID31081628 https://pubmed.ncbi.nlm.nih.gov/31081628 BTZ038 PMID28097740 https://pubmed.ncbi.nlm.nih.gov/28097740 BTZ038 PMID26515915 https://pubmed.ncbi.nlm.nih.gov/26515915 BTZ038 PMID26474057 h…	CID:49769085 PMID19299584 https://pubmed.ncbi.nlm.nih.gov/19299584 CID:49769085 PMID23886691 https://pubmed.ncbi.nlm.nih.gov/23886691	MMV676603 PMC8766476 https://www.ncbi.nlm.nih.gov/pmc/articles/PMC8766476 BTZ043 Racemate PMC7576498 https://www.ncbi.nlm.nih.gov/pmc/articles/PMC7576498 BTZ043 Racemate PMC7474187 https://www.ncbi.nlm.nih.gov/pmc/articles/PMC7474187 BTZ043 Racemate PMC7223789 https://www.ncbi.nlm.nih.gov/pmc/articles/PMC7223789 BTZ043 Racemate PMC4160756 https://www.ncbi.nlm.nih.gov/pmc/articles/PMC4160756 BTZ03…	MMV676603 PMID35042884 https://pubmed.ncbi.nlm.nih.gov/35042884 BTZ043 Racemate PMID23886691 https://pubmed.ncbi.nlm.nih.gov/23886691 BTZ038 PMID30689723 https://pubmed.ncbi.nlm.nih.gov/30689723 BTZ038 PMID25754492 https://pubmed.ncbi.nlm.nih.gov/25754492 BTZ038 PMID19299584 https://pubmed.ncbi.nlm.nih.gov/19299584 BTZ038 PMID23106277 https://pubmed.ncbi.nlm.nih.gov/23106277 BTZ038 PMID21401509 h…	PUBLICATION ID: CHEMBL4364356 Title: Deuteration of BTZ043 Extends the Lifetime of Meisenheimer Intermediates to the Antituberculosis Nitroso Oxidation State. DOI: 10.1021/acsmedchemlett.9b00308 https://www.doi.org/10.1021/acsmedchemlett.9b00308 PUBLICATION ID: CHEMBL2417535 Title: Synthesis and structure-activity relationships evaluation of benzothiazinone derivatives as potential anti-tubercula…	6	8	AU-2006343832-A1 AU-2006343832-B2 BR-PI0621693-A2 CA-2652841-A1 CA-2652841-C CZ-2013262-A3 CZ-2013263-A3 CZ-2015444-A3 CZ-305622-B6 CZ-305680-B6 EA-015910-B1 EP-2029583-B1 EP-2181998-A1 EP-2181998-B1 EP2029583A1 EP2029583B1 EP2181998A1 EP2181998B1 EP3790536A1 ES-2345902-T3 JP-2009537576-A JP-5068813-B2 KR-101314999-B1 KR-20090029736-A PT-2029583-E RU-2395508-C1 US-2009239851-A1 US-2011160193-A1 U…	45
MMV676604	AZD438	CC(C)n1c(C)ncc1c2ccnc(Nc3ccc(cc3)S(=O)(=O)C)n2	371.142	3.3259			7	1	602306-29-6	KINETOPLASTIDS	Human cyclin dependent kinases (CDKs) (PMID 30826329)	602306-29-6 AZD5438 AZD 5438 AZD-5438 4-(1-isopropyl-2-methyl-1H-imidazol-5-yl)-N-(4-(methylsulfonyl)phenyl)pyrimidin-2-amine CHEMBL488436 UNII-276Z913G29 2-Pyrimidinamine,4-[2-methyl-1-(1-methylethyl)-1H-imidazol-5-yl]-N-[4-(methylsulfonyl)phenyl]- 276Z913G29 4-(2-methyl-3-propan-2-ylimidazol-4-yl)-N-(4-methylsulfonylphenyl)pyrimidin-2-amine C18H21N5O2S 4-(2-methyl-3-propan-2-yl-imidazol-4-yl)-~…	13	16747683	CHEMBL488436 CHEMBL454649	MMV676604 PMID33378956 https://pubmed.ncbi.nlm.nih.gov/33378956 AZD5438 PMID35439415 https://pubmed.ncbi.nlm.nih.gov/35439415 AZD5438 PMID34560429 https://pubmed.ncbi.nlm.nih.gov/34560429 AZD5438 PMID34168152 https://pubmed.ncbi.nlm.nih.gov/34168152 AZD5438 PMID33268358 https://pubmed.ncbi.nlm.nih.gov/33268358 AZD5438 PMID32820789 https://pubmed.ncbi.nlm.nih.gov/32820789 AZD5438 PMID31964596 http…	CID:16747683 PMID11960696 https://pubmed.ncbi.nlm.nih.gov/11960696 CID:16747683 PMID16146805 https://pubmed.ncbi.nlm.nih.gov/16146805 CID:16747683 PMID16236519 https://pubmed.ncbi.nlm.nih.gov/16236519 CID:16747683 PMID16603719 https://pubmed.ncbi.nlm.nih.gov/16603719 CID:16747683 PMID19509270 https://pubmed.ncbi.nlm.nih.gov/19509270	MMV676604 PMC8608343 https://www.ncbi.nlm.nih.gov/pmc/articles/PMC8608343 MMV676604 PMC7113605 https://www.ncbi.nlm.nih.gov/pmc/articles/PMC7113605 MMV676604 PMC6332852 https://www.ncbi.nlm.nih.gov/pmc/articles/PMC6332852 MMV676604 PMC6301270 https://www.ncbi.nlm.nih.gov/pmc/articles/PMC6301270 MMV676604 PMC6420171 https://www.ncbi.nlm.nih.gov/pmc/articles/PMC6420171 MMV676604 PMC6095626 https://…	MMV676604 PMID34807936 https://pubmed.ncbi.nlm.nih.gov/34807936 MMV676604 PMID33378956 https://pubmed.ncbi.nlm.nih.gov/33378956 MMV676604 PMID32234669 https://pubmed.ncbi.nlm.nih.gov/32234669 MMV676604 PMID30358879 https://pubmed.ncbi.nlm.nih.gov/30358879 MMV676604 PMID30080847 https://pubmed.ncbi.nlm.nih.gov/30080847 MMV676604 PMID30647879 https://pubmed.ncbi.nlm.nih.gov/30647879 MMV676604 PMID2…	PUBLICATION ID: CHEMBL1152177 Title: Imidazole pyrimidine amides as potent, orally bioavailable cyclin-dependent kinase inhibitors. DOI: 10.1016/j.bmcl.2008.10.075 https://www.doi.org/10.1016/j.bmcl.2008.10.075 PUBLICATION ID: CHEMBL1152195 Title: The discovery of AZD5597, a potent imidazole pyrimidine amide CDK inhibitor suitable for intravenous dosing. DOI: 10.1016/j.bmcl.2008.10.102 https://ww…	27	9	AU-2003214394-A1 AU-2004291062-A1 AU-2004293030-A1 AU-2004293071-A1 AU-2004293075-A1 AU-2004293463-A1 AU-2005210668-A1 AU-2006207322-A1 AU-2006207325-A1 AU-2006207325-B2 AU-2012316084-A1 AU-2012316084-B2 AU-2013296237-A1 AU-2013296237-B2 AU-2014236207-A1 AU-2014236207-B2 AU-2014348657-A1 AU-2014366047-B2 AU-2015244039-B2 AU-2015292744-A8 AU-2015292744-B2 AU-2015292744-C1 AU-2015292755-B2 AU-20153…	100	MOA: Cyclin-dependent kinase inhibitor REF: http://europepmc.org/abstract/MED/19509270	BDBM50246253 Homo sapiens (Human) Target:G1/S-specific cyclin-D3 Tanimoto similarity:1.00000 BDBM50246253 Homo sapiens (Human) Target:Potassium voltage-gated channel subfamily H member 2 Tanimoto similarity:1.00000 BDBM50246253 Homo sapiens (Human) Target:Cyclin-dependent kinase 2 Tanimoto similarity:1.00000 BDBM50246253 Homo sapiens (Human) Target:Cyclin-T1 Tanimoto similarity:1.00000 BDBM502462…
MMV676605	Linsitinib	C[C@@]1(O)C[C@@H](C1)c2nc(c3ccc4ccc(nc4c3)c5ccccc5)c6c(N)nccn26	421.19	4.2265			6	2	867160-71-2,1356958-77-4	MALARIA	Human IGF-1 receptor (IGF-1R) (PMID 21425998)	Linsitinib 867160-71-2 OSI-906 Linsitinib(OSI-906) OSI906 OSI 906 OSI-906 (Linsitinib) OSI-906AA ASP-7487 UNII-15A52GPT8T 3-[8-amino-1-(2-phenylquinolin-7-yl)imidazo[1,5-a]pyrazin-3-yl]-1-methylcyclobutan-1-ol 15A52GPT8T CHEMBL1091644 cis-3-[8-Amino-1-(2-phenyl-7-quinolinyl)imidazo[1,5-a]pyrazin-3-yl]-1-methylcyclobutanol C26H23N5O cis-3-(8-amino-1-(2-phenyl-7-quinolinyl)imidazo(1,5-a)pyrazin-3-y…	8	11640390	CHEMBL1996234 CHEMBL1091644	Linsitinib PMID35809263 https://pubmed.ncbi.nlm.nih.gov/35809263 Linsitinib PMID35574033 https://pubmed.ncbi.nlm.nih.gov/35574033 Linsitinib PMID35209193 https://pubmed.ncbi.nlm.nih.gov/35209193 Linsitinib PMID35197754 https://pubmed.ncbi.nlm.nih.gov/35197754 Linsitinib PMID35154476 https://pubmed.ncbi.nlm.nih.gov/35154476 Linsitinib PMID34982265 https://pubmed.ncbi.nlm.nih.gov/34982265 Linsitini…	CID:11640390 PMID21425998 https://pubmed.ncbi.nlm.nih.gov/21425998 CID:11640390 PMID24535192 https://pubmed.ncbi.nlm.nih.gov/24535192 CID:11640390 PMID24933099 https://pubmed.ncbi.nlm.nih.gov/24933099	Linsitinib PMC9271361 https://www.ncbi.nlm.nih.gov/pmc/articles/PMC9271361 Linsitinib PMC9248389 https://www.ncbi.nlm.nih.gov/pmc/articles/PMC9248389 Linsitinib PMC9223120 https://www.ncbi.nlm.nih.gov/pmc/articles/PMC9223120 Linsitinib PMC9177255 https://www.ncbi.nlm.nih.gov/pmc/articles/PMC9177255 Linsitinib PMC9160919 https://www.ncbi.nlm.nih.gov/pmc/articles/PMC9160919 Linsitinib PMC9151683 ht…	MMV676605 PMID31933526 https://pubmed.ncbi.nlm.nih.gov/31933526 Linsitinib PMID35568782 https://pubmed.ncbi.nlm.nih.gov/35568782 Linsitinib PMID35154476 https://pubmed.ncbi.nlm.nih.gov/35154476 Linsitinib PMID35197754 https://pubmed.ncbi.nlm.nih.gov/35197754 Linsitinib PMID34964902 https://pubmed.ncbi.nlm.nih.gov/34964902 Linsitinib PMID35809263 https://pubmed.ncbi.nlm.nih.gov/35809263 Linsitinib…	DATASET ID: CHEMBL1201862 Title: PubChem BioAssay data set DATASET ID: CHEMBL3885741 Title: K4DD drug target binding kinetics data DOI: 10.6019/CHEMBL3885741 https://www.doi.org/10.6019/CHEMBL3885741 PUBLICATION ID: CHEMBL1156213 Title: Imidazo[2,1-b]thiazoles: multitargeted inhibitors of both the insulin-like growth factor receptor and members of the epidermal growth factor family of receptor ty…	2	16	AR-075239-A1 AU-2010210636-A1 AU-2010314905-A1 AU-2010319322-A1 AU-2010321773-A1 AU-2011223643-A1 AU-2011223655-A1 AU-2011255218-A1 AU-2011255218-B2 AU-2011270890-A1 AU-2011326427-A1 AU-2012205337-A1 AU-2012205669-A1 AU-2012205669-B2 AU-2012206511-A1 AU-2012212075-A1 AU-2012213390-A1 AU-2012223639-B2 AU-2012284088-A1 AU-2012284088-B2 AU-2012284091-A1 AU-2012284091-B2 AU-2012302197-A1 AU-201230219…	100	MOA: Insulin-like growth factor I receptor inhibitor REF: http://europepmc.org/abstract/MED/17671083 MOA: Insulin-like growth factor I receptor inhibitor REF: http://europepmc.org/abstract/MED/21425998 MOA: Insulin-like growth factor I receptor inhibitor REF: http://europepmc.org/abstract/MED/25208878	BDBM50315887 Homo sapiens (Human) Target:Insulin receptor Tanimoto similarity:1.00000 BDBM185150 Homo sapiens (Human) Target:Ferrochelatase R115L (FECH) Tanimoto similarity:1.00000 BDBM50315887 Homo sapiens (Human) Target:ATP-binding cassette sub-family G member 2 Tanimoto similarity:1.00000 BDBM50315887 Homo sapiens (Human) Target:Multidrug resistance protein 1/Multidrug resistance associated pr…
MMV676877		OCCNc1ccc(cc1)C(=O)C2C[C@H]2c3ccc(Cl)cc3	315.103	2.1762			3	2	1260214-69-4	MALARIA		CHEMBL3637880 SR-05000022696 SR-05000022696-1	5	122196551	CHEMBL3637880 CHEMBL1289212			MMV676877 PMC6332852 https://www.ncbi.nlm.nih.gov/pmc/articles/PMC6332852	MMV676877 PMID30642330 https://pubmed.ncbi.nlm.nih.gov/30642330	DATASET ID: CHEMBL3637841 Title: MMV Pathogen Box DOI: 10.6019/CHEMBL3637841 https://www.doi.org/10.6019/CHEMBL3637841 DATASET ID: CHEMBL3832761 Title: MMV Pathogen Box Bioactivity Data DOI: 10.6019/CHEMBL3832761 https://www.doi.org/10.6019/CHEMBL3832761 DATASET ID: CHEMBL3987221 Title: The Australian National University Dept Of Immunology Pathogen Box Compounds Screened DOI: 10.6019/CHEMBL398722…	2	5		0
MMV676881	Cruzain-IN-1	CCn1cnc2c(Nc3cc(F)cc(F)c3)nc(nc12)C#N	300.094	3.5455			6	1	1199523-24-4	MALARIA	Trypanosoma cruzain (PMID 23181936)	Cruzain-IN-1 1199523-24-4 ML092 CHEMBL567341 6-(3,5-difluoroanilino)-9-ethylpurine-2-carbonitrile 6-(3,5-difluoroanilino)-9-ethyl-2-purinecarbonitrile 6-(3,5-Difluorophenylamino)-9-ethyl-9H-purine-2-carbonitrile 6-[(3,5-difluorophenyl)amino]-9-ethyl-9H-purine-2-carbonitrile Cruzain-IN-1ML092 Cruzain-IN-1;ML-092 ML092 Cruzain-IN-1 MLS002471782 CHEBI:92430 HMS2203P24 HMS3332L09 BCP29960 ZXB52324 BD…	10	44143088	CHEMBL567341			MMV676881 PMC8167364 https://www.ncbi.nlm.nih.gov/pmc/articles/PMC8167364 MMV676881 PMC6805474 https://www.ncbi.nlm.nih.gov/pmc/articles/PMC6805474 MMV676881 PMC6332852 https://www.ncbi.nlm.nih.gov/pmc/articles/PMC6332852 Cruzain-IN-1 PMC9272570 https://www.ncbi.nlm.nih.gov/pmc/articles/PMC9272570 Cruzain-IN-1 PMC9271247 https://www.ncbi.nlm.nih.gov/pmc/articles/PMC9271247 Cruzain-IN-1 PMC9232490…	MMV676881 PMID33932049 https://pubmed.ncbi.nlm.nih.gov/33932049 MMV676881 PMID31640761 https://pubmed.ncbi.nlm.nih.gov/31640761 MMV676881 PMID30642330 https://pubmed.ncbi.nlm.nih.gov/30642330 Cruzain-IN-1 PPR379573	PUBLICATION ID: CHEMBL1156759 Title: Identification and optimization of inhibitors of Trypanosomal cysteine proteases: cruzain, rhodesain, and TbCatB. DOI: 10.1021/jm901069a https://www.doi.org/10.1021/jm901069a DATASET ID: CHEMBL3637841 Title: MMV Pathogen Box DOI: 10.6019/CHEMBL3637841 https://www.doi.org/10.6019/CHEMBL3637841 DATASET ID: CHEMBL3832761 Title: MMV Pathogen Box Bioactivity Data D…	13	7		0		BDBM50303420 Carica papaya Target:Papain Tanimoto similarity:1.00000 BDBM50303420 Trypanosoma cruzi Target:Cruzipain Tanimoto similarity:1.00000 BDBM50303420 Homo sapiens (Human) Target:Cathepsin Z Tanimoto similarity:1.00000 BDBM50303420 Engyodontium album Target:Proteinase K Tanimoto similarity:1.00000 BDBM50303420 Homo sapiens (Human) Target:Disintegrin and metalloproteinase domain-containing …
MMV687138		NC(=O)c1cc(ccc1OCCOc2ccccc2)c3ccsc3	339.093	1.4933			4	1	1443139-62-5	TUBERCULOSIS	Likely mycobacterium potentially Rv0014c (serine/threonine-protein kinase) (PMID 24098102)	CHEMBL2098378 TCMDC-142559 GSK1365028A SR-05000022620 SR-05000022620-1	3	70693495	CHEMBL2098378			MMV687138 PMC6395923 https://www.ncbi.nlm.nih.gov/pmc/articles/PMC6395923 GSK1365028A PMC3789770 https://www.ncbi.nlm.nih.gov/pmc/articles/PMC3789770	MMV687138 PMID30602522 https://pubmed.ncbi.nlm.nih.gov/30602522 GSK1365028A PMID24098102 https://pubmed.ncbi.nlm.nih.gov/24098102	DATASET ID: CHEMBL2095176 Title: GSK Tuberculosis Screening Data DOI: 10.6019/CHEMBL2095176 https://www.doi.org/10.6019/CHEMBL2095176 DATASET ID: CHEMBL3637841 Title: MMV Pathogen Box DOI: 10.6019/CHEMBL3637841 https://www.doi.org/10.6019/CHEMBL3637841 DATASET ID: CHEMBL3832761 Title: MMV Pathogen Box Bioactivity Data DOI: 10.6019/CHEMBL3832761 https://www.doi.org/10.6019/CHEMBL3832761 DATASET ID…	2	6		0
MMV687145	GSK3011724A	CCCCS(=O)(=O)Nc1ccc2cnn(C)c2c1	267.104	4.8488			4	1	2293983-60-3	TUBERCULOSIS	Mycobacterium ketoacyl-ACP synthase (KasA) (PMID 32196311)	GSK3011724A 6U5 CHEMBL2098221 SCHEMBL20770011 TCMDC-142399 DG167 N-(1-methylindazol-6-yl)butane-1-sulfonamide SR-05000022575 SR-05000022575-1 Q27456562	6	70689295	CHEMBL2098221	GSK3011724A PMID33139282 https://pubmed.ncbi.nlm.nih.gov/33139282 GSK3011724A PMID32196311 https://pubmed.ncbi.nlm.nih.gov/32196311 GSK3011724A PMID30563908 https://pubmed.ncbi.nlm.nih.gov/30563908 GSK3011724A PMID27581223 https://pubmed.ncbi.nlm.nih.gov/27581223		GSK3011724A PMC9159947 https://www.ncbi.nlm.nih.gov/pmc/articles/PMC9159947 GSK3011724A PMC8659263 https://www.ncbi.nlm.nih.gov/pmc/articles/PMC8659263 GSK3011724A PMC8190606 https://www.ncbi.nlm.nih.gov/pmc/articles/PMC8190606 GSK3011724A PMC8005628 https://www.ncbi.nlm.nih.gov/pmc/articles/PMC8005628 GSK3011724A PMC7927822 https://www.ncbi.nlm.nih.gov/pmc/articles/PMC7927822 GSK3011724A PMC7689…	GSK3011724A PMID33139282 https://pubmed.ncbi.nlm.nih.gov/33139282 GSK3011724A PMID32196311 https://pubmed.ncbi.nlm.nih.gov/32196311 GSK3011724A PMID27581223 https://pubmed.ncbi.nlm.nih.gov/27581223 GSK3011724A PMID32062007 https://pubmed.ncbi.nlm.nih.gov/32062007 GSK3011724A PMID33251429 https://pubmed.ncbi.nlm.nih.gov/33251429 GSK3011724A PMID29500372 https://pubmed.ncbi.nlm.nih.gov/29500372 GSK…	DATASET ID: CHEMBL2095176 Title: GSK Tuberculosis Screening Data DOI: 10.6019/CHEMBL2095176 https://www.doi.org/10.6019/CHEMBL2095176 DATASET ID: CHEMBL3637841 Title: MMV Pathogen Box DOI: 10.6019/CHEMBL3637841 https://www.doi.org/10.6019/CHEMBL3637841 DATASET ID: CHEMBL3832761 Title: MMV Pathogen Box Bioactivity Data DOI: 10.6019/CHEMBL3832761 https://www.doi.org/10.6019/CHEMBL3832761 DATASET ID…	3	6	CN-111479805-A EP-3676255-A1 EP3676255A1 US-11186549-B2 US-2020199076-A1 US20200199076A1 WO-2019046467-A1 WO2019046467A1	8
MMV687146		Cc1cc(C)c2cc([nH]c2c1)C(=O)NC3CCCCCCC3	298.205	3.2232			1	2	1432641-71-8	TUBERCULOSIS	Mycobacterium proteasome (PMID 33074049)	N-cyclooctyl-4,6-dimethyl-1H-indole-2-carboxamide CHEMBL2347950 SCHEMBL17205073 SR-05000022610 SR-05000022610-1	6	71662594	CHEMBL2347950 CHEMBL2347953 CHEMBL2098229	MMV687146 PMID33074049 https://pubmed.ncbi.nlm.nih.gov/33074049	CID:71662594 PMID23611124 https://pubmed.ncbi.nlm.nih.gov/23611124	MMV687146 PMC9042791 https://www.ncbi.nlm.nih.gov/pmc/articles/PMC9042791 MMV687146 PMC7503588 https://www.ncbi.nlm.nih.gov/pmc/articles/PMC7503588 MMV687146 PMC6395923 https://www.ncbi.nlm.nih.gov/pmc/articles/PMC6395923 MMV687146 PMC6125491 https://www.ncbi.nlm.nih.gov/pmc/articles/PMC6125491 MMV687146 PMC5919404 https://www.ncbi.nlm.nih.gov/pmc/articles/PMC5919404 MMV687146 PMC5559473 https://…	MMV687146 PMID33074049 https://pubmed.ncbi.nlm.nih.gov/33074049 MMV687146 PMID29698397 https://pubmed.ncbi.nlm.nih.gov/29698397 MMV687146 PMID30012760 https://pubmed.ncbi.nlm.nih.gov/30012760 MMV687146 PMID28861054 https://pubmed.ncbi.nlm.nih.gov/28861054 MMV687146 PMID35544099 https://pubmed.ncbi.nlm.nih.gov/35544099 MMV687146 PMID32867307 https://pubmed.ncbi.nlm.nih.gov/32867307 MMV687146 PMID3…	PUBLICATION ID: CHEMBL2346611 Title: Preliminary structure-activity relationships and biological evaluation of novel antitubercular indolecarboxamide derivatives against drug-susceptible and drug-resistant Mycobacterium tuberculosis strains. DOI: 10.1021/jm4003878 https://www.doi.org/10.1021/jm4003878 DATASET ID: CHEMBL3637841 Title: MMV Pathogen Box DOI: 10.6019/CHEMBL3637841 https://www.doi.org…	16	6	US-10383848-B2 US-2017044100-A1 US-2018036283-A1 US10383848B2 US20170044100A1 US20180036283A1 US20200331897A1 WO-2015164482-A1 WO-2016171743-A1 WO2015164482A1 WO2016171743A1	11
MMV687170		COc1ccc(Cn2cnc3c(nc(Cl)nc23)c4occc4)cc1	340.073	3.6328			6	0	850792-12-0	TUBERCULOSIS		CHEMBL364019 SCHEMBL5451814 AKOS034159032 SR-05000022612 SR-05000022612-1 2-chloro-6-(2-furyl)-9-(4-methoxyphenylmethyl)-9H-purine 2-chloro-6-(2-furyl)-9-[(4-methoxyphenyl)methyl]purine 2-chloro-6-(2-furyl)-9-(4-methoxy-phenylmethyl)-9H-purine 9H-Purine, 2-chloro-6-(2-furanyl)-9-[(4-methoxyphenyl)methyl]-	7	5270751	CHEMBL364019		CID:5270751 PMID15801862 https://pubmed.ncbi.nlm.nih.gov/15801862 CID:5270751 PMID17478910 https://pubmed.ncbi.nlm.nih.gov/17478910 CID:5270751 PMID19709890 https://pubmed.ncbi.nlm.nih.gov/19709890 CID:5270751 PMID20833056 https://pubmed.ncbi.nlm.nih.gov/20833056	MMV687170 PMC6395923 https://www.ncbi.nlm.nih.gov/pmc/articles/PMC6395923	MMV687170 PMID30602522 https://pubmed.ncbi.nlm.nih.gov/30602522	PUBLICATION ID: CHEMBL1144411 Title: Synthesis, biological activity, and SAR of antimycobacterial 9-aryl-, 9-arylsulfonyl-, and 9-benzyl-6-(2-furyl)purines. DOI: 10.1021/jm0408924 https://www.doi.org/10.1021/jm0408924 PUBLICATION ID: CHEMBL1139826 Title: Synthesis, biological activity, and SAR of antimycobacterial 2- and 8-substituted 6-(2-furyl)-9-(p-methoxybenzyl)purines. DOI: 10.1016/j.bmc.200…	0	5	US-2007203159-A1 US20070203159 US20070203159A1	3
MMV687172		O=C(C1CCN(CC1)c2cc(ncn2)n3cccc3)N4CCc5ccccc5C4	387.206	4.0237			5	0	2650027-05-5	TUBERCULOSIS		CHEMBL3637847 SR-05000022638 SR-05000022638-1	6	122196543	CHEMBL3637847					DATASET ID: CHEMBL3637841 Title: MMV Pathogen Box DOI: 10.6019/CHEMBL3637841 https://www.doi.org/10.6019/CHEMBL3637841 DATASET ID: CHEMBL3832761 Title: MMV Pathogen Box Bioactivity Data DOI: 10.6019/CHEMBL3832761 https://www.doi.org/10.6019/CHEMBL3832761 DATASET ID: CHEMBL3987221 Title: The Australian National University Dept Of Immunology Pathogen Box Compounds Screened DOI: 10.6019/CHEMBL398722…	1	5		0
MMV687180		CCc1ccc(cc1)[C@@H]2C[C@@H](n3ncc(C(=O)NCc4ccc(OC)cc4)c3N2)C(F)(F)F	458.193	2.9559			5	2	1403602-60-7	TUBERCULOSIS		TCMDC-142691 CHEMBL2098398 SCHEMBL13730804 GSK1589673A ZINC9410430 (5S,7R)-5-(4-ethylphenyl)-N-[(4-methoxyphenyl)methyl]-7-(trifluoromethyl)-4,5,6,7-tetrahydropyrazolo[1,5-a]pyrimidine-3-carboxamide	6	136252896	CHEMBL4535129 CHEMBL2098398			MMV687180 PMC5734697 https://www.ncbi.nlm.nih.gov/pmc/articles/PMC5734697 GSK1589673A PMC7802072 https://www.ncbi.nlm.nih.gov/pmc/articles/PMC7802072 GSK1589673A PMC5834492 https://www.ncbi.nlm.nih.gov/pmc/articles/PMC5834492 GSK1589673A PMC3743164 https://www.ncbi.nlm.nih.gov/pmc/articles/PMC3743164	MMV687180 PMID29223747 https://pubmed.ncbi.nlm.nih.gov/29223747 GSK1589673A PMID33319550 https://pubmed.ncbi.nlm.nih.gov/33319550 GSK1589673A PMID29500372 https://pubmed.ncbi.nlm.nih.gov/29500372 GSK1589673A PMID23307663 https://pubmed.ncbi.nlm.nih.gov/23307663 GSK1589673A PMID24132686 https://pubmed.ncbi.nlm.nih.gov/24132686	DATASET ID: CHEMBL4513161 Title: CO-ADD screening of MMV (CH) - Pandemic Response Box DOI: 10.6019/CHEMBL4513161 https://www.doi.org/10.6019/CHEMBL4513161 DATASET ID: CHEMBL2095176 Title: GSK Tuberculosis Screening Data DOI: 10.6019/CHEMBL2095176 https://www.doi.org/10.6019/CHEMBL2095176 PUBLICATION ID: CHEMBL2429770 Title: Development of Mycobacterium tuberculosis whole cell screening hits as po…	3	7	EP-2699577-A1 EP2699577A1 JP-2014511894-A US-2014038989-A1 US20140038989 US20140038989A1 WO-2012143522-A1 WO2012143522A1	8
MMV687188		COc1ccc2nc(C)cc(OCC(=O)Nc3ccccc3OC)c2c1	352.142	2.7353			5	1	1443138-54-2	TUBERCULOSIS		CHEMBL2097971 SCHEMBL20886267 TCMDC-142360 GSK358607A ZINC84733668 SR-05000022602 SR-05000022602-1 2-[(6-methoxy-2-methyl-4-quinolyl)oxy]-N-(2-methoxyphenyl)acetamide	6	70685044	CHEMBL2097971			MMV687188 PMC9211397 https://www.ncbi.nlm.nih.gov/pmc/articles/PMC9211397 GSK358607A PMC7287914 https://www.ncbi.nlm.nih.gov/pmc/articles/PMC7287914 GSK358607A PMC3743164 https://www.ncbi.nlm.nih.gov/pmc/articles/PMC3743164	MMV687188 PMID35647647 https://pubmed.ncbi.nlm.nih.gov/35647647 GSK358607A PMID32455566 https://pubmed.ncbi.nlm.nih.gov/32455566 GSK358607A PMID23307663 https://pubmed.ncbi.nlm.nih.gov/23307663 GSK358607A PMID24132686 https://pubmed.ncbi.nlm.nih.gov/24132686	DATASET ID: CHEMBL2095176 Title: GSK Tuberculosis Screening Data DOI: 10.6019/CHEMBL2095176 https://www.doi.org/10.6019/CHEMBL2095176 PUBLICATION ID: CHEMBL2429770 Title: Development of Mycobacterium tuberculosis whole cell screening hits as potential antituberculosis agents. DOI: 10.1021/jm400381v https://www.doi.org/10.1021/jm400381v DATASET ID: CHEMBL3301361 Title: Experimental in vitro DMPK a…	2	7	BR-102015014680-A2 US-11129816-B2 US20200316036A1 WO-2016201541-A1 WO-2019068910-A1 WO2019068910A1	6
MMV687189		COc1ccc2nc(C)cc(OCC(=O)NCc3ccccc3)c2c1	336.147	2.8356			4	1	1443138-77-9	TUBERCULOSIS	MtbCYTb, Mycobacterium cytochrome bc1 complex (PMID 28337336)	CHEMBL2098183 TCMDC-142388 GSK463114A NSC789234 ZINC84739329 NSC-789234 SR-05000022622 SR-05000022622-1	5	70682976	CHEMBL2098183					DATASET ID: CHEMBL2095176 Title: GSK Tuberculosis Screening Data DOI: 10.6019/CHEMBL2095176 https://www.doi.org/10.6019/CHEMBL2095176 DATASET ID: CHEMBL3301361 Title: Experimental in vitro DMPK and physicochemical data on a set of publicly disclosed compounds DOI: 10.6019/CHEMBL3301361 https://www.doi.org/10.6019/CHEMBL3301361 DATASET ID: CHEMBL3637841 Title: MMV Pathogen Box DOI: 10.6019/CHEMBL3…	2	7		0
MMV687239		CC(C)(C(=O)Nc1ccc(F)cc1)n2cc(cn2)c3ccccc3F	341.134	2.8271			3	1	2650129-96-5	TUBERCULOSIS		CHEMBL3637848 SR-05000022572 SR-05000022572-1	15	122196544	CHEMBL3637848					DATASET ID: CHEMBL3637841 Title: MMV Pathogen Box DOI: 10.6019/CHEMBL3637841 https://www.doi.org/10.6019/CHEMBL3637841 DATASET ID: CHEMBL3832761 Title: MMV Pathogen Box Bioactivity Data DOI: 10.6019/CHEMBL3832761 https://www.doi.org/10.6019/CHEMBL3832761 DATASET ID: CHEMBL3987221 Title: The Australian National University Dept Of Immunology Pathogen Box Compounds Screened DOI: 10.6019/CHEMBL398722…	5	5		0
MMV687243		NC(=O)c1cc(Br)ccc1OCCOc2ccccc2	335.016	3.296			3	1	2249040-64-8	TUBERCULOSIS	PfIVT, Plasmodium translation (PMID 35647647)	CHEMBL3637862 SR-05000022589 SR-05000022589-1	22	122196545	CHEMBL3637862			MMV687243 PMC9211397 https://www.ncbi.nlm.nih.gov/pmc/articles/PMC9211397	MMV687243 PMID35647647 https://pubmed.ncbi.nlm.nih.gov/35647647	DATASET ID: CHEMBL3637841 Title: MMV Pathogen Box DOI: 10.6019/CHEMBL3637841 https://www.doi.org/10.6019/CHEMBL3637841 DATASET ID: CHEMBL3832761 Title: MMV Pathogen Box Bioactivity Data DOI: 10.6019/CHEMBL3832761 https://www.doi.org/10.6019/CHEMBL3832761 DATASET ID: CHEMBL3987221 Title: The Australian National University Dept Of Immunology Pathogen Box Compounds Screened DOI: 10.6019/CHEMBL398722…	134	5		0
MMV687246		CN1CCN(CC1)S(=O)(=O)c2ccc(cc2)c3ccc4c(Nc5ccc6nn[nH]c6c5)ccnc4c3	499.179	3.1061			7	2	2218480-75-0	MALARIA	Plasmodium CDKP5 (PMID 30409756)	CHEMBL3637881 SR-05000022661 SR-05000022661-1	3	122196552	CHEMBL3637881	MMV687246 PMID30409756 https://pubmed.ncbi.nlm.nih.gov/30409756		MMV687246 PMC8453137 https://www.ncbi.nlm.nih.gov/pmc/articles/PMC8453137 MMV687246 PMC7664427 https://www.ncbi.nlm.nih.gov/pmc/articles/PMC7664427 MMV687246 PMC6332852 https://www.ncbi.nlm.nih.gov/pmc/articles/PMC6332852	MMV687246 PMID30409756 https://pubmed.ncbi.nlm.nih.gov/30409756 MMV687246 PMID33171706 https://pubmed.ncbi.nlm.nih.gov/33171706 MMV687246 PMID34589185 https://pubmed.ncbi.nlm.nih.gov/34589185 MMV687246 PMID30642330 https://pubmed.ncbi.nlm.nih.gov/30642330	DATASET ID: CHEMBL3637841 Title: MMV Pathogen Box DOI: 10.6019/CHEMBL3637841 https://www.doi.org/10.6019/CHEMBL3637841 DATASET ID: CHEMBL3832761 Title: MMV Pathogen Box Bioactivity Data DOI: 10.6019/CHEMBL3832761 https://www.doi.org/10.6019/CHEMBL3832761 DATASET ID: CHEMBL3987221 Title: The Australian National University Dept Of Immunology Pathogen Box Compounds Screened DOI: 10.6019/CHEMBL398722…	3	5		0
MMV687248		Nc1nc2ccc(cc2[nH]1)c3cncc(Oc4ccc(F)cc4)c3	320.107	-0.043			4	2	1443138-59-7	TUBERCULOSIS		CHEMBL2109769 SR-05000022600 SR-05000022600-1	3	70687214				MMV687248 PMC8726507 https://www.ncbi.nlm.nih.gov/pmc/articles/PMC8726507 MMV687248 PMC6332852 https://www.ncbi.nlm.nih.gov/pmc/articles/PMC6332852 MMV687248 PMC6301270 https://www.ncbi.nlm.nih.gov/pmc/articles/PMC6301270 MMV687248 PMC5826141 https://www.ncbi.nlm.nih.gov/pmc/articles/PMC5826141 MMV687248 PMC5571359 https://www.ncbi.nlm.nih.gov/pmc/articles/PMC5571359	MMV687248 PMID34928952 https://pubmed.ncbi.nlm.nih.gov/34928952 MMV687248 PMID30647879 https://pubmed.ncbi.nlm.nih.gov/30647879 MMV687248 PMID28674055 https://pubmed.ncbi.nlm.nih.gov/28674055 MMV687248 PMID30642330 https://pubmed.ncbi.nlm.nih.gov/30642330 MMV687248 PMID29311064 https://pubmed.ncbi.nlm.nih.gov/29311064		4	0		0
MMV687251		CN1C(=O)N(C)c2nsc(c2C1=O)S(=O)(=O)C	275.003	4.0734			8	0	73123-41-8	TUBERCULOSIS		CHEMBL3637865 SCHEMBL14972716 SR-05000022591 SR-05000022591-1	5	89585418	CHEMBL3637865	MMV687251 PMID30406042 https://pubmed.ncbi.nlm.nih.gov/30406042		MMV687251 PMC6863801 https://www.ncbi.nlm.nih.gov/pmc/articles/PMC6863801 MMV687251 PMC6395923 https://www.ncbi.nlm.nih.gov/pmc/articles/PMC6395923 MMV687251 PMC6206229 https://www.ncbi.nlm.nih.gov/pmc/articles/PMC6206229	MMV687251 PMID30406042 https://pubmed.ncbi.nlm.nih.gov/30406042 MMV687251 PMID31799214 https://pubmed.ncbi.nlm.nih.gov/31799214 MMV687251 PMID30602522 https://pubmed.ncbi.nlm.nih.gov/30602522	DATASET ID: CHEMBL3637841 Title: MMV Pathogen Box DOI: 10.6019/CHEMBL3637841 https://www.doi.org/10.6019/CHEMBL3637841 DATASET ID: CHEMBL3832761 Title: MMV Pathogen Box Bioactivity Data DOI: 10.6019/CHEMBL3832761 https://www.doi.org/10.6019/CHEMBL3832761 DATASET ID: CHEMBL3987221 Title: The Australian National University Dept Of Immunology Pathogen Box Compounds Screened DOI: 10.6019/CHEMBL398722…	2	5	AU-2010227224-A1 AU-2010227224-A2 CA-2756534-A1 EP-2411397-B1 EP2411397B1 JP-2012521405-A KR-20120001746-A	7
MMV687254		CCCCc1ccc(nc1)C(=O)Nc2nccc3ccccc23	305.153	4.9188			3	1	1443142-07-1	TUBERCULOSIS		CHEMBL2097904 TCMDC-143002 SB-746177 SR-05000022592 SR-05000022592-1	13	70685039	CHEMBL2097904					DATASET ID: CHEMBL2095176 Title: GSK Tuberculosis Screening Data DOI: 10.6019/CHEMBL2095176 https://www.doi.org/10.6019/CHEMBL2095176 DATASET ID: CHEMBL3637841 Title: MMV Pathogen Box DOI: 10.6019/CHEMBL3637841 https://www.doi.org/10.6019/CHEMBL3637841 DATASET ID: CHEMBL3832761 Title: MMV Pathogen Box Bioactivity Data DOI: 10.6019/CHEMBL3832761 https://www.doi.org/10.6019/CHEMBL3832761 DATASET ID…	104	6		0
MMV687273	SQ-109	CC(=CCC\C(=C/CNCCNC1C2CC3CC(CC1C3)C2)\C)C	330.303	6.6089			2	2	502487-67-4	TUBERCULOSIS	Mycobacterium membrane protein large 3 (MmpL3) (PMID 26941930)	N-[(2z)-3,7-Dimethylocta-2,6-Dien-1-Yl]-N'-[(1r,3s,5r,7r)-Tricyclo[3.3.1.1~3,7~]dec-2-Yl]ethane-1,2-Diamine CHEMBL565436 CHEBI:181733 A12485 N'-(2-adamantyl)-N-[(2Z)-3,7-dimethylocta-2,6-dienyl]ethane-1,2-diamine	4		CHEMBL565436 CHEMBL570170 CHEMBL561057 CHEMBL3140371	MMV687273 PMID32112721 https://pubmed.ncbi.nlm.nih.gov/32112721 MMV687273 PMID27795383 https://pubmed.ncbi.nlm.nih.gov/27795383		MMV687273 PMC8121174 https://www.ncbi.nlm.nih.gov/pmc/articles/PMC8121174 MMV687273 PMC7801607 https://www.ncbi.nlm.nih.gov/pmc/articles/PMC7801607 MMV687273 PMC7219733 https://www.ncbi.nlm.nih.gov/pmc/articles/PMC7219733 MMV687273 PMC7113605 https://www.ncbi.nlm.nih.gov/pmc/articles/PMC7113605 MMV687273 PMC6332852 https://www.ncbi.nlm.nih.gov/pmc/articles/PMC6332852 MMV687273 PMC6301270 https://…	MMV687273 PMID33431834 https://pubmed.ncbi.nlm.nih.gov/33431834 MMV687273 PMID32112721 https://pubmed.ncbi.nlm.nih.gov/32112721 MMV687273 PMID27795383 https://pubmed.ncbi.nlm.nih.gov/27795383 MMV687273 PMID30406042 https://pubmed.ncbi.nlm.nih.gov/30406042 MMV687273 PMID28674055 https://pubmed.ncbi.nlm.nih.gov/28674055 MMV687273 PMID32401759 https://pubmed.ncbi.nlm.nih.gov/32401759 MMV687273 PMID3…	DATASET ID: CHEMBL3637841 Title: MMV Pathogen Box DOI: 10.6019/CHEMBL3637841 https://www.doi.org/10.6019/CHEMBL3637841 DATASET ID: CHEMBL3832761 Title: MMV Pathogen Box Bioactivity Data DOI: 10.6019/CHEMBL3832761 https://www.doi.org/10.6019/CHEMBL3832761 DATASET ID: CHEMBL3987221 Title: The Australian National University Dept Of Immunology Pathogen Box Compounds Screened DOI: 10.6019/CHEMBL398722…	26	10		0
MMV687696	Telacebec	CCc1nc2ccc(Cl)cn2c1C(=O)NCc3ccc(cc3)N4CCC(CC4)c5ccc(OC(F)(F)F)cc5	556.185	3.6273			5	1	1334719-95-7	TUBERCULOSIS	MtbCYTb, Mycobacterium cytochrome bc1 complex (PMID 23913123)	Telacebec 1334719-95-7 Q203 Q-203 UNII-55G92WGH3X 55G92WGH3X 6-chloro-2-ethyl-n-(4-(4-(4-(trifluoromethoxy)phenyl)piperidin-1-yl)benzyl)imidazo[1,2-a]pyridine-3-carboxamide CHEMBL3298910 6-chloro-2-ethyl-N-[(4-{4-[4-(trifluoromethoxy)phenyl]piperidin-1-yl}phenyl)methyl]imidazo[1,2-a]pyridine-3-carboxamide 6-chloro-2-ethyl-N-[[4-[4-[4-(trifluoromethoxy)phenyl]piperidin-1-yl]phenyl]methyl]imidazo[1…	4	68234908	CHEMBL3298910	Telacebec PMID35210534 https://pubmed.ncbi.nlm.nih.gov/35210534 Telacebec PMID35202539 https://pubmed.ncbi.nlm.nih.gov/35202539 Telacebec PMID35114793 https://pubmed.ncbi.nlm.nih.gov/35114793 Telacebec PMID35067521 https://pubmed.ncbi.nlm.nih.gov/35067521 Telacebec PMID35034512 https://pubmed.ncbi.nlm.nih.gov/35034512 Telacebec PMID35022913 https://pubmed.ncbi.nlm.nih.gov/35022913 Telacebec PMID3…		MMV687696 PMC6395923 https://www.ncbi.nlm.nih.gov/pmc/articles/PMC6395923 Telacebec PMC9262897 https://www.ncbi.nlm.nih.gov/pmc/articles/PMC9262897 Telacebec PMC9211396 https://www.ncbi.nlm.nih.gov/pmc/articles/PMC9211396 Telacebec PMC9162462 https://www.ncbi.nlm.nih.gov/pmc/articles/PMC9162462 Telacebec PMC9161412 https://www.ncbi.nlm.nih.gov/pmc/articles/PMC9161412 Telacebec PMC9027178 https://…	MMV687696 PMID30602522 https://pubmed.ncbi.nlm.nih.gov/30602522 Telacebec PMID35202539 https://pubmed.ncbi.nlm.nih.gov/35202539 Telacebec PMID35034512 https://pubmed.ncbi.nlm.nih.gov/35034512 Telacebec PMID34694872 https://pubmed.ncbi.nlm.nih.gov/34694872 Telacebec PMID34590581 https://pubmed.ncbi.nlm.nih.gov/34590581 Telacebec PPR366346 Telacebec PMID34543090 https://pubmed.ncbi.nlm.nih.gov/3454…	PUBLICATION ID: CHEMBL3297708 Title: Lead optimization of a novel series of imidazo[1,2-a]pyridine amides leading to a clinical candidate (Q203) as a multi- and extensively-drug-resistant anti-tuberculosis agent. DOI: 10.1021/jm5003606 https://www.doi.org/10.1021/jm5003606 PUBLICATION ID: CHEMBL3351487 Title: Synthesis, molecular docking and anti-mycobacterial evaluation of new imidazo[1,2-a]pyri…	9	12	AU-2019459233-A1 AU-2019459233-A9 CA-3056590-A1 CA-3145115-A1 EP-2547678-B1 EP-3316969-B1 EP-3691619-A1 EP2547678B1 JP-2020536085-A JP-2022514692-A KR-20200066315-A KR-20210076521-A RU-2019128534-A US-11078165-B2 US-11129816-B2 US-11179396-B2 US-2013065884-A1 US-2014155387-A1 US-2018155341-A1 US-2018186768-A1 US-2020231550-A1 US-2020316036-A1 US-2021403463-A1 US-8865734-B2 US-9029389-B2 US1036423…	69		BDBM50022086 Homo sapiens (Human) Target:Cytochrome P450 2C19 Tanimoto similarity:1.00000 BDBM50022086 Homo sapiens (Human) Target:Cytochrome P450 3A4 Tanimoto similarity:1.00000 BDBM50022086 Homo sapiens (Human) Target:Cytochrome P450 2D6 Tanimoto similarity:1.00000 BDBM50022086 Homo sapiens (Human) Target:Cytochrome P450 2C9 Tanimoto similarity:1.00000 BDBM50022086 Homo sapiens (Human) Target:C…
MMV687699		FC(F)(F)c1nc2ccccn2c1C(=O)NCc3cc(Cl)cc(Cl)c3	387.015	-0.8449			3	1	1443139-50-1	TUBERCULOSIS		CHEMBL2098320 TCMDC-142530 GSK1829674A SR-05000022609 SR-05000022609-1	5	70695599	CHEMBL2098320					DATASET ID: CHEMBL2095176 Title: GSK Tuberculosis Screening Data DOI: 10.6019/CHEMBL2095176 https://www.doi.org/10.6019/CHEMBL2095176 DATASET ID: CHEMBL3637841 Title: MMV Pathogen Box DOI: 10.6019/CHEMBL3637841 https://www.doi.org/10.6019/CHEMBL3637841 DATASET ID: CHEMBL3832761 Title: MMV Pathogen Box Bioactivity Data DOI: 10.6019/CHEMBL3832761 https://www.doi.org/10.6019/CHEMBL3832761 DATASET ID…	23	6		0
MMV687700	Salicyl-AMS	Nc1ncnc2c1ncn2[C@@H]3O[C@H](COS(=O)(=O)NC(=O)c4ccccc4O)[C@@H](O)[C@H]3O	466.091	2.9035			13	5	863238-55-5	TUBERCULOSIS	Mycobacterium salicyl-AMP (MbtA) (PMID 30582694)	Salicyl-AMS 863238-55-5 CHEMBL371502 [(2R,3S,4R,5R)-5-(6-aminopurin-9-yl)-3,4-dihydroxyoxolan-2-yl]methyl N-(2-hydroxybenzoyl)sulfamate 5'-O-[(2-hydroxybenzoyl)sulfamoyl]adenosine Salicyl-Adenosine Monosulfamate SCHEMBL2288469 Salicyl-Adenosine Monosulphamate salicylic adenosine monosulfamide BDBM50324670 5''-O-[N-(salicyl)sulfamoyl]adenosine 5'-O-[N-(salicyl)sulfamoyl]-adenosine 5''-O-[N-(salicy…	4	636430	CHEMBL4531033 CHEMBL371502 CHEMBL608844	MMV687700 PMID35624324 https://pubmed.ncbi.nlm.nih.gov/35624324 Salicyl-AMS PMID35513576 https://pubmed.ncbi.nlm.nih.gov/35513576 Salicyl-AMS PMID32416922 https://pubmed.ncbi.nlm.nih.gov/32416922 Salicyl-AMS PMID30582694 https://pubmed.ncbi.nlm.nih.gov/30582694 Salicyl-AMS PMID23856770 https://pubmed.ncbi.nlm.nih.gov/23856770 Salicyl-Adenosine Monosulfamate PMID32574901 https://pubmed.ncbi.nlm.ni…	CID:636430 PMID17020283 https://pubmed.ncbi.nlm.nih.gov/17020283 CID:636430 PMID17181146 https://pubmed.ncbi.nlm.nih.gov/17181146 CID:636430 PMID17967002 https://pubmed.ncbi.nlm.nih.gov/17967002	Salicyl-AMS PMC9114115 https://www.ncbi.nlm.nih.gov/pmc/articles/PMC9114115 Salicyl-AMS PMC8715754 https://www.ncbi.nlm.nih.gov/pmc/articles/PMC8715754 Salicyl-AMS PMC7897441 https://www.ncbi.nlm.nih.gov/pmc/articles/PMC7897441 Salicyl-AMS PMC7575536 https://www.ncbi.nlm.nih.gov/pmc/articles/PMC7575536 Salicyl-AMS PMC7474834 https://www.ncbi.nlm.nih.gov/pmc/articles/PMC7474834 Salicyl-AMS PMC7354…	MMV687700 PMID35624324 https://pubmed.ncbi.nlm.nih.gov/35624324 Salicyl-AMS PMID35513576 https://pubmed.ncbi.nlm.nih.gov/35513576 Salicyl-AMS PMID32416922 https://pubmed.ncbi.nlm.nih.gov/32416922 Salicyl-AMS PMID30582694 https://pubmed.ncbi.nlm.nih.gov/30582694 Salicyl-AMS PMID33199906 https://pubmed.ncbi.nlm.nih.gov/33199906 Salicyl-AMS PMID25198656 https://pubmed.ncbi.nlm.nih.gov/25198656 Salic…	DATASET ID: CHEMBL4513149 Title: CO-ADD screening of MMV (CH) - MMV compounds DOI: 10.6019/CHEMBL4513149 https://www.doi.org/10.6019/CHEMBL4513149 PUBLICATION ID: CHEMBL1148589 Title: Rationally designed nucleoside antibiotics that inhibit siderophore biosynthesis of Mycobacterium tuberculosis. DOI: 10.1021/jm051060o https://www.doi.org/10.1021/jm051060o PUBLICATION ID: CHEMBL1138283 Title: 5'-O-…	10	5	EP-3897667-A2 EP1960518A2 US-10874686-B2 US-7989430-B2 US20080293666 US20090170805A1 US20140024611 US7989430 US8946188 WO-2006113615-A3 WO-2020132603-A2 EP-1960518-A2 US-2009170805-A1 US-8461128-B2 US10874686B2 US20190038656A1 US8461128 WO-2006113615-A2 US-2019038656-A1 US-8946188-B2 US20080293666A1 US7989430B2 WO-2007067559-A2 WO-2020132603-A3 WO2007067559A2 WO2007067559A3 US-2008293666-A1 US-20…	34		BDBM50324670 Pseudomonas aeruginosa (Gram- Bacteria) Target:Anthranilyl-CoA synthetase PqsA (PqsA) Tanimoto similarity:1.00000 BDBM50324670 Homo sapiens (Human) Target:Transient receptor potential cation channel subfamily M member 2 Tanimoto similarity:1.00000 BDBM205460 Pseudomonas aeruginosa (Gram- Bacteria) Target:Anthranilyl-CoA synthetase PqsA (PqsA) Tanimoto similarity:1.00000 BDBM50324670 …
MMV687703		COc1cccc(n1)c2nc3c(cccc3n2CC4CCCN4)N5CCCC5	377.222	2.5759			6	1	1443142-27-5	TUBERCULOSIS	Mycobacterium Ketol-Acid Reductoisomerase (PMID 32198779)	CHEMBL2109740 SR-05000022599 SR-05000022599-1	11	70695584	CHEMBL2098070 CHEMBL2109740			MMV687703 PMC9042791 https://www.ncbi.nlm.nih.gov/pmc/articles/PMC9042791 MMV687703 PMC6301270 https://www.ncbi.nlm.nih.gov/pmc/articles/PMC6301270 MMV687703 PMC5571359 https://www.ncbi.nlm.nih.gov/pmc/articles/PMC5571359	MMV687703 PMID35544099 https://pubmed.ncbi.nlm.nih.gov/35544099 MMV687703 PMID30647879 https://pubmed.ncbi.nlm.nih.gov/30647879 MMV687703 PMID28674055 https://pubmed.ncbi.nlm.nih.gov/28674055	DATASET ID: CHEMBL2095176 Title: GSK Tuberculosis Screening Data DOI: 10.6019/CHEMBL2095176 https://www.doi.org/10.6019/CHEMBL2095176 DATASET ID: CHEMBL3637841 Title: MMV Pathogen Box DOI: 10.6019/CHEMBL3637841 https://www.doi.org/10.6019/CHEMBL3637841 DATASET ID: CHEMBL3832761 Title: MMV Pathogen Box Bioactivity Data DOI: 10.6019/CHEMBL3832761 https://www.doi.org/10.6019/CHEMBL3832761 DATASET ID…	7	6		0
MMV687706		C1CN(CCN1)c2cc(n[nH]2)c3ccc(Oc4ccccc4)cc3	320.164	2.6774			4	2	960082-58-0	KINETOPLASTIDS		CHEMBL238442 SR-05000022652 SR-05000022652-1	7	23656967	CHEMBL4513388 CHEMBL238442			MMV687706 PMC6301270 https://www.ncbi.nlm.nih.gov/pmc/articles/PMC6301270	MMV687706 PMID30647879 https://pubmed.ncbi.nlm.nih.gov/30647879	DATASET ID: CHEMBL4513149 Title: CO-ADD screening of MMV (CH) - MMV compounds DOI: 10.6019/CHEMBL4513149 https://www.doi.org/10.6019/CHEMBL4513149 PUBLICATION ID: CHEMBL1138251 Title: Synthesis and evaluation of antiparasitic activities of new 4-[5-(4-phenoxyphenyl)-2H-pyrazol-3-yl]morpholine derivatives. DOI: 10.1021/jm700938n https://www.doi.org/10.1021/jm700938n DATASET ID: CHEMBL3637841 Title…	0	5		0
MMV687729		OC[C@H]1CN(C(=O)O1)c2cc(F)c(C3=CCN(Cc4ccccc4)CC3)c(F)c2	400.16	4.9985			4	1	252328-82-8	TUBERCULOSIS		SCHEMBL5233293 CHEMBL3637863 SR-05000022742 SR-05000022742-1 (5R)-3-(4-(1-benzyl-1,2,5,6-tetrahydropyridin-4-yl)-3,5-difluorophenyl)-5-hydroxymethyloxazolidin-2-one 3-(4-(1-Benzyl-1,2,5,6-tetrahydropyrid-4-yl)-3,5-difluorophenyl)-5(R)-hydroxymethyloxazolidin-2-one 5(R)-Hydroxymethyl-3-(4-(1-benzyl-1,2,5,6-tetrahydropyrid-4-yl)-3,5-difluorophenyl)oxazolidin-2-one	17	11304129	CHEMBL3637863			MMV687729 PMC9042791 https://www.ncbi.nlm.nih.gov/pmc/articles/PMC9042791 MMV687729 PMC6206229 https://www.ncbi.nlm.nih.gov/pmc/articles/PMC6206229	MMV687729 PMID30406042 https://pubmed.ncbi.nlm.nih.gov/30406042	DATASET ID: CHEMBL3637841 Title: MMV Pathogen Box DOI: 10.6019/CHEMBL3637841 https://www.doi.org/10.6019/CHEMBL3637841 DATASET ID: CHEMBL3832761 Title: MMV Pathogen Box Bioactivity Data DOI: 10.6019/CHEMBL3832761 https://www.doi.org/10.6019/CHEMBL3832761 DATASET ID: CHEMBL3987221 Title: The Australian National University Dept Of Immunology Pathogen Box Compounds Screened DOI: 10.6019/CHEMBL398722…	100	5	AU-4157199-A AU-4863601-A AU-6113199-A AU-754123-B2 AU-781784-B2 CA-2342623-A1 CA-2405349-C CZ-20004498-A3 CZ-20021912-A3 CZ-20023527-A3 DE-60103754-T2 DE-60103754-T3 EP-1286998-B1 EP-1286998-B2 EP1082323A2 EP1121358A1 EP1286998A1 EP1286998B1 EP1286998B2 ES-2220759-T3 ES-2220759-T5 HU-0103929-A2 HU-0204052-A2 HU-0300416-A2 JP-2002527439-A JP-2003515539-A JP-2003531211-A KR-100858771-B1 KR-2001005…	57
MMV687730		CCCCOC(=O)Nc1cc2nc([nH]c2cc1N3CCCC3)C4CCCCC4	384.253	3.5305			4	2	1259926-60-7	TUBERCULOSIS	PfIVT, Plasmodium translation (PMID 35647647)	CHEMBL1651204 SCHEMBL15275422 SR-05000022590 SR-05000022590-1 Butyl [2-cyclohexyl-6-(pyrrolidin-1-yl)-1H-benzimidazol-5-yl]carbamate butyl N-(2-cyclohexyl-6-pyrrolidin-1-yl-1H-benzimidazol-5-yl)carbamate	11	50994378	CHEMBL1651204			MMV687730 PMC9211397 https://www.ncbi.nlm.nih.gov/pmc/articles/PMC9211397 MMV687730 PMC8815882 https://www.ncbi.nlm.nih.gov/pmc/articles/PMC8815882 MMV687730 PMC6395923 https://www.ncbi.nlm.nih.gov/pmc/articles/PMC6395923 MMV687730 PMC6216040 https://www.ncbi.nlm.nih.gov/pmc/articles/PMC6216040 MMV687730 PMC6125491 https://www.ncbi.nlm.nih.gov/pmc/articles/PMC6125491 MMV687730 PMC5559473 https://…	MMV687730 PMID30602522 https://pubmed.ncbi.nlm.nih.gov/30602522 MMV687730 PMID35647647 https://pubmed.ncbi.nlm.nih.gov/35647647 MMV687730 PMID28861054 https://pubmed.ncbi.nlm.nih.gov/28861054 MMV687730 PMID35120131 https://pubmed.ncbi.nlm.nih.gov/35120131 MMV687730 PMID30012760 https://pubmed.ncbi.nlm.nih.gov/30012760 MMV687730 PMID30396011 https://pubmed.ncbi.nlm.nih.gov/30396011	PUBLICATION ID: CHEMBL1649084 Title: Novel trisubstituted benzimidazoles, targeting Mtb FtsZ, as a new class of antitubercular agents. DOI: 10.1021/jm1012006 https://www.doi.org/10.1021/jm1012006 PUBLICATION ID: CHEMBL3124890 Title: SAR studies on trisubstituted benzimidazoles as inhibitors of Mtb FtsZ for the development of novel antitubercular agents. DOI: 10.1021/jm401468w https://www.doi.org/…	2	5	US10287617B2 US20180087085A9 WO2013142326A1 WO2015138611A2	4
MMV687747		Cc1cc(OCC(=O)NCc2ccccc2)c3cc(Br)ccc3n1	384.047	3.1276			3	1	1443139-14-7	TUBERCULOSIS	MtbCYTb, Mycobacterium cytochrome bc1 complex (PMID 28337336)	1443139-14-7 GSK124576A N-Benzyl-2-(6-bromo-2-methyl-quinolin-4-yloxy)-acetamide N-Benzyl-2-((6-bromo-2-methylquinolin-4-yl)oxy)acetamide N-benzyl-2-(6-bromo-2-methylquinolin-4-yl)oxyacetamide N-benzyl-2-[(6-bromo-2-methylquinolin-4-yl)oxy]acetamide N-benzyl-2-(6-broMo-2-Methylquinolin-4-yloxy)acetaMide CHEMBL2098096 TCMDC-142461 BCP13576 GSK 124576A GSK-124576A MFCD28384120 ZINC84741150 AKOS0272…	30	70691354	CHEMBL2098096	GSK 124576A PMID35817555 https://pubmed.ncbi.nlm.nih.gov/35817555 GSK 124576A PMID35817073 https://pubmed.ncbi.nlm.nih.gov/35817073 GSK 124576A PMID35817072 https://pubmed.ncbi.nlm.nih.gov/35817072 GSK 124576A PMID35816898 https://pubmed.ncbi.nlm.nih.gov/35816898 GSK 124576A PMID35815408 https://pubmed.ncbi.nlm.nih.gov/35815408 GSK 124576A PMID35815115 https://pubmed.ncbi.nlm.nih.gov/35815115 GSK…		N-Benzyl-2-(6-bromo-2-methyl-quinolin-4-yloxy)-acetamide PMC3668638 https://www.ncbi.nlm.nih.gov/pmc/articles/PMC3668638 N-benzyl-2-(6-broMo-2-Methylquinolin-4-yloxy)acetaMide PMC3849818 https://www.ncbi.nlm.nih.gov/pmc/articles/PMC3849818 GSK 124576A PMC9273387 https://www.ncbi.nlm.nih.gov/pmc/articles/PMC9273387 GSK 124576A PMC9272843 https://www.ncbi.nlm.nih.gov/pmc/articles/PMC9272843 GSK 124…	BCP13576 PMID29522255 https://pubmed.ncbi.nlm.nih.gov/29522255	DATASET ID: CHEMBL2095176 Title: GSK Tuberculosis Screening Data DOI: 10.6019/CHEMBL2095176 https://www.doi.org/10.6019/CHEMBL2095176 DATASET ID: CHEMBL3301361 Title: Experimental in vitro DMPK and physicochemical data on a set of publicly disclosed compounds DOI: 10.6019/CHEMBL3301361 https://www.doi.org/10.6019/CHEMBL3301361 DATASET ID: CHEMBL3637841 Title: MMV Pathogen Box DOI: 10.6019/CHEMBL3…	103	7	BR-102015014680-A2 WO-2016201541-A1	2
MMV687749		C([C@@H]1CN(CCN1)c2nccc(Oc3ccc(cc3)n4ccnc4)n2)c5ccccc5	412.201	3.7258			7	1	1443138-90-6	TUBERCULOSIS		CHEMBL3637866	24	122196546	CHEMBL4550591 CHEMBL3637866 CHEMBL2097859 CHEMBL2109766			MMV687749 PMC7179646 https://www.ncbi.nlm.nih.gov/pmc/articles/PMC7179646 MMV687749 PMC6332852 https://www.ncbi.nlm.nih.gov/pmc/articles/PMC6332852 MMV687749 PMC5571359 https://www.ncbi.nlm.nih.gov/pmc/articles/PMC5571359 CHEMBL3637866 PMC7179646 https://www.ncbi.nlm.nih.gov/pmc/articles/PMC7179646	MMV687749 PMID32071043 https://pubmed.ncbi.nlm.nih.gov/32071043 MMV687749 PMID28674055 https://pubmed.ncbi.nlm.nih.gov/28674055 MMV687749 PMID30642330 https://pubmed.ncbi.nlm.nih.gov/30642330 CHEMBL3637866 PMID32071043 https://pubmed.ncbi.nlm.nih.gov/32071043	DATASET ID: CHEMBL4513149 Title: CO-ADD screening of MMV (CH) - MMV compounds DOI: 10.6019/CHEMBL4513149 https://www.doi.org/10.6019/CHEMBL4513149 DATASET ID: CHEMBL3637841 Title: MMV Pathogen Box DOI: 10.6019/CHEMBL3637841 https://www.doi.org/10.6019/CHEMBL3637841 DATASET ID: CHEMBL3832761 Title: MMV Pathogen Box Bioactivity Data DOI: 10.6019/CHEMBL3832761 https://www.doi.org/10.6019/CHEMBL38327…	578	6		0
MMV687762		C1CC(CCO1)c2cc(n[nH]2)c3ccc(Oc4ccccc4)cc3	320.152	3.4715			3	1	960082-48-8	KINETOPLASTIDS		CHEMBL241427 SR-05000022492 SR-05000022492-1	14	23656797	CHEMBL241427			MMV687762 PMC8608343 https://www.ncbi.nlm.nih.gov/pmc/articles/PMC8608343 MMV687762 PMC6301270 https://www.ncbi.nlm.nih.gov/pmc/articles/PMC6301270	MMV687762 PMID34807936 https://pubmed.ncbi.nlm.nih.gov/34807936 MMV687762 PMID30647879 https://pubmed.ncbi.nlm.nih.gov/30647879	PUBLICATION ID: CHEMBL1138251 Title: Synthesis and evaluation of antiparasitic activities of new 4-[5-(4-phenoxyphenyl)-2H-pyrazol-3-yl]morpholine derivatives. DOI: 10.1021/jm700938n https://www.doi.org/10.1021/jm700938n DATASET ID: CHEMBL3637841 Title: MMV Pathogen Box DOI: 10.6019/CHEMBL3637841 https://www.doi.org/10.6019/CHEMBL3637841 DATASET ID: CHEMBL3832761 Title: MMV Pathogen Box Bioactivi…	16	5		0
MMV687765		Cc1cnc(nc1Oc2ccc(cc2)n3ccnc3)N4CCN[C@@H](Cc5ccccc5)C4	426.217	6.5055			7	1	1443142-05-9	TUBERCULOSIS		CHEMBL2109928 SR-05000022727 SR-05000022727-1	8	70695572	CHEMBL2109928 CHEMBL2097903 CHEMBL4592854			MMV687765 PMC8726507 https://www.ncbi.nlm.nih.gov/pmc/articles/PMC8726507 MMV687765 PMC7179631 https://www.ncbi.nlm.nih.gov/pmc/articles/PMC7179631 MMV687765 PMC6395923 https://www.ncbi.nlm.nih.gov/pmc/articles/PMC6395923 MMV687765 PMC6332852 https://www.ncbi.nlm.nih.gov/pmc/articles/PMC6332852 MMV687765 PMC6301270 https://www.ncbi.nlm.nih.gov/pmc/articles/PMC6301270 MMV687765 PMC5571359 https://…	MMV687765 PMID32071059 https://pubmed.ncbi.nlm.nih.gov/32071059 MMV687765 PMID30647879 https://pubmed.ncbi.nlm.nih.gov/30647879 MMV687765 PMID34928952 https://pubmed.ncbi.nlm.nih.gov/34928952 MMV687765 PMID28674055 https://pubmed.ncbi.nlm.nih.gov/28674055 MMV687765 PMID30602522 https://pubmed.ncbi.nlm.nih.gov/30602522 MMV687765 PMID30642330 https://pubmed.ncbi.nlm.nih.gov/30642330	DATASET ID: CHEMBL3637841 Title: MMV Pathogen Box DOI: 10.6019/CHEMBL3637841 https://www.doi.org/10.6019/CHEMBL3637841 DATASET ID: CHEMBL3832761 Title: MMV Pathogen Box Bioactivity Data DOI: 10.6019/CHEMBL3832761 https://www.doi.org/10.6019/CHEMBL3832761 DATASET ID: CHEMBL3987221 Title: The Australian National University Dept Of Immunology Pathogen Box Compounds Screened DOI: 10.6019/CHEMBL398722…	0	6		0
MMV687775	Isoxazole	CC1(C)OB(O)c2ccc(cc12)C3=NOC(C3)(c4cc(Cl)c(F)c(Cl)c4)C(F)(F)F	461.038	7.7063			4	1	1437779-30-0	L. FILARIASIS-ONCHOCERCIASIS		5-(5-(3,5-dichloro-4-fluorophenyl)-5-(trifluoromethyl)-4,5-dihydroisoxazol-3-yl)-3,3-dimethylbenzo[c][1,2]oxaborol-1(3H)-ol CHEMBL3637904 SCHEMBL14955985 SR-05000022552 SR-05000022552-1	14	78116773	CHEMBL3637904			MMV687775 PMC8205174 https://www.ncbi.nlm.nih.gov/pmc/articles/PMC8205174 MMV687775 PMC6805474 https://www.ncbi.nlm.nih.gov/pmc/articles/PMC6805474 MMV687775 PMC6958377 https://www.ncbi.nlm.nih.gov/pmc/articles/PMC6958377	MMV687775 PMID31581540 https://pubmed.ncbi.nlm.nih.gov/31581540 MMV687775 PMID34081710 https://pubmed.ncbi.nlm.nih.gov/34081710 MMV687775 PMID31640761 https://pubmed.ncbi.nlm.nih.gov/31640761	DATASET ID: CHEMBL3637841 Title: MMV Pathogen Box DOI: 10.6019/CHEMBL3637841 https://www.doi.org/10.6019/CHEMBL3637841 DATASET ID: CHEMBL3832761 Title: MMV Pathogen Box Bioactivity Data DOI: 10.6019/CHEMBL3832761 https://www.doi.org/10.6019/CHEMBL3832761 DATASET ID: CHEMBL3987221 Title: The Australian National University Dept Of Immunology Pathogen Box Compounds Screened DOI: 10.6019/CHEMBL398722…	215	5	AU-2012327230-A1 EP-2782448-B1 TW-201333021-A US-2013131016-A1 US-2015025038-A1 US-2016000813-A1 US-8853186-B2 US-9156860-B2 US08853186B2 US09156860B2 US20130131016 US20130131016A1 US20150025038 US20150025038A1 US20160000813A1 US8853186 US9156860 WO2013078070A1	18
MMV687776		Cc1cc(ccc1C(=O)NCc2ccc3B(O)OC(C)(C)c3c2)C4=NOC(C4)(c5cc(Cl)c(F)c(Cl)c5)C(F)(F)F	608.106	2.2604			5	2	1437049-30-3	L. FILARIASIS-ONCHOCERCIASIS		4-(5-(3,5-Dichloro-4-fluorophenyl)-5-(trifluoromethyl)-4,5-dihydroisoxazol-3-yl)-N-((1-hydroxy-3,3-dimethyl-1,3-dihydrobenzo[c][1,2]oxaborol-5-yl)methyl)-2-methylbenzamide CHEMBL3637905 SCHEMBL14958251 SR-05000022536 SR-05000022536-1	6	71575882	CHEMBL3637905			MMV687776 PMC8205174 https://www.ncbi.nlm.nih.gov/pmc/articles/PMC8205174 MMV687776 PMC6301270 https://www.ncbi.nlm.nih.gov/pmc/articles/PMC6301270 MMV687776 PMC5571359 https://www.ncbi.nlm.nih.gov/pmc/articles/PMC5571359	MMV687776 PMID34081710 https://pubmed.ncbi.nlm.nih.gov/34081710 MMV687776 PMID30647879 https://pubmed.ncbi.nlm.nih.gov/30647879 MMV687776 PMID28674055 https://pubmed.ncbi.nlm.nih.gov/28674055	DATASET ID: CHEMBL3637841 Title: MMV Pathogen Box DOI: 10.6019/CHEMBL3637841 https://www.doi.org/10.6019/CHEMBL3637841 DATASET ID: CHEMBL3832761 Title: MMV Pathogen Box Bioactivity Data DOI: 10.6019/CHEMBL3832761 https://www.doi.org/10.6019/CHEMBL3832761 DATASET ID: CHEMBL3987221 Title: The Australian National University Dept Of Immunology Pathogen Box Compounds Screened DOI: 10.6019/CHEMBL398722…	0	5	CA-2891530-A1 DK-2782449-T3 EP-2782449-B1 EP2782449A1 JP-2014534260-A JP-6118812-B2 US-2013131017-A1 US-8546357-B2 US08546357B2 US20130131017 US20130131017A1 WO-2022043936-A1 WO2013078071A1	13
MMV687794		CC1(C)Cc2c(CO1)c(nc3snc(Br)c23)N4CCOCC4	383.03	-8.5032			6	0	334506-25-1	MALARIA		SMR000039786 MLS000071231 Oprea1_549053 MLS002581128 CHEMBL1324287 HMS2376P08 STL304874 ZINC19418263 AKOS022102339 MCULE-1260505920 NCGC00018604-01 NCGC00018604-02 SR-01000000570 SR-01000000570-3 1-bromo-8,8-dimethyl-8,9-dihydro-5-morpholino-6h-isothiazolo[5,4-b]pyrano[4,3-d]pyridine 1-bromo-8,8-dimethyl-5-(morpholin-4-yl)-8,9-dihydro-6H-pyrano[4,3-d][1,2]thiazolo[5,4-b]pyridine 334506-25-1	5	658865	CHEMBL1324287			MMV687794 PMC8726507 https://www.ncbi.nlm.nih.gov/pmc/articles/PMC8726507 MMV687794 PMC6332852 https://www.ncbi.nlm.nih.gov/pmc/articles/PMC6332852 MMV687794 PMC5571359 https://www.ncbi.nlm.nih.gov/pmc/articles/PMC5571359	MMV687794 PMID34928952 https://pubmed.ncbi.nlm.nih.gov/34928952 MMV687794 PMID30642330 https://pubmed.ncbi.nlm.nih.gov/30642330 MMV687794 PMID28674055 https://pubmed.ncbi.nlm.nih.gov/28674055	DATASET ID: CHEMBL1201862 Title: PubChem BioAssay data set DATASET ID: CHEMBL3637841 Title: MMV Pathogen Box DOI: 10.6019/CHEMBL3637841 https://www.doi.org/10.6019/CHEMBL3637841 DATASET ID: CHEMBL3832761 Title: MMV Pathogen Box Bioactivity Data DOI: 10.6019/CHEMBL3832761 https://www.doi.org/10.6019/CHEMBL3832761 DATASET ID: CHEMBL3987221 Title: The Australian National University Dept Of Immunolog…	0	6		0
MMV687807		Oc1ccc(Cl)cc1C(=O)Nc2ccc(c(c2)C(F)(F)F)C(F)(F)F	383.015	2.3491			2	2	1417658-11-7	TUBERCULOSIS	Human cyclin dependent kinases (CDKs) (PMID 19603809)	CHEMBL2313136 N-[3,4-Bis(trifluoromethyl)phenyl]-2-hydroxy-5-chlorobenzamide N-(3,4-Bis(trifluoromethyl)phenyl)-5-chloro-2-hydroxybenzamide N-[3,4-bis(trifluoromethyl)phenyl]-5-chloro-2-hydroxybenzamide SCHEMBL14885891 DTXSID301019154 BDBM50430181 HY-147003 CS-0498792 CS-0528580 SR-05000022623 SR-05000022623-1 N-[3,4-bis(trifluoromethyl)phenyl]-5-chloro-2-hydroxy-benzamide	8	71508634	CHEMBL2313136	MMV687807 PMID34937180 https://pubmed.ncbi.nlm.nih.gov/34937180 MMV687807 PMID29133550 https://pubmed.ncbi.nlm.nih.gov/29133550 MMV687807 PMID27795383 https://pubmed.ncbi.nlm.nih.gov/27795383	CID:71508634 PMID23211970 https://pubmed.ncbi.nlm.nih.gov/23211970	MMV687807 PMC9211397 https://www.ncbi.nlm.nih.gov/pmc/articles/PMC9211397 MMV687807 PMC8694189 https://www.ncbi.nlm.nih.gov/pmc/articles/PMC8694189 MMV687807 PMC8539698 https://www.ncbi.nlm.nih.gov/pmc/articles/PMC8539698 MMV687807 PMC8121174 https://www.ncbi.nlm.nih.gov/pmc/articles/PMC8121174 MMV687807 PMC8046409 https://www.ncbi.nlm.nih.gov/pmc/articles/PMC8046409 MMV687807 PMC7556523 https://…	MMV687807 PMID34937180 https://pubmed.ncbi.nlm.nih.gov/34937180 MMV687807 PMID35647647 https://pubmed.ncbi.nlm.nih.gov/35647647 MMV687807 PMID34682224 https://pubmed.ncbi.nlm.nih.gov/34682224 MMV687807 PMID30406042 https://pubmed.ncbi.nlm.nih.gov/30406042 MMV687807 PMID33052959 https://pubmed.ncbi.nlm.nih.gov/33052959 MMV687807 PMID30396011 https://pubmed.ncbi.nlm.nih.gov/30396011 MMV687807 PMID2…	PUBLICATION ID: CHEMBL2311418 Title: Structure-activity relationships of antitubercular salicylanilides consistent with disruption of the proton gradient via proton shuttling. DOI: 10.1016/j.bmc.2012.10.056 https://www.doi.org/10.1016/j.bmc.2012.10.056 PUBLICATION ID: CHEMBL2331365 Title: Discovery of novel 2-hydroxydiarylamide derivatives as TMPRSS4 inhibitors. DOI: 10.1016/j.bmcl.2013.01.055 ht…	0	5	KR-101434461-B1 KR-20130044184-A US-2014221411-A1 US-9266872-B2 US20140221411 US20140221411A1 US9266872B2 WO-2013058613-A2 WO2013058613A2	9		BDBM50430181 Homo sapiens (Human) Target:Transmembrane protease serine 4 Tanimoto similarity:1.00000
MMV687812		CN1CCN(CCCOc2ncc(Nc3ncc(nc3C(=O)N)c4ccc(c(F)c4)C(F)(F)F)cn2)CC1	534.211	3.3845			9	2	1416701-47-7	TUBERCULOSIS	Mycobacterium smegmatis (Msm) GyrB ATPase (PMID 23268609)	6-[3-fluoro-4-(trifluoromethyl)phenyl]-3-({2-[3-(4-methylpiperazin-1-yl)propoxy]pyrimidin-5-yl}amino)pyrazine-2-carboxamide 6-[3-fluoro-4-(trifluoromethyl)phenyl]-3-[[2-[3-(4-methylpiperazin-1-yl)propoxy]pyrimidin-5-yl]amino]pyrazine-2-carboxamide CHEMBL3637864 DTXSID001019155 SR-05000022694 SR-05000022694-1	12	71596999	CHEMBL3637864	MMV687812 PMID29311064 https://pubmed.ncbi.nlm.nih.gov/29311064	CID:71596999 PMID23268609 https://pubmed.ncbi.nlm.nih.gov/23268609	MMV687812 PMC8594108 https://www.ncbi.nlm.nih.gov/pmc/articles/PMC8594108 MMV687812 PMC7179631 https://www.ncbi.nlm.nih.gov/pmc/articles/PMC7179631 MMV687812 PMC7113605 https://www.ncbi.nlm.nih.gov/pmc/articles/PMC7113605 MMV687812 PMC6332852 https://www.ncbi.nlm.nih.gov/pmc/articles/PMC6332852 MMV687812 PMC6301270 https://www.ncbi.nlm.nih.gov/pmc/articles/PMC6301270 MMV687812 PMC6095626 https://…	MMV687812 PMID34784983 https://pubmed.ncbi.nlm.nih.gov/34784983 MMV687812 PMID29311064 https://pubmed.ncbi.nlm.nih.gov/29311064 MMV687812 PMID32234669 https://pubmed.ncbi.nlm.nih.gov/32234669 MMV687812 PMID28861054 https://pubmed.ncbi.nlm.nih.gov/28861054 MMV687812 PMID30647879 https://pubmed.ncbi.nlm.nih.gov/30647879 MMV687812 PMID32071059 https://pubmed.ncbi.nlm.nih.gov/32071059 MMV687812 PMID3…	DATASET ID: CHEMBL3637841 Title: MMV Pathogen Box DOI: 10.6019/CHEMBL3637841 https://www.doi.org/10.6019/CHEMBL3637841 DATASET ID: CHEMBL3832761 Title: MMV Pathogen Box Bioactivity Data DOI: 10.6019/CHEMBL3832761 https://www.doi.org/10.6019/CHEMBL3832761 DATASET ID: CHEMBL3987221 Title: The Australian National University Dept Of Immunology Pathogen Box Compounds Screened DOI: 10.6019/CHEMBL398722…	100	5		0
MMV687813		Fc1cc(cc(F)c1C2=CCN(Cc3ccccc3)CC2)N4C[C@H](COc5ccon5)OC4=O	467.166	2.8589			6	0	252328-83-9	TUBERCULOSIS		SCHEMBL5233795 CHEMBL3637849 5(R)-Isoxazol-3-yloxymethyl-3-(4-(1-benzyl-1,2,5,6-tetrahydropyrid-4-yl)-3,5-difluorophenyl)oxazolidin-2-one	18	11476870	CHEMBL3637849			MMV687813 PMC7866885 https://www.ncbi.nlm.nih.gov/pmc/articles/PMC7866885 MMV687813 PMC6461493 https://www.ncbi.nlm.nih.gov/pmc/articles/PMC6461493	MMV687813 PMID33604179 https://pubmed.ncbi.nlm.nih.gov/33604179 MMV687813 PMID30638365 https://pubmed.ncbi.nlm.nih.gov/30638365	DATASET ID: CHEMBL3637841 Title: MMV Pathogen Box DOI: 10.6019/CHEMBL3637841 https://www.doi.org/10.6019/CHEMBL3637841 DATASET ID: CHEMBL3832761 Title: MMV Pathogen Box Bioactivity Data DOI: 10.6019/CHEMBL3832761 https://www.doi.org/10.6019/CHEMBL3832761 DATASET ID: CHEMBL3987221 Title: The Australian National University Dept Of Immunology Pathogen Box Compounds Screened DOI: 10.6019/CHEMBL398722…	107	5	AU-4863601-A CA-2405349-C DE-60103754-T2 DE-60103754-T3 EP-1286998-B1 EP-1286998-B2 EP1082323A2 EP1286998A1 EP1286998B1 EP1286998B2 ES-2220759-T3 ES-2220759-T5 JP-2003515539-A JP-2003531211-A KR-100858771-B1 KR-20020058072-A KR-20030004371-A SK-7862002-A3 US-2003144263-A1 US-2003216373-A1 US-6617339-B1 US-7141583-B2 US07141583B2 US20030144263A1 US20030216373A1 US6617339B1 US7141583B2 WO1999064417…	29
MMV688122		Cc1cccc(n1)c2nc(Nc3ccncn3)c4sccc4n2	320.084	4.2968			7	1	733807-02-8	TUBERCULOSIS		SCHEMBL6687454 CHEMBL2098162 TCMDC-142364 GSK153890A SR-05000022573 SR-05000022573-1 2-(6-methyl-2-pyridyl)-N-pyrimidin-4-yl-thieno[3,2-d]pyrimidin-4-amine	28	10064615	CHEMBL2098162			MMV688122 PMC8726507 https://www.ncbi.nlm.nih.gov/pmc/articles/PMC8726507 MMV688122 PMC6332852 https://www.ncbi.nlm.nih.gov/pmc/articles/PMC6332852 MMV688122 PMC5571359 https://www.ncbi.nlm.nih.gov/pmc/articles/PMC5571359 GSK153890A PMC7802072 https://www.ncbi.nlm.nih.gov/pmc/articles/PMC7802072 GSK153890A PMC3743164 https://www.ncbi.nlm.nih.gov/pmc/articles/PMC3743164	MMV688122 PMID34928952 https://pubmed.ncbi.nlm.nih.gov/34928952 MMV688122 PMID28674055 https://pubmed.ncbi.nlm.nih.gov/28674055 MMV688122 PMID30642330 https://pubmed.ncbi.nlm.nih.gov/30642330 GSK153890A PMID33319550 https://pubmed.ncbi.nlm.nih.gov/33319550 GSK153890A PMID23307663 https://pubmed.ncbi.nlm.nih.gov/23307663 GSK153890A PMID24132686 https://pubmed.ncbi.nlm.nih.gov/24132686	DATASET ID: CHEMBL2095176 Title: GSK Tuberculosis Screening Data DOI: 10.6019/CHEMBL2095176 https://www.doi.org/10.6019/CHEMBL2095176 DATASET ID: CHEMBL3637841 Title: MMV Pathogen Box DOI: 10.6019/CHEMBL3637841 https://www.doi.org/10.6019/CHEMBL3637841 DATASET ID: CHEMBL3832761 Title: MMV Pathogen Box Bioactivity Data DOI: 10.6019/CHEMBL3832761 https://www.doi.org/10.6019/CHEMBL3832761 DATASET ID…	317	6	WO-2004065392-A1 WO2004065392A1	2
MMV688124		CCc1ccc(cc1)S(=O)(=O)Nc2cc(CN3CCN(CCC(C)C)CC3)ccc2C	443.261	3.5983			4	1	1443140-09-7	TUBERCULOSIS		CHEMBL2109873 SR-05000022604 SR-05000022604-1	25	70685082	CHEMBL2098362 CHEMBL2109873					DATASET ID: CHEMBL2095176 Title: GSK Tuberculosis Screening Data DOI: 10.6019/CHEMBL2095176 https://www.doi.org/10.6019/CHEMBL2095176 DATASET ID: CHEMBL3637841 Title: MMV Pathogen Box DOI: 10.6019/CHEMBL3637841 https://www.doi.org/10.6019/CHEMBL3637841 DATASET ID: CHEMBL3832761 Title: MMV Pathogen Box Bioactivity Data DOI: 10.6019/CHEMBL3832761 https://www.doi.org/10.6019/CHEMBL3832761 DATASET ID…	780	6		0
MMV688125		CCCc1ccc(cc1)S(=O)(=O)Nc2ccc(CN3CCN(CC4CC4)CC3)cc2	427.229	4.5932			4	1	1443141-35-2	TUBERCULOSIS		CHEMBL2109877 SR-05000022601 SR-05000022601-1	16	70693491	CHEMBL2109877 CHEMBL2098278					DATASET ID: CHEMBL3637841 Title: MMV Pathogen Box DOI: 10.6019/CHEMBL3637841 https://www.doi.org/10.6019/CHEMBL3637841 DATASET ID: CHEMBL3832761 Title: MMV Pathogen Box Bioactivity Data DOI: 10.6019/CHEMBL3832761 https://www.doi.org/10.6019/CHEMBL3832761 DATASET ID: CHEMBL3987221 Title: The Australian National University Dept Of Immunology Pathogen Box Compounds Screened DOI: 10.6019/CHEMBL398722…	245	6		0
MMV688178		O(c1ccccc1)c1ccc(cc1)-c1cncc(n1)-c1ccc2[nH]ccc2c1	363.137	2.8711			3	1	2411456-48-7	SCHISTOSOMIASIS		CHEMBL3637915 SR-05000022650 SR-05000022650-1	18	122196571	CHEMBL3637915			MMV688178 PMC6805474 https://www.ncbi.nlm.nih.gov/pmc/articles/PMC6805474	MMV688178 PMID31640761 https://pubmed.ncbi.nlm.nih.gov/31640761	DATASET ID: CHEMBL3637841 Title: MMV Pathogen Box DOI: 10.6019/CHEMBL3637841 https://www.doi.org/10.6019/CHEMBL3637841 DATASET ID: CHEMBL3832761 Title: MMV Pathogen Box Bioactivity Data DOI: 10.6019/CHEMBL3832761 https://www.doi.org/10.6019/CHEMBL3832761 DATASET ID: CHEMBL3987221 Title: The Australian National University Dept Of Immunology Pathogen Box Compounds Screened DOI: 10.6019/CHEMBL398722…	203	5		0
MMV688179		NC(=N)Nc1ccc(c(Cl)c1)c2oc(cc2)c3ccc(NC(=N)N)cc3Cl	402.076	2.564			3	6	442842-49-1	KINETOPLASTIDS	Trypanosoma, Leishmania minor groove binding at AT-rich DNA (PMID 12781196)	CHEMBL45843 SCHEMBL14089894 2,5-Bis(2-chloro-4-guanidinophenyl)furan SR-05000022618 SR-05000022618-1 1-[3-chloro-4-[5-(2-chloro-4-guanidino-phenyl)-2-furyl]phenyl]guanidine (4-{5-[4-(Amidinoamino)-2-chlorophenyl](2-furyl)}-3-chlorophenyl)aminocarboxamidine	19	487976	CHEMBL45843 CHEMBL1788168	MMV688179 PMID32401759 https://pubmed.ncbi.nlm.nih.gov/32401759 MMV688179 PMID30013953 https://pubmed.ncbi.nlm.nih.gov/30013953	CID:487976 PMID11356109 https://pubmed.ncbi.nlm.nih.gov/11356109 CID:487976 PMID11514148 https://pubmed.ncbi.nlm.nih.gov/11514148	MMV688179 PMC9042791 https://www.ncbi.nlm.nih.gov/pmc/articles/PMC9042791 MMV688179 PMC8594108 https://www.ncbi.nlm.nih.gov/pmc/articles/PMC8594108 MMV688179 PMC7219733 https://www.ncbi.nlm.nih.gov/pmc/articles/PMC7219733 MMV688179 PMC6627850 https://www.ncbi.nlm.nih.gov/pmc/articles/PMC6627850 MMV688179 PMC6496100 https://www.ncbi.nlm.nih.gov/pmc/articles/PMC6496100 MMV688179 PMC6395923 https://…	MMV688179 PMID35544099 https://pubmed.ncbi.nlm.nih.gov/35544099 MMV688179 PPR112841 MMV688179 PMID34784983 https://pubmed.ncbi.nlm.nih.gov/34784983 MMV688179 PMID32401759 https://pubmed.ncbi.nlm.nih.gov/32401759 MMV688179 PMID30013953 https://pubmed.ncbi.nlm.nih.gov/30013953 MMV688179 PMID31234346 https://pubmed.ncbi.nlm.nih.gov/31234346 MMV688179 PPR87704 MMV688179 PMID30638365 https://pubmed.nc…	PUBLICATION ID: CHEMBL1136067 Title: The activity of diguanidino and 'reversed' diamidino 2,5-diarylfurans versus Trypanosoma cruzi and Leishmania donovani. DOI: 10.1016/s0960-894x(03)00319-6 https://www.doi.org/10.1016/s0960-894x(03)00319-6 DATASET ID: CHEMBL3637841 Title: MMV Pathogen Box DOI: 10.6019/CHEMBL3637841 https://www.doi.org/10.6019/CHEMBL3637841 DATASET ID: CHEMBL3832761 Title: MMV P…	0	5	AU-2002246600-B2 EP1837024A2 JP-2004525881-A US-2003199521-A1 US20030083362 US20030199521 US20030199521A1 US20040235927 US20060063931 US20060063931A1 US20070010533 US20070010533A1 US20070072877 US20070072877A1 US20070072878 US20070072878A1 US20080058372 US6737440 US7163955 US7163955B2 US7183286 US7183286B2 US7241795 US7410989 US7410989B2 US7410999 US7410999B2 US7745456 WO2021127452A1	29
MMV688180	IMP-366	Cc1nn(C)c(C)c1NS(=O)(=O)c2c(Cl)cc(cc2Cl)c3ccnc(c3)N4CCNCC4	494.106	2.207			7	2	1215010-55-1	KINETOPLASTIDS	PfNMT, Plasmodium falciparum N-myristoyltransferase	DDD85646 1215010-55-1 UNII-DTX5CVK89G DTX5CVK89G 2,6-dichloro-4-[2-(1-piperazinyl)-4-pyridinyl]-N-(1,3,5-trimethyl-1H-pyrazol-4-yl)-benzenesulfonamide CHEMBL1230468 DDD-85646 2,6-Dichloro-4-(2-(piperazin-1-yl)pyridin-4-yl)-N-(1,3,5-trimethyl-1H-pyrazol-4-yl)benzenesulfonamide 2,6-Dichloro-4-(2-Piperazin-1-Ylpyridin-4-Yl)-N-(1,3,5-Trimethyl-1h-Pyrazol-4-Yl)benzenesulfonamide 2,6-dichloro-4-(2-pipe…	7	44199337	CHEMBL1230468 CHEMBL1951297	DDD85646 PMID33093447 https://pubmed.ncbi.nlm.nih.gov/33093447 DDD85646 PMID31006618 https://pubmed.ncbi.nlm.nih.gov/31006618 DDD85646 PMID30080883 https://pubmed.ncbi.nlm.nih.gov/30080883 DDD85646 PMID29125744 https://pubmed.ncbi.nlm.nih.gov/29125744 DDD85646 PMID27492267 https://pubmed.ncbi.nlm.nih.gov/27492267 DDD85646 PMID25945713 https://pubmed.ncbi.nlm.nih.gov/25945713 DDD85646 PMID25706802…	CID:44199337 PMID20360736 https://pubmed.ncbi.nlm.nih.gov/20360736 CID:44199337 PMID24451586 https://pubmed.ncbi.nlm.nih.gov/24451586 CID:44199337 PMID31080074 https://pubmed.ncbi.nlm.nih.gov/31080074	MMV688180 PMC6376154 https://www.ncbi.nlm.nih.gov/pmc/articles/PMC6376154 MMV688180 PMC6332852 https://www.ncbi.nlm.nih.gov/pmc/articles/PMC6332852 MMV688180 PMC6301270 https://www.ncbi.nlm.nih.gov/pmc/articles/PMC6301270 MMV688180 PMC6420171 https://www.ncbi.nlm.nih.gov/pmc/articles/PMC6420171 DDD85646 PMC9018777 https://www.ncbi.nlm.nih.gov/pmc/articles/PMC9018777 DDD85646 PMC8473194 https://ww…	MMV688180 PMID30358879 https://pubmed.ncbi.nlm.nih.gov/30358879 MMV688180 PMID30647879 https://pubmed.ncbi.nlm.nih.gov/30647879 MMV688180 PMID30771616 https://pubmed.ncbi.nlm.nih.gov/30771616 MMV688180 PMID30642330 https://pubmed.ncbi.nlm.nih.gov/30642330 DDD85646 PMID35440597 https://pubmed.ncbi.nlm.nih.gov/35440597 DDD85646 PMID32453941 https://pubmed.ncbi.nlm.nih.gov/32453941 DDD85646 PMID3008…	PUBLICATION ID: CHEMBL1949590 Title: Discovery of a novel class of orally active trypanocidal N-myristoyltransferase inhibitors. DOI: 10.1021/jm201091t https://www.doi.org/10.1021/jm201091t PUBLICATION ID: CHEMBL3352323 Title: Lead optimization of a pyrazole sulfonamide series of Trypanosoma brucei N-myristoyltransferase inhibitors: identification and evaluation of CNS penetrant compounds as pote…	11	5	EP-2323987-B1 EP-2980076-A1 EP-2980076-B1 EP2323987B1 EP2980076A1 EP2980076B1 ES-2546865-T3 US-2011312921-A1 US-2016060224-A1 US-2022071960-A1 US-9156811-B2 US-9828346-B2 US20110312921 US20110312921A1 US20160060224A1 US9156811 US9156811B2 US9828346B2 WO2020128475A1	19		BDBM50364113 Homo sapiens (Human) Target:Peptide N-myristoyltransferase 2 Tanimoto similarity:1.00000 BDBM50364113 Homo sapiens (Human) Target:Peptide N-myristoyltransferase Tanimoto similarity:1.00000 BDBM50364113 Homo sapiens (Human) Target:Myristoyl-CoA:protein N-myristoyltransferase (Nmt) Tanimoto similarity:1.00000 BDBM50364113 Leishmania major Target:N-myristoyltransferase (NMT1) Tanimoto s…
MMV688262	Delamanid	CC1(COc2ccc(cc2)N3CCC(CC3)Oc4ccc(OC(F)(F)F)cc4)Cn5cc(nc5O1)N(=O)=O	534.173	5.0428			9	0	681492-22-8	TUBERCULOSIS	Mycobacterium Coenzyme f420 binding (PMID 25210407)	2-methyl-6-nitro-2-[[4-[4-[4-(trifluoromethoxy)phenoxy]-1-piperidyl]phenoxy]methyl]-3H-imidazo[2,1-b]oxazole SCHEMBL57792 CHEMBL3188499 NCGC00390365-01 SR-05000022621 SR-05000022621-1	20	11756905	CHEMBL3188499 CHEMBL218650	MMV688262 PMID32280200 https://pubmed.ncbi.nlm.nih.gov/32280200	CID:11756905 PMID28462832 https://pubmed.ncbi.nlm.nih.gov/28462832	MMV688262 PMC7130106 https://www.ncbi.nlm.nih.gov/pmc/articles/PMC7130106 MMV688262 PMC7113605 https://www.ncbi.nlm.nih.gov/pmc/articles/PMC7113605 MMV688262 PMC6095626 https://www.ncbi.nlm.nih.gov/pmc/articles/PMC6095626 MMV688262 PMC6057649 https://www.ncbi.nlm.nih.gov/pmc/articles/PMC6057649 MMV688262 PMC5559473 https://www.ncbi.nlm.nih.gov/pmc/articles/PMC5559473	MMV688262 PMID32280200 https://pubmed.ncbi.nlm.nih.gov/32280200 MMV688262 PPR86900 MMV688262 PMID32234669 https://pubmed.ncbi.nlm.nih.gov/32234669 MMV688262 PMID30001317 https://pubmed.ncbi.nlm.nih.gov/30001317 MMV688262 PMID28861054 https://pubmed.ncbi.nlm.nih.gov/28861054 MMV688262 PMID30080847 https://pubmed.ncbi.nlm.nih.gov/30080847 MMV688262 PMID31592543 https://pubmed.ncbi.nlm.nih.gov/31592…	PUBLICATION ID: CHEMBL3784956 Title: Repositioning Antitubercular 6-Nitro-2,3-dihydroimidazo[2,1-b][1,3]oxazoles for Neglected Tropical Diseases: Structure-Activity Studies on a Preclinical Candidate for Visceral Leishmaniasis. DOI: 10.1021/acs.jmedchem.5b01699 https://www.doi.org/10.1021/acs.jmedchem.5b01699 DATASET ID: CHEMBL4513149 Title: CO-ADD screening of MMV (CH) - MMV compounds DOI: 10.60…	100	15	AR-055357-A1 AR-091771-A2 AU-2003272979-A1 AU-2006273355-A1 AU-2006273355-B2 AU-2006300320-A1 AU-2006300320-B2 BR-PI0314344-B1 BR-PI0613883-A2 BR-PI0616659-A2 CA-2497569-A1 CA-2497569-C CA-2610749-A1 CA-2610749-C CA-2624497-A1 CA-2624497-C CA-2787246-A1 CA-2862193-A1 CA-2862193-C CN-113874341-A EP-1555267-A1 EP-1555267-B1 EP-1906926-A1 EP-1906926-B1 EP-2269694-A2 EP-2528896-A1 EP-2528896-B1 EP-25…	100	MOA: Mycobacterium tuberculosis H37Rv inhibitor REF: http://www.ema.europa.eu/docs/en_GB/document_library/EPAR_-_Product_Information/human/002552/WC500166232.pdf MOA: Mycobacterium tuberculosis H37Rv inhibitor REF: http://www.ncbi.nlm.nih.gov/pmc/articles/PMC4156838 MOA: Mycobacterium tuberculosis H37Rv inhibitor REF: http://europepmc.org/abstract/MED/17132069
MMV688270		COc1ccc(cc1)-c1cnc2cnc(cn12)-c1cccc(OC(C)C)c1	359.163	3.7272			5	0	2650139-46-9	SCHISTOSOMIASIS		CHEMBL3637917 SR-05000022714 SR-05000022714-1	11	122196573	CHEMBL3637917			MMV688270 PMC6805474 https://www.ncbi.nlm.nih.gov/pmc/articles/PMC6805474	MMV688270 PMID31640761 https://pubmed.ncbi.nlm.nih.gov/31640761	DATASET ID: CHEMBL3637841 Title: MMV Pathogen Box DOI: 10.6019/CHEMBL3637841 https://www.doi.org/10.6019/CHEMBL3637841 DATASET ID: CHEMBL3832761 Title: MMV Pathogen Box Bioactivity Data DOI: 10.6019/CHEMBL3832761 https://www.doi.org/10.6019/CHEMBL3832761 DATASET ID: CHEMBL3987221 Title: The Australian National University Dept Of Immunology Pathogen Box Compounds Screened DOI: 10.6019/CHEMBL398722…	0	5		0
MMV688271		NC(=N)Nc1ccc(cc1Cl)c2oc(cc2)c3ccc(N=C(N)N)c(Cl)c3	402.076	2.6504			3	5	585571-89-7	KINETOPLASTIDS	Trypanosoma, Leishmania minor groove binding at AT-rich DNA (PMID 12781196)	CHEMBL413331 BDBM512826 acs.jmedchem.1c00409_ST.421 SR-05000022684 SR-05000022684-1 1,1'-[Furan-2,5-diylbis(3-chloro-1,4-phenylene)]bisguanidine	10	44305537	CHEMBL4530837 CHEMBL413331	MMV688271 PMID30013953 https://pubmed.ncbi.nlm.nih.gov/30013953 MMV688271 PMID28435886 https://pubmed.ncbi.nlm.nih.gov/28435886		MMV688271 PMC9211397 https://www.ncbi.nlm.nih.gov/pmc/articles/PMC9211397 MMV688271 PMC9042791 https://www.ncbi.nlm.nih.gov/pmc/articles/PMC9042791 MMV688271 PMC7646779 https://www.ncbi.nlm.nih.gov/pmc/articles/PMC7646779 MMV688271 PMC7449171 https://www.ncbi.nlm.nih.gov/pmc/articles/PMC7449171 MMV688271 PMC7219733 https://www.ncbi.nlm.nih.gov/pmc/articles/PMC7219733 MMV688271 PMC7179631 https://…	MMV688271 PPR450742 MMV688271 PPR433709 MMV688271 PMID35544099 https://pubmed.ncbi.nlm.nih.gov/35544099 MMV688271 PMID32975176 https://pubmed.ncbi.nlm.nih.gov/32975176 MMV688271 PMID30013953 https://pubmed.ncbi.nlm.nih.gov/30013953 MMV688271 PMID28435886 https://pubmed.ncbi.nlm.nih.gov/28435886 MMV688271 PMID31234346 https://pubmed.ncbi.nlm.nih.gov/31234346 MMV688271 PMID30406042 https://pubmed.n…	DATASET ID: CHEMBL4513149 Title: CO-ADD screening of MMV (CH) - MMV compounds DOI: 10.6019/CHEMBL4513149 https://www.doi.org/10.6019/CHEMBL4513149 PUBLICATION ID: CHEMBL1136067 Title: The activity of diguanidino and 'reversed' diamidino 2,5-diarylfurans versus Trypanosoma cruzi and Leishmania donovani. DOI: 10.1016/s0960-894x(03)00319-6 https://www.doi.org/10.1016/s0960-894x(03)00319-6 DATASET ID…	2	5	EP1399163A2 EP1399163B1	2
MMV688273	Alitinib	Nc1ccc2ncnc(Nc3ccc(OCc4cccc(F)c4)c(Cl)c3)c2c1	394.1	4.6727			5	2	845271-71-8	KINETOPLASTIDS		UNII-9XRF7KN4QK 9XRF7KN4QK 845271-71-8 Allitinib metabolite M6 SCHEMBL233913 CHEMBL3637893 DB-092005 SR-05000022762 SR-05000022762-1 N-(3-Chloro-4-((3-fluorobenzyl)oxy)phenyl)quinazoline-4,6-diamine 4,6-Quinazolinediamine, N4-(3-chloro-4-((3-fluorophenyl)methoxy)phenyl)- 4-((3-Chloro-4-((3-fluorobenzyl)oxy)phenyl)amino)-6-aminoquinazoline 4-[3-chloro-4-(3-fluoro-benzyloxy)-phenylamino]-6-amino-qu…	18	53630477	CHEMBL3637893	Allitinib metabolite M6 PMID24598282 https://pubmed.ncbi.nlm.nih.gov/24598282 Allitinib metabolite M6 PMID23973791 https://pubmed.ncbi.nlm.nih.gov/23973791		MMV688273 PMC7179631 https://www.ncbi.nlm.nih.gov/pmc/articles/PMC7179631 MMV688273 PMC6805474 https://www.ncbi.nlm.nih.gov/pmc/articles/PMC6805474 UNII-9XRF7KN4QK PMC9266288 https://www.ncbi.nlm.nih.gov/pmc/articles/PMC9266288 UNII-9XRF7KN4QK PMC9217854 https://www.ncbi.nlm.nih.gov/pmc/articles/PMC9217854 UNII-9XRF7KN4QK PMC9214139 https://www.ncbi.nlm.nih.gov/pmc/articles/PMC9214139 UNII-9XRF7K…	MMV688273 PMID32071059 https://pubmed.ncbi.nlm.nih.gov/32071059 MMV688273 PMID31640761 https://pubmed.ncbi.nlm.nih.gov/31640761	DATASET ID: CHEMBL3637841 Title: MMV Pathogen Box DOI: 10.6019/CHEMBL3637841 https://www.doi.org/10.6019/CHEMBL3637841 DATASET ID: CHEMBL3832761 Title: MMV Pathogen Box Bioactivity Data DOI: 10.6019/CHEMBL3832761 https://www.doi.org/10.6019/CHEMBL3832761 DATASET ID: CHEMBL3987221 Title: The Australian National University Dept Of Immunology Pathogen Box Compounds Screened DOI: 10.6019/CHEMBL398722…	0	5	AU-2004264937-A1 AU-2004264937-B2 AU-2008215053-A1 AU-2008215053-B2 AU-2009229433-A1 AU-2009229433-B2 AU-2013231084-A1 AU-2013231084-B2 BR-PI0413565-B1 CA-2535614-C CA-2677978-A1 CA-2719523-A1 CA-2719523-C CN-101103005-B EP-1660090-A1 EP-1660090-B1 EP-1844022-A1 EP-1844022-B1 EP-1990337-B1 EP-2116540-A1 EP-2116540-B1 EP-2248806-A2 EP-2248806-B1 EP-2269994-A1 EP-2269994-B1 EP-2292234-A1 EP-2292234…	100
MMV688274		Fc1cccc(COc2ccc(Nc3ncnc4ccc(NC(=O)CN5CCOCC5)cc34)cc2Cl)c1	521.163	4.3162			7	2	2148930-08-7	KINETOPLASTIDS	TbTyr, Trypanosoma tyrosine kinase (PMID 23437089)	CHEMBL3637894 NSC812064 NSC-812064 SR-05000022672 SR-05000022672-1	13	122196556	CHEMBL3637894			MMV688274 PMC7179631 https://www.ncbi.nlm.nih.gov/pmc/articles/PMC7179631	MMV688274 PMID32071059 https://pubmed.ncbi.nlm.nih.gov/32071059	DATASET ID: CHEMBL3637841 Title: MMV Pathogen Box DOI: 10.6019/CHEMBL3637841 https://www.doi.org/10.6019/CHEMBL3637841 DATASET ID: CHEMBL3832761 Title: MMV Pathogen Box Bioactivity Data DOI: 10.6019/CHEMBL3832761 https://www.doi.org/10.6019/CHEMBL3832761 DATASET ID: CHEMBL3987221 Title: The Australian National University Dept Of Immunology Pathogen Box Compounds Screened DOI: 10.6019/CHEMBL398722…	100	5		0
MMV688279		CC1=Nc2ccc(Cl)cc2C(O)(N1CCN3CCCCC3)c4ccc(C)cc4	397.192	4.6649			4	1	1332663-59-8	KINETOPLASTIDS	Trypanosoma trypanothione reductase (TryR) (PMID 21851087)	CHEMBL1836611 BDBM50354287 SR-05000022683 SR-05000022683-1	12	54756882	CHEMBL1836611			MMV688279 PMC7179631 https://www.ncbi.nlm.nih.gov/pmc/articles/PMC7179631 MMV688279 PMC6332852 https://www.ncbi.nlm.nih.gov/pmc/articles/PMC6332852 MMV688279 PMC6301270 https://www.ncbi.nlm.nih.gov/pmc/articles/PMC6301270 MMV688279 PMC5571359 https://www.ncbi.nlm.nih.gov/pmc/articles/PMC5571359	MMV688279 PMID30647879 https://pubmed.ncbi.nlm.nih.gov/30647879 MMV688279 PMID28674055 https://pubmed.ncbi.nlm.nih.gov/28674055 MMV688279 PMID32071059 https://pubmed.ncbi.nlm.nih.gov/32071059 MMV688279 PMID30642330 https://pubmed.ncbi.nlm.nih.gov/30642330	PUBLICATION ID: CHEMBL1833819 Title: Dihydroquinazolines as a novel class of Trypanosoma brucei trypanothione reductase inhibitors: discovery, synthesis, and characterization of their binding mode by protein crystallography. DOI: 10.1021/jm200312v https://www.doi.org/10.1021/jm200312v DATASET ID: CHEMBL3637841 Title: MMV Pathogen Box DOI: 10.6019/CHEMBL3637841 https://www.doi.org/10.6019/CHEMBL36…	8	5		0		BDBM50354287 Trypanosoma brucei brucei Target:Trypanothione Reductase (TryR) Tanimoto similarity:1.00000
MMV688283		CN1CCN(CC1)S(=O)(=O)c2ccc(cc2)c3ccc4c(Nc5ncc(Cl)cn5)ccnc4c3	494.129	3.7297			7	1	2222124-70-9	KINETOPLASTIDS		CHEMBL3637895 AKOS034086666 SR-05000022588 SR-05000022588-1	12	122196557	CHEMBL3637895			MMV688283 PMC7179631 https://www.ncbi.nlm.nih.gov/pmc/articles/PMC7179631 MMV688283 PMC6805474 https://www.ncbi.nlm.nih.gov/pmc/articles/PMC6805474 MMV688283 PMC6332852 https://www.ncbi.nlm.nih.gov/pmc/articles/PMC6332852 MMV688283 PMC6301270 https://www.ncbi.nlm.nih.gov/pmc/articles/PMC6301270 MMV688283 PMC6095626 https://www.ncbi.nlm.nih.gov/pmc/articles/PMC6095626 MMV688283 PMC5571359 https://…	MMV688283 PMID30080847 https://pubmed.ncbi.nlm.nih.gov/30080847 MMV688283 PMID30647879 https://pubmed.ncbi.nlm.nih.gov/30647879 MMV688283 PMID32071059 https://pubmed.ncbi.nlm.nih.gov/32071059 MMV688283 PMID31640761 https://pubmed.ncbi.nlm.nih.gov/31640761 MMV688283 PMID30642330 https://pubmed.ncbi.nlm.nih.gov/30642330 MMV688283 PMID28674055 https://pubmed.ncbi.nlm.nih.gov/28674055	DATASET ID: CHEMBL3637841 Title: MMV Pathogen Box DOI: 10.6019/CHEMBL3637841 https://www.doi.org/10.6019/CHEMBL3637841 DATASET ID: CHEMBL3832761 Title: MMV Pathogen Box Bioactivity Data DOI: 10.6019/CHEMBL3832761 https://www.doi.org/10.6019/CHEMBL3832761 DATASET ID: CHEMBL3987221 Title: The Australian National University Dept Of Immunology Pathogen Box Compounds Screened DOI: 10.6019/CHEMBL398722…	1	5		0
MMV688313		COc1ccc(cc1OC)-c1nnc2ccc(cn12)-c1cccc(c1)C(C)C	373.179	4.561			5	0	2649994-42-1	SCHISTOSOMIASIS		CHEMBL3637916 SR-05000022637 SR-05000022637-1	24	122196572	CHEMBL3637916			MMV688313 PMC8565742 https://www.ncbi.nlm.nih.gov/pmc/articles/PMC8565742 MMV688313 PMC6805474 https://www.ncbi.nlm.nih.gov/pmc/articles/PMC6805474	MMV688313 PMID34731172 https://pubmed.ncbi.nlm.nih.gov/34731172 MMV688313 PMID31640761 https://pubmed.ncbi.nlm.nih.gov/31640761	DATASET ID: CHEMBL3637841 Title: MMV Pathogen Box DOI: 10.6019/CHEMBL3637841 https://www.doi.org/10.6019/CHEMBL3637841 DATASET ID: CHEMBL3832761 Title: MMV Pathogen Box Bioactivity Data DOI: 10.6019/CHEMBL3832761 https://www.doi.org/10.6019/CHEMBL3832761 DATASET ID: CHEMBL3987221 Title: The Australian National University Dept Of Immunology Pathogen Box Compounds Screened DOI: 10.6019/CHEMBL398722…	8	5		0
MMV688327	Radezolid	CC(=O)NCC1CN(C(=O)O1)c2ccc(c(F)c2)c3ccc(CNCc4cn[nH]n4)cc3	438.182	0.8782			6	3	869884-78-6	TUBERCULOSIS	Staphylococcus 50S ribosomal subunit (PMID 18316525)	RX 1741 SCHEMBL1036412 CHEMBL3637850 SCHEMBL19611836 BCP02831 SB18965 NCGC00389744-01 SR-05000022576 SR-05000022576-1 N-[[3-[3-fluoro-4-[4-[(2H-triazol-4-ylmethylamino)methyl]phenyl]phenyl]-2-oxo-1,3-oxazolidin-5-yl]methyl]acetamide N-[3-(2-Fluoro-4'-{[(1H-[1,2,3]triazol-4-ylmethyl)-amino]-methyl}-biphenyl-4-yl)-2-oxo-oxazolidin-5-ylmethyl]-acetamide	24	22274119	CHEMBL4524976 CHEMBL3637850	RX 1741 PMID35165457 https://pubmed.ncbi.nlm.nih.gov/35165457 RX 1741 PMID35165456 https://pubmed.ncbi.nlm.nih.gov/35165456 RX 1741 PMID34766892 https://pubmed.ncbi.nlm.nih.gov/34766892 RX 1741 PMID34764658 https://pubmed.ncbi.nlm.nih.gov/34764658 RX 1741 PMID34299555 https://pubmed.ncbi.nlm.nih.gov/34299555 RX 1741 PMID34281189 https://pubmed.ncbi.nlm.nih.gov/34281189 RX 1741 PMID33798835 https:…		MMV688327 PMC9042791 https://www.ncbi.nlm.nih.gov/pmc/articles/PMC9042791 MMV688327 PMC5919404 https://www.ncbi.nlm.nih.gov/pmc/articles/PMC5919404 MMV688327 PMC5559473 https://www.ncbi.nlm.nih.gov/pmc/articles/PMC5559473 RX 1741 PMC9042791 https://www.ncbi.nlm.nih.gov/pmc/articles/PMC9042791 RX 1741 PMC9220107 https://www.ncbi.nlm.nih.gov/pmc/articles/PMC9220107 RX 1741 PMC9075616 https://www.nc…	MMV688327 PMID35544099 https://pubmed.ncbi.nlm.nih.gov/35544099 MMV688327 PMID28861054 https://pubmed.ncbi.nlm.nih.gov/28861054 MMV688327 PMID29698397 https://pubmed.ncbi.nlm.nih.gov/29698397 RX 1741 PMID34299555 https://pubmed.ncbi.nlm.nih.gov/34299555 RX 1741 PMID33239925 https://pubmed.ncbi.nlm.nih.gov/33239925 RX 1741 PMID22191526 https://pubmed.ncbi.nlm.nih.gov/22191526 RX 1741 PMID20837751 …	DATASET ID: CHEMBL4513149 Title: CO-ADD screening of MMV (CH) - MMV compounds DOI: 10.6019/CHEMBL4513149 https://www.doi.org/10.6019/CHEMBL4513149 DATASET ID: CHEMBL3637841 Title: MMV Pathogen Box DOI: 10.6019/CHEMBL3637841 https://www.doi.org/10.6019/CHEMBL3637841 DATASET ID: CHEMBL3832761 Title: MMV Pathogen Box Bioactivity Data DOI: 10.6019/CHEMBL3832761 https://www.doi.org/10.6019/CHEMBL38327…	6	5	EP1904489B1 EP3217974A1 EP3442526A1 US-2014100254-A1 US-2017333400-A1 US-2019358206-A1 US-9126991-B2 US09126991B2 US10471046B2 US20140031402A1 US20140100254A1 US20160136137A1 US20170333400A1 US8399660B2 US8796465B2 US9126991B2 US9376400B2 WO2011046905A2 WO2011139832A2 WO2012061360A2 WO2012071324A2 WO2014152332A1 WO2016077818A1 WO2017200979A1	24
MMV688330		CC(=O)N1CCN(CC1)c1ccc(Oc2ccc(Cl)cc2O)cc1	346.108	3.1506			4	1	1428626-88-3	TOXOPLASMOSIS	TgENR, Toxoplasma enoyl reductase (PMID 23453069)	CHEMBL2347842 BDBM50431921 SR-05000022760 SR-05000022760-1 1-[4-[4-(4-chloro-2-hydroxy-phenoxy)phenyl]piperazin-1-yl]ethanone	8	71579718	CHEMBL2347842		CID:71579718 PMID23453069 https://pubmed.ncbi.nlm.nih.gov/23453069			PUBLICATION ID: CHEMBL2346588 Title: Design, synthesis, and biological activity of diaryl ether inhibitors of Toxoplasma gondii enoyl reductase. DOI: 10.1016/j.bmcl.2013.02.019 https://www.doi.org/10.1016/j.bmcl.2013.02.019 DATASET ID: CHEMBL3637841 Title: MMV Pathogen Box DOI: 10.6019/CHEMBL3637841 https://www.doi.org/10.6019/CHEMBL3637841 DATASET ID: CHEMBL3832761 Title: MMV Pathogen Box Bioact…	5	5		0		BDBM50431921 Toxoplasma gondii Target:Enoyl-acyl carrier reductase Tanimoto similarity:1.00000
MMV688345		Nc1nc(N)c2c3CCN(Cc4ccccc4)Cc3sc2n1	311.12	1.7171			6	2	37071-32-2	TOXOPLASMOSIS	PfDHFR, Plasmodium dihydrofolate reductase (PMID 8230096)	CHEMBL317017 PY802 BDBM50041928 4-(2,5-Dimethoxyphenyl)-3-buten-2-one SR-05000022734 SR-05000022734-1 7-Benzyl-5,6,7,8-tetrahydro-9-thia-1,3,7-triaza-fluorene-2,4-diamine 2,4-Diamino-7-benzyl-5,6,7,8-tetrahydropyrido[4',3',4,5]thieno[2,3-d]pyrimidine 7-Benzyl-5,6,7,8-tetrahydropyrido[4',3':4,5]thieno[2,3-d]pyrimidine-2,4-diamine # 7-benzyl-6,8-dihydro-5H-pyrido[[?]:[?]]thieno[[?]]pyrimidine-2,4-d…	16	456227	CHEMBL317017		CID:456227 PMID8230096 https://pubmed.ncbi.nlm.nih.gov/8230096	MMV688345 PMC6763611 https://www.ncbi.nlm.nih.gov/pmc/articles/PMC6763611 MMV688345 PMC6332852 https://www.ncbi.nlm.nih.gov/pmc/articles/PMC6332852 PY802 PMC4801278 https://www.ncbi.nlm.nih.gov/pmc/articles/PMC4801278 PY802 PMC87291 https://www.ncbi.nlm.nih.gov/pmc/articles/PMC87291 PY802 PMC210349 https://www.ncbi.nlm.nih.gov/pmc/articles/PMC210349	MMV688345 PMID31558748 https://pubmed.ncbi.nlm.nih.gov/31558748 MMV688345 PPR85355 MMV688345 PMID30642330 https://pubmed.ncbi.nlm.nih.gov/30642330 PY802 PMID26929352 https://pubmed.ncbi.nlm.nih.gov/26929352 PY802 PMID11486011 https://pubmed.ncbi.nlm.nih.gov/11486011 PY802 PMID2504702 https://pubmed.ncbi.nlm.nih.gov/2504702	PUBLICATION ID: CHEMBL1126852 Title: 2,4-Diaminothieno[2,3-d]pyrimidine analogues of trimetrexate and piritrexim as potential inhibitors of Pneumocystis carinii and Toxoplasma gondii dihydrofolate reductase. DOI: 10.1021/jm00073a009 https://www.doi.org/10.1021/jm00073a009 DATASET ID: CHEMBL3637841 Title: MMV Pathogen Box DOI: 10.6019/CHEMBL3637841 https://www.doi.org/10.6019/CHEMBL3637841 DATASET…	188	5		0		BDBM50041928 Toxoplasma gondii Target:Dihydrofolate reductase (DHFR) Tanimoto similarity:1.00000 BDBM50041928 Rattus norvegicus (rat) Target:Dihydrofolate reductase Tanimoto similarity:1.00000 BDBM50041928 Pneumocystis carinii Target:Dihydrofolate Reductase (DHFR) Tanimoto similarity:1.00000
MMV688350		COC(=O)c1ccc(F)cc1NS(=O)(=O)c2cccc(c2)c3cnn(Cc4ccccc4)c3	465.116	3.0515			6	1	2650131-48-7	DENGUE-CHIKUNGUNYA		CHEMBL3637931 SR-05000022520 SR-05000022520-1	14	122196576	CHEMBL3637931					DATASET ID: CHEMBL3637841 Title: MMV Pathogen Box DOI: 10.6019/CHEMBL3637841 https://www.doi.org/10.6019/CHEMBL3637841 DATASET ID: CHEMBL3832761 Title: MMV Pathogen Box Bioactivity Data DOI: 10.6019/CHEMBL3832761 https://www.doi.org/10.6019/CHEMBL3832761 DATASET ID: CHEMBL3987221 Title: The Australian National University Dept Of Immunology Pathogen Box Compounds Screened DOI: 10.6019/CHEMBL398722…	7	5		0
MMV688352		Clc1ccc(cc1)[C@@H]2[C@H](Oc3ccccc3)C(=O)N2CCn4cnc5c(NCc6ccccc6)ncnc45	524.173	4.176			7	1	1378029-50-5	DENGUE-CHIKUNGUNYA		CHEMBL2064298	10	60156127	CHEMBL2064298					PUBLICATION ID: CHEMBL2062436 Title: Design, synthesis, and antiviral evaluation of purine-β-lactam and purine-aminopropanol hybrids. DOI: 10.1021/jm300383k https://www.doi.org/10.1021/jm300383k DATASET ID: CHEMBL3637841 Title: MMV Pathogen Box DOI: 10.6019/CHEMBL3637841 https://www.doi.org/10.6019/CHEMBL3637841 DATASET ID: CHEMBL3832761 Title: MMV Pathogen Box Bioactivity Data DOI: 10.6019/CHEMB…	4	5		0
MMV688360		COc1ccc(cc1OCc2ccccn2)C3=NN(C4CCCCCC4)C(=O)C3(C)C	421.237	3.919			5	0	1402938-68-4	KINETOPLASTIDS	Trypanosoma adenosine kinase (PMID 19707572)	CHEMBL2171461 BDBM50397081 SR-05000022521 SR-05000022521-1	7	71453524	CHEMBL2171461			MMV688360 PMC8608343 https://www.ncbi.nlm.nih.gov/pmc/articles/PMC8608343	MMV688360 PMID34807936 https://pubmed.ncbi.nlm.nih.gov/34807936	PUBLICATION ID: CHEMBL2169737 Title: Catechol pyrazolinones as trypanocidals: fragment-based design, synthesis, and pharmacological evaluation of nanomolar inhibitors of trypanosomal phosphodiesterase B1. DOI: 10.1021/jm301059b https://www.doi.org/10.1021/jm301059b DATASET ID: CHEMBL3637841 Title: MMV Pathogen Box DOI: 10.6019/CHEMBL3637841 https://www.doi.org/10.6019/CHEMBL3637841 DATASET ID: CH…	100	5		0		BDBM50397081 Trypanosoma brucei Target:Class I phosphodiesterase B1 (TbrPDEB1) Tanimoto similarity:1.00000
MMV688361		C1CN=C(N1)c2ccc(cc2)c3cc(on3)c4cccc(c4)C5=NCCN5	357.159	2.3121			6	2	914104-71-5	KINETOPLASTIDS		CHEMBL227667 SCHEMBL1796041 SR-05000022594 SR-05000022594-1	13	11990715	CHEMBL227667			MMV688361 PMC6395923 https://www.ncbi.nlm.nih.gov/pmc/articles/PMC6395923 MMV688361 PMC6332852 https://www.ncbi.nlm.nih.gov/pmc/articles/PMC6332852	MMV688361 PMID30602522 https://pubmed.ncbi.nlm.nih.gov/30602522 MMV688361 PMID30642330 https://pubmed.ncbi.nlm.nih.gov/30642330	PUBLICATION ID: CHEMBL1139863 Title: Synthesis and in vitro antiprotozoal activities of dicationic 3,5-diphenylisoxazoles. DOI: 10.1021/jm0612867 https://www.doi.org/10.1021/jm0612867 DATASET ID: CHEMBL3637841 Title: MMV Pathogen Box DOI: 10.6019/CHEMBL3637841 https://www.doi.org/10.6019/CHEMBL3637841 DATASET ID: CHEMBL3832761 Title: MMV Pathogen Box Bioactivity Data DOI: 10.6019/CHEMBL3832761 ht…	2	5	EP1719767A1 US20060264487 US20060264487A1 US7951827 US7951827B2	5
MMV688362		COc1cc(cc2cc(oc12)c3ccc(cc3)C4=NCCN4)C5=NCCN5	360.159	2.5332			6	2	854895-52-6	KINETOPLASTIDS		CHEMBL520654 SCHEMBL5027954 SR-05000022651 SR-05000022651-1 2-[4-[5-(4,5-dihydro-1H-imidazol-2-yl)-7-methoxy-benzofuran-2-yl]phenyl]-4,5-dihydro-1H-imidazole	19	11428372	CHEMBL520654		CID:11428372 PMID18841956 https://pubmed.ncbi.nlm.nih.gov/18841956	MMV688362 PMC9211397 https://www.ncbi.nlm.nih.gov/pmc/articles/PMC9211397 MMV688362 PMC8726507 https://www.ncbi.nlm.nih.gov/pmc/articles/PMC8726507 MMV688362 PMC7179631 https://www.ncbi.nlm.nih.gov/pmc/articles/PMC7179631 MMV688362 PMC6603297 https://www.ncbi.nlm.nih.gov/pmc/articles/PMC6603297 MMV688362 PMC6332852 https://www.ncbi.nlm.nih.gov/pmc/articles/PMC6332852 MMV688362 PMC5571359 https://…	MMV688362 PMID35647647 https://pubmed.ncbi.nlm.nih.gov/35647647 MMV688362 PMID31254719 https://pubmed.ncbi.nlm.nih.gov/31254719 MMV688362 PMID32071059 https://pubmed.ncbi.nlm.nih.gov/32071059 MMV688362 PMID34928952 https://pubmed.ncbi.nlm.nih.gov/34928952 MMV688362 PMID30642330 https://pubmed.ncbi.nlm.nih.gov/30642330 MMV688362 PMID28674055 https://pubmed.ncbi.nlm.nih.gov/28674055	PUBLICATION ID: CHEMBL1142519 Title: Synthesis and antiprotozoal activity of cationic 2-phenylbenzofurans. DOI: 10.1021/jm800918v https://www.doi.org/10.1021/jm800918v DATASET ID: CHEMBL3637841 Title: MMV Pathogen Box DOI: 10.6019/CHEMBL3637841 https://www.doi.org/10.6019/CHEMBL3637841 DATASET ID: CHEMBL3832761 Title: MMV Pathogen Box Bioactivity Data DOI: 10.6019/CHEMBL3832761 https://www.doi.or…	300	5	AU-2004296182-A1 CA-2549736-A1 EP-1689732-A2 EP1689732A2 EP1689732A4 JP-2007513175-A US-2005197378-A1 US-2008114047-A1 US-2008221191-A1 US-7417158-B2 US20050197378 US20050197378A1 US20080114047 US20080114047A1 US20080221191 US20080221191A1 US7417158 US7417158B2 WO-2005055935-A2 WO2005055935A2	20
MMV688364		CC(C)(C)OC(=O)N1CCC(Cn2nc(-c3cnc4ccccc4c3)c3c(N)ncnc23)CC1	459.238	3.4504			8	1	2650131-40-9	TOXOPLASMOSIS		CHEMBL3637927 SR-05000022682 SR-05000022682-1	16	122196575	CHEMBL3637927			MMV688364 PMC6805474 https://www.ncbi.nlm.nih.gov/pmc/articles/PMC6805474	MMV688364 PMID31640761 https://pubmed.ncbi.nlm.nih.gov/31640761	DATASET ID: CHEMBL3637841 Title: MMV Pathogen Box DOI: 10.6019/CHEMBL3637841 https://www.doi.org/10.6019/CHEMBL3637841 DATASET ID: CHEMBL3832761 Title: MMV Pathogen Box Bioactivity Data DOI: 10.6019/CHEMBL3832761 https://www.doi.org/10.6019/CHEMBL3832761 DATASET ID: CHEMBL3987221 Title: The Australian National University Dept Of Immunology Pathogen Box Compounds Screened DOI: 10.6019/CHEMBL398722…	100	5		0
MMV688371		NCCN(C(=O)c1ccc(Cl)cc1Cl)c2ccc(OCc3ccc(Cl)cc3)cc2	448.051	5.3044			3	1	2089056-76-6	KINETOPLASTIDS		2089056-76-6 N-(2-aminoethyl)-2,4-dichloro-N-{4-[(4-chlorophenyl)methoxy]phenyl}benzamide N-(2-Aminoethyl)-2,4-dichloro-N-[4-[(4-chlorophenyl)methoxy]phenyl]benzamide CHEMBL3637896 SR-05000022586 SR-05000022586-1	13	122196558	CHEMBL4089012 CHEMBL3637896			MMV688371 PMC7179631 https://www.ncbi.nlm.nih.gov/pmc/articles/PMC7179631 MMV688371 PMC6301270 https://www.ncbi.nlm.nih.gov/pmc/articles/PMC6301270 MMV688371 PMC6206229 https://www.ncbi.nlm.nih.gov/pmc/articles/PMC6206229 MMV688371 PMC5571359 https://www.ncbi.nlm.nih.gov/pmc/articles/PMC5571359	MMV688371 PMID30406042 https://pubmed.ncbi.nlm.nih.gov/30406042 MMV688371 PMID30647879 https://pubmed.ncbi.nlm.nih.gov/30647879 MMV688371 PMID32071059 https://pubmed.ncbi.nlm.nih.gov/32071059 MMV688371 PMID28674055 https://pubmed.ncbi.nlm.nih.gov/28674055 N-(2-aminoethyl)-2,4-dichloro-N-{4-[(4-chlorophenyl)methoxy]phenyl}benzamide PMID28187957 https://pubmed.ncbi.nlm.nih.gov/28187957 N-(2-Aminoet…	PUBLICATION ID: CHEMBL4000252 Title: Discovery of N-(2-aminoethyl)-N-benzyloxyphenyl benzamides: New potent Trypanosoma brucei inhibitors. DOI: 10.1016/j.bmc.2016.11.019 https://www.doi.org/10.1016/j.bmc.2016.11.019 DATASET ID: CHEMBL3637841 Title: MMV Pathogen Box DOI: 10.6019/CHEMBL3637841 https://www.doi.org/10.6019/CHEMBL3637841 DATASET ID: CHEMBL3832761 Title: MMV Pathogen Box Bioactivity Da…	200	5		0
MMV688372		FC1=C(C=C(NC(=O)N2CCCC2)C=C1)C1=NC2=CC(=CN=C2N1)C1=CC=CC=C1	401.165	4.4344			3	2	1533399-03-9	KINETOPLASTIDS	LbrM.30.3580, Leishmania cytochrome P450 (PMID 33378956)	CHEMBL3115821 SCHEMBL16029864 KUC114032N BDBM50495687 KSC-396-046 SR-05000022698 SR-05000022698-1 N-[3-(6-Phenyl-3H-imidazo[4,5-b]pyridine-2-yl)-4-fluorophenyl]pyrrolidine-1-carboxamide	12	72710598	CHEMBL3115821	MMV688372 PMID33378956 https://pubmed.ncbi.nlm.nih.gov/33378956 MMV688372 PMID30771616 https://pubmed.ncbi.nlm.nih.gov/30771616		MMV688372 PMC9211397 https://www.ncbi.nlm.nih.gov/pmc/articles/PMC9211397 MMV688372 PMC8761611 https://www.ncbi.nlm.nih.gov/pmc/articles/PMC8761611 MMV688372 PMC6805474 https://www.ncbi.nlm.nih.gov/pmc/articles/PMC6805474 MMV688372 PMC6376154 https://www.ncbi.nlm.nih.gov/pmc/articles/PMC6376154 MMV688372 PMC6301270 https://www.ncbi.nlm.nih.gov/pmc/articles/PMC6301270 MMV688372 PMC5734697 https://…	MMV688372 PMID35647647 https://pubmed.ncbi.nlm.nih.gov/35647647 MMV688372 PMID35032948 https://pubmed.ncbi.nlm.nih.gov/35032948 MMV688372 PMID33378956 https://pubmed.ncbi.nlm.nih.gov/33378956 MMV688372 PMID30771616 https://pubmed.ncbi.nlm.nih.gov/30771616 MMV688372 PMID29223747 https://pubmed.ncbi.nlm.nih.gov/29223747 MMV688372 PMID30647879 https://pubmed.ncbi.nlm.nih.gov/30647879 MMV688372 PMID2…	PUBLICATION ID: CHEMBL3112469 Title: Substituted 2-phenylimidazopyridines: a new class of drug leads for human African trypanosomiasis. DOI: 10.1021/jm401178t https://www.doi.org/10.1021/jm401178t DATASET ID: CHEMBL3637841 Title: MMV Pathogen Box DOI: 10.6019/CHEMBL3637841 https://www.doi.org/10.6019/CHEMBL3637841 DATASET ID: CHEMBL3832761 Title: MMV Pathogen Box Bioactivity Data DOI: 10.6019/CHE…	2	5	US-2014275013-A1 US-9233961-B2 US20140275013A1 US9233961B2 WO-2014151630-A2 WO2014151630A2	6		BDBM50495687 Homo sapiens (Human) Target:Cytochrome P450 3A4 Tanimoto similarity:na
MMV688407		COc1cc(ccc1c2cn(nn2)c3cccc(c3)C4=NCCN4)C5=NCCN5	387.181	0.896			8	2	1201770-78-6	KINETOPLASTIDS	PfIVT, Plasmodium translation (PMID 35647647)	CHEMBL1197424 SR-05000022674 SR-05000022674-1	9	44627754	CHEMBL3215595 CHEMBL1197424			MMV688407 PMC9211397 https://www.ncbi.nlm.nih.gov/pmc/articles/PMC9211397 MMV688407 PMC6603297 https://www.ncbi.nlm.nih.gov/pmc/articles/PMC6603297	MMV688407 PMID35647647 https://pubmed.ncbi.nlm.nih.gov/35647647 MMV688407 PMID31254719 https://pubmed.ncbi.nlm.nih.gov/31254719	PUBLICATION ID: CHEMBL1156777 Title: Synthesis and antiprotozoal activity of cationic 1,4-diphenyl-1H-1,2,3-triazoles. DOI: 10.1021/jm901178d https://www.doi.org/10.1021/jm901178d DATASET ID: CHEMBL3637841 Title: MMV Pathogen Box DOI: 10.6019/CHEMBL3637841 https://www.doi.org/10.6019/CHEMBL3637841 DATASET ID: CHEMBL3832761 Title: MMV Pathogen Box Bioactivity Data DOI: 10.6019/CHEMBL3832761 https:…	300	5		0
MMV688410		CN(C)CC(=O)NCCN1C(c2ccccc2)c3cc(Cl)ccc3N=C1C	384.172	2.3892			4	1	1332658-94-2	KINETOPLASTIDS	Trypanosoma trypanothione reductase (TryR) (PMID 21851087)	CHEMBL1836562 BDBM50354260 SR-05000022597 SR-05000022597-1	7	54757999	CHEMBL1836562	MMV688410 PMID32112721 https://pubmed.ncbi.nlm.nih.gov/32112721			MMV688410 PMID32112721 https://pubmed.ncbi.nlm.nih.gov/32112721	PUBLICATION ID: CHEMBL1833819 Title: Dihydroquinazolines as a novel class of Trypanosoma brucei trypanothione reductase inhibitors: discovery, synthesis, and characterization of their binding mode by protein crystallography. DOI: 10.1021/jm200312v https://www.doi.org/10.1021/jm200312v DATASET ID: CHEMBL3637841 Title: MMV Pathogen Box DOI: 10.6019/CHEMBL3637841 https://www.doi.org/10.6019/CHEMBL36…	0	5		0		BDBM50354260 Trypanosoma brucei brucei Target:Trypanothione Reductase (TryR) Tanimoto similarity:1.00000
MMV688411		Nc1ncnc2n(CC3CCNCC3)nc(-c3cnc4ccccc4c3)c12	359.186	1.7914			7	2	1320266-09-8	TOXOPLASMOSIS	Toxoplasma, Cryptosporidium calcium-dependent protein kinase 1 (CDPK1) (PMID 21116453)	CHEMBL2030555 SCHEMBL12436050 BDBM50383374 SR-05000022726 SR-05000022726-1 1-(4-piperidylmethyl)-3-(3-quinolyl)pyrazolo[3,4-d]pyrimidin-4-amine	9	68263732	CHEMBL2069960 CHEMBL2030555		CID:68263732 PMID22320388 https://pubmed.ncbi.nlm.nih.gov/22320388			PUBLICATION ID: CHEMBL2069256 Title: Development of Toxoplasma gondii calcium-dependent protein kinase 1 (TgCDPK1) inhibitors with potent anti-toxoplasma activity. DOI: 10.1021/jm201713h https://www.doi.org/10.1021/jm201713h PUBLICATION ID: CHEMBL2029213 Title: Multiple determinants for selective inhibition of apicomplexan calcium-dependent protein kinase CDPK1. DOI: 10.1021/jm201725v https://www…	0	5	EP-2528919-B1 EP2528919B1 US-10544104-B2 US-11247972-B2 US-2013018040-A1 US-2018022709-A1 US-2020223803-A1 US-9765037-B2 US10544104B2 US20130018040 US20130018040A1 US20180022709A1 US20200223803A1 US9765037B2 WO2011094628A1	15		BDBM50383374 Homo sapiens (Human) Target:Tyrosine-protein kinase ABL1 Tanimoto similarity:1.00000 BDBM50383374 Toxoplasma gondii Target:Calmodulin-domain protein kinase 1 Tanimoto similarity:1.00000 BDBM50383374 Cryptosporidium parvum Target:Calcium-dependent protein kinase 1 (CDPK1) Tanimoto similarity:1.00000 BDBM50383374 Homo sapiens (Human) Target:Proto-oncogene tyrosine-protein kinase Src Ta…
[truncated: 72 more rows]
