# Supplementary material for: CACTI: an in silico chemical analysis tool through the integration of chemogenomic data and clustering analysis
Source: J Cheminform. 2024 Jul 24;16:84. doi: 10.1186/s13321-024-00885-2 (PMC11270953; doi:10.1186/s13321-024-00885-2)
Supplement: Supplementary file 3 — Additional file 3. [file 13321_2024_885_MOESM3_ESM.xlsx]

## Sheet: Close analogs
Supplementary Data 2. Close analog found in the public domain for Pathogen Box set. List of Pathogen Box analogs in the public domain retrieved using 90% similarity threshold. Canonical SMILES for analog is included as standardized by the pipeline. Analog source is shown in Dataset membership column. Number of times each molecule was found from a Pathogen Box member is indicated as well. Analogs …
Compound	Canonical smiles	Dataset membership	MMV analog	Number times found analog for a query compound	Similarity percentage	Known target/MOA
CID 1295876	C1CN(CCN1C(=S)NCC2=CC=CO2)S(=O)(=O)C3=CC=C(C=C3)Cl	PubChem	MMV000858	1	100
CID 132416435	C1CN(CCC1NCCNS(=O)(=O)C2=CC=C(C=C2)Cl)CC3=CC=CO3	PubChem	MMV000858	1	93.5252
CID 16888196	C1CN(CCC1CNS(=O)(=O)C2=CC=C(C=C2)Cl)CC3=CC=CO3	PubChem	MMV000858	1	97.0149
CID 2441542	C1CN(CCN1C(=S)NCC2=CC=CO2)S(=O)(=O)C3=CC=C(C=C3)F	PubChem	MMV000858	1	100
CID 2444373	CCOC1=CC=C(C=C1)S(=O)(=O)N2CCN(CC2)C(=S)NCC3=CC=CO3	PubChem	MMV000858	1	92.2147
CID 2621161	C1CN(CCN1C(=S)NCC2=CC=CO2)S(=O)(=O)C3=C(C(=CC=C3)Cl)Cl	PubChem	MMV000858	1	98.5507
CID 27533367	C1CN(CCN1C(=O)NCC2=CC=CO2)S(=O)(=O)C3=CC=C(C=C3)Cl	PubChem	MMV000858	1	96.4029
CID 27533380	C1CN(CCN1C(=O)NCC2=CC=CO2)S(=O)(=O)C3=C(C=CC(=C3)Cl)Cl	PubChem	MMV000858	1	95.0355
CID 27533428	C1CN(CCN1C(=O)NCC2=CC=CO2)S(=O)(=O)C3=CC=CC=C3Cl	PubChem	MMV000858	1	95.0355
CID 32717552	C1CN(CCN1CC(=O)NC(=O)NCC2=CC=CO2)S(=O)(=O)C3=CC=CC=C3Cl	PubChem	MMV000858	1	91.1565
CID 3717870	C1CN(CCN1C(=S)NC(=O)C2=CC=CO2)S(=O)(=O)C3=CC=C(C=C3)Cl	PubChem	MMV000858	1	93.5252
CID 3948932	C1CN(CCN1CC(=O)NC(=O)NCC2=CC=CO2)S(=O)(=O)C3=CC=C(C=C3)Cl	PubChem	MMV000858	1	92.4138
CID 46380375	C1CN(CCC1NS(=O)(=O)C2=CC=C(C=C2)Cl)C(=O)NCC3=CC=CO3	PubChem	MMV000858	1	92.3077
CID 4743521	C1CN(CC[NH+]1CC2=CC=CO2)S(=O)(=O)C3=CC=C(C=C3)Cl	PubChem	MMV000858	1	96.2963
CID 5103069	C1CN(CCN1C(=O)C2=CC=CO2)C(=O)NS(=O)(=O)C3=CC=C(C=C3)Cl	PubChem	MMV000858	1	90.7801
CID 7944028	C1CN(CCN1C(=S)NCC2=CC=CO2)S(=O)(=O)C3=CC=CC=C3	PubChem	MMV000858	1	96.9697
CID 7944171	C1CN(CCN1C(=S)NCC2=CC=CO2)S(=O)(=O)C3=CC=CC=C3F	PubChem	MMV000858	1	97.1014
CID 796504	C1CN(CCN1CC2=CC=CO2)S(=O)(=O)C3=CC=C(C=C3)Cl	PubChem	MMV000858	1	95.3846
CID 8696541	C1CN(CCN1C(=S)NCC2=CC=CO2)S(=O)(=O)C3=CC=CC=C3Cl	PubChem	MMV000858	1	98.5507
CID 8743977	C1CN(CC[NH+]1CC(=O)NCC2=CC=CO2)S(=O)(=O)C3=CC=C(C=C3)Cl	PubChem	MMV000858	1	92.1986
CID 8743978	C1CN(CCN1CC(=O)NCC2=CC=CO2)S(=O)(=O)C3=CC=C(C=C3)Cl	PubChem	MMV000858	1	94.2029
CID 8744984	COC1=CC=C(C=C1)S(=O)(=O)N2CCN(CC2)C(=S)NCC3=CC=CO3	PubChem	MMV000858	1	92.5191
CID 8745808	C1CN(CCN1C(=S)NCC2=CC=CO2)S(=O)(=O)C3=CC(=CC=C3)Cl	PubChem	MMV000858	1	100
CID 8770245	C1CN(CCN1C(=S)NCC2=CC=CO2)S(=O)(=O)C3=CC=CC(=C3)F	PubChem	MMV000858	1	98.5294
CID 8770294	C1CN(CCN1C(=S)NCC2=CC=CO2)S(=O)(=O)C3=C(C=CC=C3F)F	PubChem	MMV000858	1	97.1014
CID 9097021	C1CN(CCN1C(=S)NCC2=CC=CO2)S(=O)(=O)C3=C(C=C(C=C3)F)F	PubChem	MMV000858	1	97.1014
CID 9097246	C1CN(CCN1C(=S)NCC2=CC=CO2)S(=O)(=O)C3=C(C=CC(=C3)F)F	PubChem	MMV000858	1	97.1014
CID 9331958	C[NH+](CC1=CC=CO1)CC(=O)N2CCN(CC2)S(=O)(=O)C3=CC=C(C=C3)Cl	PubChem	MMV000858	1	92.1986
BDBM50322849	CCOc1cccc2c(C)nc(N=C(N)N)nc12	BindingDB	MMV000907	1	95.2712	Human adenosine receptor A2b (Ki: 1.78E+3nM, PDB 8HDP )
CID 10265671	CC1=CC=CC=C1NC2=NC(=NC3=C2C=CC=C3OC)N	PubChem	MMV000907	1	91.1392
CID 12320026	COC1=CC=CC2=C1N=C(N=C2N)N	PubChem	MMV000907	1	92.1053
CID 142468427	COC1=CC=CC2=C(N=C(N=C21)N)C#C	PubChem	MMV000907	1	91.8919
CID 143024920	CC1=C2C=C(C=C(C2=NC(=N1)N)OC)OC	PubChem	MMV000907	1	90.9091
CID 144219838	CC1=C2C=C(C=CC2=NC(=N1)N=C(N)N=CC=C)OC	PubChem	MMV000907	1	93.5065
CID 144656725	COC1=CC=CC2=C1N=C(N=C2N)[NH-]	PubChem	MMV000907	1	90.9091
CID 153786968	CCC1=C2C=CC=C(C2=NC(=N1)N=C(N)N)OCC	PubChem	MMV000907	1	92.6829
CID 155558306	CC1=C2C=CC=C(C2=NC(=N1)N=C(N)N)OC.C(=O)(C(F)(F)F)O.C(=O)(C(F)(F)F)O	PubChem	MMV000907	1	98.2783
CID 1584458	CC1=C2C=C(C=CC2=NC(=N1)N=C(N)N)OC	PubChem	MMV000907	1	98.7013
CID 161250785	CCOC1=CC=CC2=C(N=C(N=C21)N=C(N)N)C.Cl	PubChem	MMV000907	1	97.5783
CID 16748215	COC1=CC=CC2=CN=C(N=C21)N	PubChem	MMV000907	1	93.1507
CID 2840092	CCOC1=CC=CC2=C(N=C(N=C21)N=C(N)N)C	PubChem	MMV000907	1	97.5783
CID 2849221	CC1=C2C=CC=C(C2=NC(=N1)N=C(N)N)OC	PubChem	MMV000907	1	100
CID 3136652	CCOC1=CC2=C(N=C(N=C2C=C1)N=C(N)N)C	PubChem	MMV000907	1	92.5
CID 461907	COC1=CC2=C(C=C1)N=C(N=C2N)N	PubChem	MMV000907	1	90.6667
CID 929152	CC1=C2C=C(C=CC2=NC(=N1)N)OC	PubChem	MMV000907	1	93.1507
CID 9921902	CC1=C2C=C(C=CC2=NC(=N1)N=C(N)N)OC(F)(F)F	PubChem	MMV000907	1	91.1392
CID 112405288	C1CN(CCC1CO)S(=O)(=O)CC2=CC=CC=C2C(F)(F)F	PubChem	MMV001059	1	96.6667
CID 16188522	CS(=O)(=O)N1CCC(CC1)(CC2=CC=CC=C2C(F)(F)F)CO	PubChem	MMV001059	1	96.5225
CID 25378614	C1CN(CCC1(CC2=CC=CC=C2C(F)(F)F)CO)S(=O)(=O)C3=CC=CC=C3	PubChem	MMV001059	1	95.082
CID 29026570	C1CN(CCC1(CC2=CC(=CC=C2)C(F)(F)F)CO)S(=O)(=O)/C=C/C3=CC=CC=C3	PubChem	MMV001059	1	93.3333
CID 29253543	C1CN(CCC1(CC2=CC(=CC=C2)C(F)(F)F)CO)S(=O)(=O)CC3=CC=CC=C3	PubChem	MMV001059	1	95
CID 44522123	CCCS(=O)(=O)N1CCC(CC1)(CC2=CC=CC=C2C(F)(F)F)CO	PubChem	MMV001059	1	100
CID 45932042	CN(C)S(=O)(=O)N1CCC(CC1)(CC2=CC=CC=C2C(F)(F)F)CO	PubChem	MMV001059	1	91.2
CID 72072191	C1CN(CCC1(CC2=CC(=CC=C2)C(F)(F)F)CO)S(=O)(=O)C=CC3=CC=CC=C3	PubChem	MMV001059	1	93.3333
CID 10336663	CC1=C(C(C(=C(N1)C)C(=O)OC)C2=CC=CC3=NON=C32)C(=O)O	PubChem	MMV001493	1	98.2644
CID 118738348	CC1=C(C(C(=C(N1)C)C(=O)OC(C)C)C2=CC=CC3=NON=C32)C(=O)OCCCCCCCCCC[N+](C)(C)C	PubChem	MMV001493	1	98.5345
CID 122114	CC1=C([C@@H](C(=C(N1)C)[N+](=O)[O-])C2=CC=CC3=NON=C32)C(=O)OC(C)C	PubChem	MMV001493	1	90.566
CID 122292	CC1=C([C@H](C(=C(N1)C)[N+](=O)[O-])C2=CC=CC3=NON=C32)C(=O)OC(C)C	PubChem	MMV001493	1	90.566
CID 137625782	CCOC(=O)C1=C(NC(=C(C1C2=CC=CC3=NSN=C32)C(=O)OCC)C)C	PubChem	MMV001493	1	91.5896
CID 13773524	CC1=C([C@H](C(=C(N1)C)C(=O)OC(C)C)C2=CC=CC3=NON=C32)C(=O)OC	PubChem	MMV001493	1	100	MOA: Voltage-gated L-type calcium channel blocker REF: http://www.dailymed.nlm.nih.gov/dailymed/archives/fdaDrugInfo.cfm?archiveid=27627
CID 13850443	CC1=C(C(C(=C(N1)C)C(=O)OCCCC(C(C(C(C(C(F)(F)F)(F)F)(F)F)(F)F)(F)F)(F)F)C2=CC=CC3=NON=C32)C(=O)OC	PubChem	MMV001493	1	94.2308
CID 139629570	CC1=C(C(C(=C(N1C)C)C(=O)OCC(C)C)C2=CC=CC3=NON=C32)C(=O)O	PubChem	MMV001493	1	96.6552
CID 139980843	CC1=C(C(C(=C(N1C(C)C)C)C(=O)OC(C)C)C2=CC=CC3=NON=C32)C(=O)OC	PubChem	MMV001493	1	96.9877
CID 141441216	CC1=C(C(C(=C(N1)C)C(=O)OC(C)(C)C)C2=CC=CC3=NON=C32)C(=O)O	PubChem	MMV001493	1	99.7818
CID 141545397	CCOC(=O)C1=C(NC(=C(C1C2=CC=CC3=NON=C32)C(=O)OCC(C)C)C)CO	PubChem	MMV001493	1	95.9932
CID 141545398	CCOC(=O)C1=C(NC(=C(C1C2=CC=CC3=NON=C32)C(=O)OCC(C)C)C)C#N	PubChem	MMV001493	1	96.2079
CID 141545400	CCOC(=O)C1=C(NC(=C(C1C2=CC=CC3=NON=C32)C(=O)OC(C)C)C)C#N	PubChem	MMV001493	1	97.3595
CID 141550592	CCOC(=O)C1=C(NC(=C(C1C2=CC=CC3=NON=C32)C(=O)OC(C)C)C)C(OC(C)C)OC(C)C	PubChem	MMV001493	1	94.1176
CID 141550595	CCOC(=O)C1=C(NC(=C(C1C2=CC=CC3=NON=C32)C(=O)OC(C)C)C)CO	PubChem	MMV001493	1	97.2766
CID 141550596	CCOC(=O)C1=C(NC(=C(C1C2=CC=CC3=NON=C32)C(=O)OCC(C)C)C)C=NO	PubChem	MMV001493	1	94.8826
CID 141767137	CC1=C(C(C(=C(N1CCN2CCOCC2)C)C(=O)OC(C)C)C3=CC=CC4=NON=C43)C(=O)OC	PubChem	MMV001493	1	95.8491
CID 141767138	CC1=C(C(C(=C(N1CC#C)C)C(=O)OC(C)C)C2=CC=CC3=NON=C32)C(=O)OC	PubChem	MMV001493	1	97.0289
CID 141767139	CC1=C([C@@H](C(=C(N1CCN(C)C)C)C(=O)OC(C)C)C2=CC=CC3=NON=C32)C(=O)OC	PubChem	MMV001493	1	96.4964
CID 141767643	CC1=C(C(C(=C(N1)C)C(=O)OC(C)C)C2=CC=CC3=NON=C32)C(=O)OCCCCCCCCCCOS(=O)(=O)C	PubChem	MMV001493	1	97.8177
CID 142986426	CC1=C(C(C(=C(N1)C)C(=O)SC(C)C)C2=CC=CC3=NON=C32)C(=O)OC(C)C	PubChem	MMV001493	1	96.9697
CID 14519595	CC1=C(C(C(=C(N1)C)C(=O)OC(C)C)C2=CC=CC3=NON=C32)C(=O)O	PubChem	MMV001493	1	100
CID 149738900	CC1=C(C(C(=C(N1)C)C(=O)OC(C)C)C2=CC=CC3=NON=C32)C(=O)OCCCCCCCCCCOC(=O)C4=CC=CC=C4	PubChem	MMV001493	1	96.9877
CID 151840422	CC1=C(C(C(=C(N1C)C)C(=O)OC)C2=CC=CC3=NON=C32)C(=O)O	PubChem	MMV001493	1	96.2609
CID 152769502	CC1=C(C(C(=C(N1)C)C(=O)OC)C2=CC=CC3=NON=C32)C(=O)[O-]	PubChem	MMV001493	1	98.2644
CID 153707398	CC1=C(C(C(=C(N1)C)C(=O)OCCCCCCCCCCOS(=O)(=O)C)C2=CC=CC3=NON=C32)C(=O)OC	PubChem	MMV001493	1	97.069
CID 153713774	CC1=C(C(C(=C(N1)C)C(=O)OC(C)C)C2=CC=CC3=NON=C32)C(=O)[O-]	PubChem	MMV001493	1	100
CID 153748641	CC1=CC(C(=C(N1)C)C(=O)OC)C2=CC=CC3=NON=C32	PubChem	MMV001493	1	95.7447
CID 153783027	CC1=C(C(C(=C(N1)N)C(=O)[O-])C2=CC=CC3=NON=C32)C(=O)[O-]	PubChem	MMV001493	1	91.0048
CID 153789057	CC1=C(C(C(=C(N1)N)C(=O)OC)C2=CC=CC3=NON=C32)C(=O)O	PubChem	MMV001493	1	92.9892
CID 153790633	CC1=C(C(C(=C(N1)C)C(=O)OC(C)C)C2=CC=CC3=NON=C32)C(=O)OCCN(C)C	PubChem	MMV001493	1	99.1327
CID 153802899	CC1=C([C@H](C(=C(N1)C)C(=O)OC)C2=CC=CC3=NON=C32)C(=O)[O-]	PubChem	MMV001493	1	98.2644
CID 153893480	CCOC(=O)C1=C(NC(=C(C1C2=CC=CC3=NON=C32)C(=O)O)C)NC(=O)C	PubChem	MMV001493	1	91.6012
CID 153893616	CC1=C(C(C(=C(N1)C=O)C(=O)OC)C2=CC=CC3=NON=C32)C(=O)O	PubChem	MMV001493	1	95.3368
CID 154096405	CC1=C(C(C(=C(N1)C#N)C(=O)OC)C2=CC=CC3=NON=C32)C(=O)OC(C)C	PubChem	MMV001493	1	98.9899
CID 154146624	CC1=C(C(C(=C(N1)C=NO)C(=O)OC)C2=CC=CC3=NON=C32)C(=O)OC(C)C	PubChem	MMV001493	1	95.9698
CID 154146664	CC1=C([C@@H](C(=C(N1C)C)C(=O)OC(C)C)C2=CC=CC3=NON=C32)C(=O)OC	PubChem	MMV001493	1	97.8596
CID 154188968	CC1=C(C(C(=C(N1C)C#N)C(=O)OC)C2=CC=CC3=NON=C32)C(=O)OC(C)C	PubChem	MMV001493	1	95.1311
CID 154206094	CC1=C([C@@H](C(=C(N1)C)C(=O)OC(C)C)C2=CC=CC3=NON=C32)C(=O)OC[C@@H](C4=CC=CC=C4)OC	PubChem	MMV001493	1	95.9295
CID 154225635	CC1=C([C@H](C(=C(N1)C)C(=O)OC(C)C)C2=CC=CC3=NON=C32)C(=O)OCCCCCCCCCCOS(=O)(=O)C	PubChem	MMV001493	1	97.8177
CID 154278203	CC1=C(C(C(=C(N1)C(OC)OC)C(=O)OC)C2=CC=CC3=NON=C32)C(=O)OC(C)C	PubChem	MMV001493	1	98.9899
CID 154278528	CC1=C(C(C(=C(N1CCO)C)C(=O)OC(C)C)C2=CC=CC3=NON=C32)C(=O)OC	PubChem	MMV001493	1	97.0701
CID 154281226	CC1=C([C@H](C(=C(N1)C)C(=O)OC(C)C)C2=CC=CC3=NON=C32)C(=O)OC[C@@H](C4=CC=CC=C4)OC	PubChem	MMV001493	1	95.9295
CID 154314336	CCOC(=O)C1=C(NC(=C(C1C2=CC=CC3=NON=C32)C(=O)C(=O)O)C)C	PubChem	MMV001493	1	91.626
CID 154314835	CC1=C(C(C(=C(N1C)C)C(=O)OCCOC(C)C)C2=CC=CC3=NON=C32)C(=O)OC	PubChem	MMV001493	1	96.587
CID 154321592	CC1=C(C(C(=C(N1CCOC(=O)C)C)C(=O)OC(C)C)C2=CC=CC3=NON=C32)C(=O)OC	PubChem	MMV001493	1	96.5779
CID 154329207	CC1=C(C(C(=C(N1)C)C(=O)OC(C)C)C2=CC=CC3=NON=C32)C(=O)OCCCCCCCCCCN	PubChem	MMV001493	1	99.0039
CID 154330281	CCOC(=O)C1=C(NC(=C(C1C2=CC=CC3=NON=C32)C(=O)OCCCCCCCCCCOS(=O)(=O)C)C)C	PubChem	MMV001493	1	97.069
CID 154341203	CC1=C([C@H](C(=C(N1C)C)C(=O)OC(C)C)C2=CC=CC3=NON=C32)C(=O)OC	PubChem	MMV001493	1	97.8596
CID 154345075	CC1=C(C(C(=C(N1)C=O)C(=O)OC)C2=CC=CC3=NON=C32)C(=O)OC(C)C	PubChem	MMV001493	1	98.9899
CID 154354531	CC1=C(C(C(=C(N1C)C)C(=O)OC2CCCC2)C3=CC=CC4=NON=C43)C(=O)OC	PubChem	MMV001493	1	96.8234
CID 154356215	CC1=C(C(C(=C(N1C)C)C(=O)OCC(C)C)C2=CC=CC3=NON=C32)C(=O)OC	PubChem	MMV001493	1	96.6552
CID 154391220	CCCCOC(=O)C1=C(N(C(=C(C1C2=CC=CC3=NON=C32)C(=O)OC)C)C)C	PubChem	MMV001493	1	96.7797
CID 154477327	CCOC(=O)C1=C(NC(C(C1C2=CC=CC3=NON=C32)(C(C)C)C(=O)[O-])C)C=O	PubChem	MMV001493	1	90.3846
CID 158342665	CC1=C(C(C(=C(N1)C)C(=O)OC)C2=CC=CC3=NON=C32)C(=O)OC.CC1=C(C(C(=C(N1)C)C(=O)OC(C)C)C2=CC=CC3=NON=C32)C(=O)OC(C)C	PubChem	MMV001493	1	100	MOA: Voltage-gated L-type calcium channel blocker REF: http://www.dailymed.nlm.nih.gov/dailymed/archives/fdaDrugInfo.cfm?archiveid=27627
CID 158462421	CC1=C(C(C(=C(N1C)C)C(=O)OC(C)C)C2=CC=CC3=NON=C32)C(=O)[O-]	PubChem	MMV001493	1	97.8596
CID 158617	CC1=C([C@@H](C(=C(N1)C)C(=O)OC(C)C)C2=CC=CC3=NON=C32)C(=O)OC	PubChem	MMV001493	1	100	MOA: Voltage-gated L-type calcium channel blocker REF: http://www.dailymed.nlm.nih.gov/dailymed/archives/fdaDrugInfo.cfm?archiveid=27627
CID 159621750	CC1=C(C(C(=C(N1)N)C(=O)OC)C2=CC=CC3=NON=C32)C(=O)[O-]	PubChem	MMV001493	1	92.9892
CID 161125932	CC1=C(C(C(=C(N1CCN(C)C)C)C(=O)OC(C)C)C2=CC=CC3=NON=C32)C(=O)OC	PubChem	MMV001493	1	96.4964
CID 19988778	CC1=C(C(C(=C(N1)C)C(=O)O)C2=CC=CC3=NON=C32)C(=O)O	PubChem	MMV001493	1	95.4733
CID 20163920	CCOC(=O)C1=C(NC(=C(C1C2=CC=CC3=NON=C32)C(=O)OC)C)C	PubChem	MMV001493	1	99.2508
CID 20189322	CCOC(=O)C1=C(NC(=C(C1C2=CC=CC3=NON=C32)C(=O)OCC)CF)C	PubChem	MMV001493	1	96.3629
CID 20238646	CCOC(=O)C1=C(NC(=C(C1C2=CC=CC3=NON=C32)C(=O)OCC)C(F)(F)F)C=O	PubChem	MMV001493	1	92.2636
CID 20238659	CCOC(=O)C1=C(NC(=C(C1C2=CC=CC3=NON=C32)C(=O)OCC)C(F)(F)F)CO	PubChem	MMV001493	1	92.1128
CID 3784	CC1=C(C(C(=C(N1)C)C(=O)OC(C)C)C2=CC=CC3=NON=C32)C(=O)OC	PubChem	MMV001493	1	100	MOA: Voltage-gated L-type calcium channel blocker REF: http://www.dailymed.nlm.nih.gov/dailymed/archives/fdaDrugInfo.cfm?archiveid=27627
CID 5026	CC1=C(C(C(=C(N1)C)[N+](=O)[O-])C2=CC=CC3=NON=C32)C(=O)OC(C)C	PubChem	MMV001493	1	90.566
CID 51701	CCOC(=O)C1=C(NC(=C(C1C2=CC=CC3=NON=C32)C(=O)OCC)C)C	PubChem	MMV001493	1	99.2508
CID 54248788	CC1=NC(=C(C(C1C(=O)OC)C2=CC=CC3=NON=C32)C(=O)OC(C)C)C	PubChem	MMV001493	1	96.9697
CID 70471018	CCOC(=O)C1=C(NC(=C(C1C2=CC=CC3=NON=C32)C(=O)OCC)C(F)(F)F)C	PubChem	MMV001493	1	94.547
CID 70534967	CCCOC(=O)C1=C(NC(=C(C1C2=CC=CC3=NON=C32)C(=O)O)CO)C	PubChem	MMV001493	1	96.4867
CID 70534983	CCCOC(=O)C1=C(NC(=C(C1C2=CC=CC3=NON=C32)C(=O)O)C(OC(C)C)OC(C)C)C	PubChem	MMV001493	1	93.1687
CID 73416740	CC1=C(C(C(=C(N1)C)C(=O)OC(C)C)C2=CC=CC3=NON=C32)C(=O)OC.CC1=C(C(C(=C(N1)C)C(=O)OC(C)C)C2=CC=CC3=NON=C32)C(=O)OC	PubChem	MMV001493	1	100	MOA: Voltage-gated L-type calcium channel blocker REF: http://www.dailymed.nlm.nih.gov/dailymed/archives/fdaDrugInfo.cfm?archiveid=27627
CID 76963867	CC1=C([C@H](C(=C(N1)C)C(=O)OC(C)C)C2=CC=CC3=NON=C32)C(=O)O	PubChem	MMV001493	1	100
CID 76963868	CC1=C(C(C(=C(N1)C)C(=O)OC(C)C)C2=CC=CC3=NON=C32)C(=O)O.CC1=C(C(C(=C(N1)C)C(=O)OC(C)C)C2=CC=CC3=NON=C32)C(=O)O	PubChem	MMV001493	1	100
CID 88048788	CCOC(=O)C1=C(NC(=C(C1C2=CC=CC=C2C=CC(=O)OC(C)(C)C)C(=O)OCC)C)C.CC1=C(C(C(=C(N1)C)C(=O)OC)C2=CC=CC=C2[N+](=O)[O-])C(=O)OC.CC1=C(C(C(=C(N1)C)C(=O)OC(C)C)C2=CC=CC3=NON=C32)C(=O)OC	PubChem	MMV001493	1	90.32
CID 88689983	CCN(CC)CCOC(=O)C1=C(NC(=C(C1C2=CC=CC3=NON=C32)C(=O)OC)C)C=O.Cl	PubChem	MMV001493	1	95.2703
CID 88690441	CCOC(=O)C1=C(NC(=C(C1C2=CC=CC3=NON=C32)C(=O)OCC)C=O)C	PubChem	MMV001493	1	96.2805
CID 88690506	CC1=C(C(C(=C(N1)C=O)C(=O)OC)C2=CC=CC3=NON=C32)C(=O)OC	PubChem	MMV001493	1	96.9072
CID 88690531	CC1=C(C(C(=C(N1)C=O)C(=O)O)C2=CC=CC3=NON=C32)C(=O)O	PubChem	MMV001493	1	92.8128
CID 88690538	CCOCCOC(=O)C1=C(NC(=C(C1C2=CC=CC3=NON=C32)C(=O)OC)C)C=O	PubChem	MMV001493	1	95.549
CID 88690567	CC1=C(C(C(=C(N1)C=O)C(=O)OC(C)C)C2=CC=CC3=NON=C32)C(=O)OC	PubChem	MMV001493	1	98.9899
CID 88690572	CC1=C(C(C(=C(N1)C=O)C(=O)O)C2=CC=CC3=NON=C32)C(=O)OC(C)C	PubChem	MMV001493	1	97.2352
CID 88690755	CC1=C(C(C(=C(N1)C=NO)C(=O)O)C2=CC=CC3=NON=C32)C(=O)OCC(C)C	PubChem	MMV001493	1	94.958
CID 88692504	CC1=C(C(C(=C(N1)C)C(=O)OC(C)C)C2=CC=CC3=NON=C32)C(=O)OCCOS(=O)(=O)C	PubChem	MMV001493	1	97.8177
CID 88705514	CCOC(=O)C1=C(NC(=C(C1C2=CC=CC3=NON=C32)C(=O)OC(C)C)C)C=O	PubChem	MMV001493	1	97.0289
CID 88728139	CC1=C(C(C(=C(N1)C=NO)C(=O)OC)C2=CC=CC3=NON=C32)C(=O)O	PubChem	MMV001493	1	94.5083
CID 88738614	CCCOC(=O)C1=C(NC(=C(C1C2=CC=CC3=NON=C32)C(=O)OC)C)C=O	PubChem	MMV001493	1	95.9932
CID 91085564	CCOC(=O)C1C(C(=C(N=C1C)C)C(=O)C=C=O)C2=CC=CC3=NON=C32	PubChem	MMV001493	1	90.1961
CID 11537512	CNCCC1=CC=C(C=C1)OCC2=CC=C(C=C2)C(F)(F)F	PubChem	MMV001561	1	94.2857
CID 11716259	CC1=CC(=CC=C1)OC(CCNC)C2=CC=CC=C2	PubChem	MMV001561	1	90.9091
CID 12807415	CN(CCC(C1=CC=CC=C1)OC2=CC=C(C=C2)C(F)(F)F)C#N	PubChem	MMV001561	1	95.8057
CID 129711274	CNCC[C@@H]([C@H]1CC=CC=C1)OC2=CC=C(C=C2)C(F)(F)F	PubChem	MMV001561	1	94.4444
CID 129724525	CC1=CCC(C=C1)C(CCNC)OC2=CC=C(C=C2)C(F)(F)F	PubChem	MMV001561	1	90.6667
CID 129850454	CNCC[C@H]([C@@H]1CC=CC=C1)OC2=CC=C(C=C2)C(F)(F)F	PubChem	MMV001561	1	94.4444
CID 143929969	CC(C1=CC=C(C=C1)OC(CCNC)C2=CC=CC=C2)(F)F	PubChem	MMV001561	1	97.1429
CID 143929970	CC(C1=CC=C(C=C1)OC(CCNCC2=CC=CC=C2)C3=CC=CC=C3)(F)F	PubChem	MMV001561	1	91.1765
CID 144565298	CN(CCC(C1=CC#CC=C1)OC2=CC=C(C=C2)C(F)(F)F)N	PubChem	MMV001561	1	95.9116
CID 145949285	C1CCN(C1)CCC(C2=CC=CC=C2)OC3=CC=C(C=C3)C(F)(F)F	PubChem	MMV001561	1	94.8634
CID 14822873	CNCCC(C1=CC=CC=C1)OC2=CC=CC(=C2)C(F)(F)F	PubChem	MMV001561	1	100
CID 151371	C1=CC=C(C=C1)C(CCN)OC2=CC=C(C=C2)C(F)(F)F.Cl	PubChem	MMV001561	1	97.5207
CID 152764264	CNCCC(C1=CC=CC=C1)OC2=CC=C(C=C2)C(C3=CC(=CC=C3)OC)(F)F	PubChem	MMV001561	1	95.7746
CID 154451367	CCNCCC(C1=CC=CC=C1)OC2=CC=C(C=C2)C(F)(F)F	PubChem	MMV001561	1	99.0868
CID 1548967	C[NH2+]CC[C@@H](C1=CC=CC=C1)OC2=CC=C(C=C2)C(F)(F)F	PubChem	MMV001561	1	100	MOA: Serotonin transporter inhibitor REF: http://europepmc.org/abstract/MED/17356573
CID 1548968	CNCC[C@@H](C1=CC=CC=C1)OC2=CC=C(C=C2)C(F)(F)F	PubChem	MMV001561	1	100	MOA: Serotonin transporter inhibitor REF: http://europepmc.org/abstract/MED/17356573
CID 1548969	C[NH2+]CC[C@H](C1=CC=CC=C1)OC2=CC=C(C=C2)C(F)(F)F	PubChem	MMV001561	1	100	MOA: Serotonin transporter inhibitor REF: http://europepmc.org/abstract/MED/17356573
CID 1548970	CNCC[C@H](C1=CC=CC=C1)OC2=CC=C(C=C2)C(F)(F)F	PubChem	MMV001561	1	100	MOA: Serotonin transporter inhibitor REF: http://europepmc.org/abstract/MED/17356573
CID 158806112	CNCCC1=CC=C(C=C1)OCC(F)(F)F.C1=CC(=CC=C1CCBr)OCC(F)(F)F	PubChem	MMV001561	1	90.411
CID 15894873	CNCCC(C1=CC=CC=C1)OC2=CC=CC=C2	PubChem	MMV001561	1	92.3077
CID 159708119	C1=CC=C(C=C1)C(CCNI)OC2=CC=C(C=C2)C(F)(F)F	PubChem	MMV001561	1	95.3811
CID 19102988	CNCCC(C1=CC=CC=C1)OC2=CC=CC=C2I	PubChem	MMV001561	1	90.1408
CID 19736880	CNCCCC1=CC(=CC=C1)OC2=CC=C(C=C2)C(F)(F)F	PubChem	MMV001561	1	94.2857
CID 21299669	C[N+](C)(C)CCC(C1=CC=CC=C1)OC2=CC=C(C=C2)C(F)(F)F	PubChem	MMV001561	1	97.3094
CID 21904167	CN(CCC(C1=CC=CC=C1)OC2=CC=C(C=C2)C(F)(F)F)C=O	PubChem	MMV001561	1	95.7001
CID 23450930	CNCCC(C1=CC=CC=C1)OC2=CC=CC=C2C(F)(F)F.Cl	PubChem	MMV001561	1	93.3333
CID 29080750	CNCCCOC1=CC=C(C=C1)C(F)(F)F	PubChem	MMV001561	1	91.6667
CID 3058750	C1=CC=C(C=C1)[C@H](CCN)OC2=CC=C(C=C2)C(F)(F)F.Cl	PubChem	MMV001561	1	97.5207
CID 3058751	C1=CC=C(C=C1)[C@H](CCN)OC2=CC=C(C=C2)C(F)(F)F	PubChem	MMV001561	1	97.5207
CID 3386	CNCCC(C1=CC=CC=C1)OC2=CC=C(C=C2)C(F)(F)F	PubChem	MMV001561	1	100	MOA: Serotonin transporter inhibitor REF: http://europepmc.org/abstract/MED/17356573
CID 45039288	[2H]C1=C(C(=C(C(=C1[2H])[2H])C(CCNC)OC2=CC=C(C=C2)C(F)(F)F)[2H])[2H].Cl	PubChem	MMV001561	1	100
CID 45039289	[2H]C1=C(C(=C(C(=C1[2H])[2H])C(CCNC)OC2=CC=C(C=C2)C(F)(F)F)[2H])[2H]	PubChem	MMV001561	1	100	MOA: Serotonin transporter inhibitor REF: http://europepmc.org/abstract/MED/17356573
CID 4541	C1=CC=C(C=C1)C(CCN)OC2=CC=C(C=C2)C(F)(F)F	PubChem	MMV001561	1	97.5207
CID 54331939	CC1=C(C=CC(=C1)OC(CCNC)C2=CC=CC=C2)C(F)(F)F	PubChem	MMV001561	1	95.8904
CID 54415989	CC(C)(C)OC(=O)NCCC(C1=CC=CC=C1)OC2=CC=C(C=C2)C(F)(F)F	PubChem	MMV001561	1	90.3226
CID 57010368	CC(CCN)(C1=CC=CC=C1)OC2=CC=C(C=C2)C(F)(F)F	PubChem	MMV001561	1	94.2857
CID 57369875	CNCCC(C1=CC=CC=C1)OC2=CC=CC(=C2)C(F)(F)F.Cl	PubChem	MMV001561	1	95.8904
CID 59714786	CCCN(C)CCC(C1=CC=CC=C1)OC2=CC=C(C=C2)C(F)(F)F	PubChem	MMV001561	1	96.3374
CID 62857	CNCCC(C1=CC=CC=C1)OC2=CC=C(C=C2)C(F)(F)F.Cl	PubChem	MMV001561	1	100
CID 657320	[H+].CNCCC(C1=CC=CC=C1)OC2=CC=C(C=C2)C(F)(F)F.[Cl-]	PubChem	MMV001561	1	100
CID 68299990	CNCCC(C1CC=CC=C1)OC2=CC=C(C=C2)C(F)(F)F	PubChem	MMV001561	1	94.4444
CID 73416962	CNCCC(C1=CC=CC=C1)OC2=CC=C(C=C2)C(F)(F)F.CNCCC(C1=CC=CC=C1)OC2=CC=C(C=C2)C(F)(F)F	PubChem	MMV001561	1	100	MOA: Serotonin transporter inhibitor REF: http://europepmc.org/abstract/MED/17356573
CID 75202367	CNCCC(C1=CC=CC=C1)OC2=CC=C(C=C2)CCO.Cl	PubChem	MMV001561	1	90.1205
CID 9797656	C1=CC=C(C=C1)[C@@H](CCN)OC2=CC=C(C=C2)C(F)(F)F.Cl	PubChem	MMV001561	1	97.5207
CID 9797657	C1=CC=C(C=C1)[C@@H](CCN)OC2=CC=C(C=C2)C(F)(F)F	PubChem	MMV001561	1	97.5207
CID 9798284	CNCC[C@H](C1=CC=CC=C1)OC2=CC=C(C=C2)C(F)(F)F.Cl	PubChem	MMV001561	1	100
CID 9816206	CNCC[C@H](C1=CC=CC=C1)OC2=CC=CC=C2	PubChem	MMV001561	1	92.3077
CID 9884593	CNCC[C@@H](C1=CC=CC=C1)OC2=CC=C(C=C2)C(F)(F)F.Cl	PubChem	MMV001561	1	100
CID 9957437	CN(C)CCC(C1=CC=CC=C1)OC2=CC=C(C=C2)C(F)(F)F	PubChem	MMV001561	1	98.3012
CID 9967641	CC1=CC=C(C=C1)OC(CCNC)C2=CC=CC=C2	PubChem	MMV001561	1	92.5743
CID 10912607	C1=CC2=CC(=CN=C2C(=C1)O)I	PubChem	MMV002817	1	96.1538
CID 11832490	C1=CC2=CC(=CC(=C2N=C1)O)I	PubChem	MMV002817	1	96.1538
CID 145844	CC1=C(C=NC2=CC=CC=C12)O	PubChem	MMV002817	1	90.1961
CID 21163536	C1=CC2=C(C(=C1)O)N=C(C=C2)I	PubChem	MMV002817	1	96.1538
CID 217907	C1=CC2=C(C=CC(=C2N=C1)O)F	PubChem	MMV002817	1	92.3077
CID 21823020	C1=CC2=C(C(=C(C=C2)F)O)N=C1	PubChem	MMV002817	1	96.2963
CID 23083841	C1=CC2=C(C(=C(C=C2F)I)O)N=C1	PubChem	MMV002817	1	100
CID 2788	C1=CC2=C(C(=C(C=C2Cl)I)O)N=C1	PubChem	MMV002817	1	100	MOA: Zinc chelating agent REF: http://europepmc.org/abstract/MED/15833873
CID 3015901	C1=CC2=C(C(=C(C=C2Br)I)O)N=C1	PubChem	MMV002817	1	100
CID 329075	CC1=NC2=C(C=C1)C(=CC(=C2O)I)I	PubChem	MMV002817	1	98.1818
CID 3728	C1=CC2=C(C(=C(C=C2I)I)O)N=C1	PubChem	MMV002817	1	100
CID 384160	C1=CC2=CC(=CC(=C2N=C1)O)F	PubChem	MMV002817	1	92.3077
CID 384164	C1=CC2=C(C=CN=C2C(=C1)O)Cl	PubChem	MMV002817	1	92.3077
CID 384165	C1=CC2=C(C=CN=C2C(=C1)O)Br	PubChem	MMV002817	1	92.3077
CID 384167	C1=CC2=CC(=CN=C2C(=C1)O)Br	PubChem	MMV002817	1	92.3077
CID 44360746	C1=CC2=C(C=C(C(=C2N=C1)O)F)I	PubChem	MMV002817	1	100
CID 44360788	C1=CC2=C(C(=C(C=C2F)F)O)N=C1	PubChem	MMV002817	1	100
CID 53399572	C1=CC2=NC=C(C=C2C=C1F)O	PubChem	MMV002817	1	92.3077
CID 57939321	C1=CC=C(C(=C1)C2=CC(=C(C3=C2C=CC=N3)O)I)F	PubChem	MMV002817	1	96.4286
CID 594448	CC1=C(C2=C(C=CC=N2)C=C1)O	PubChem	MMV002817	1	90.1961
CID 643337	C1=CC2=C(C(=C(C=C2)I)O)N=C1	PubChem	MMV002817	1	100
CID 643338	CC1=NC2=C(C=C1)C=CC(=C2O)I	PubChem	MMV002817	1	98.1818
CID 71743010	C1=CC2=CC(=CN=C2C(=C1)O)F	PubChem	MMV002817	1	92.3077
CID 73425129	C1=CC=C2C(=C1)C(=C(C=N2)O)I	PubChem	MMV002817	1	100
CID 96111	C1=CC2=C(C=CC(=C2N=C1)O)I	PubChem	MMV002817	1	96.1538
CID 102584603	CC(C)(C)NC1=NC2=C(O1)C=C(C=C2)Cl	PubChem	MMV003270	1	90.1408
CID 10750817	C#CCNC1=NC2=C(O1)C=CC(=C2)Cl	PubChem	MMV003270	1	91.4286
CID 118687360	CNC1=NC2=C(O1)C=C(C=C2)Cl	PubChem	MMV003270	1	95.5224
CID 122499304	C1=CC2=C(C=C1Cl)OC(=N2)NI	PubChem	MMV003270	1	91.4286
CID 132503397	C1=CC(=CC=C1NC2=NC3=C(O2)C=CC(=C3)F)Cl	PubChem	MMV003270	1	95.5224
CID 139061010	C1=CC2=C(C=C1Cl)[NH+]=C(O2)N.[N+](=O)([O-])[O-]	PubChem	MMV003270	1	99.1597
CID 139061011	C1=CC2=C(C=C1Cl)[NH+]=C(O2)N.[O-]Cl(=O)(=O)=O	PubChem	MMV003270	1	99.2788
CID 142135136	C#C.C1=CC=C2C(=C1)N=C(O2)N	PubChem	MMV003270	1	90.625
CID 142721661	C1=CC(=CC=C1N)NC2=NC3=C(O2)C=CC(=C3)Cl	PubChem	MMV003270	1	97.0588
CID 144230869	C=NC1=NC2=C(O1)C=C(C=C2)Cl	PubChem	MMV003270	1	92.5373
CID 144230870	[HH].C1=CC2=C(C=C1F)OC(=N2)N	PubChem	MMV003270	1	95.5224
CID 145526354	[HH].C1=CC=C2C(=C1)N=C(O2)N	PubChem	MMV003270	1	92.0635
CID 154210897	C1=CC=C2C(=C1)N=C(O2)[NH-]	PubChem	MMV003270	1	90.3226
CID 154216648	C1=CC2=C(C=C1Cl)N=C(O2)[NH-]	PubChem	MMV003270	1	100
CID 15516	C1=CC2=C(C=C1F)N=C(O2)N	PubChem	MMV003270	1	100
CID 156898778	C1=CC2=C(C(=C1)Cl)OC(=N2)N=C(N)N	PubChem	MMV003270	1	90.411
CID 156898837	C1=CC2=C(C(=C1)Cl)N=C(O2)N=C(N)N	PubChem	MMV003270	1	90.411
CID 160062418	C1=CC=C2C(=C1)N=C(O2)N.Br.Br	PubChem	MMV003270	1	90.9091
CID 160669895	C1=CC2=C(C=C1Cl)N=C(O2)[NH-].Cl.Cl	PubChem	MMV003270	1	100
CID 161782366	C1=CC2=C(C=C1Cl)N=C(O2)N.C(=CC(=O)O)C(=O)O	PubChem	MMV003270	1	95.935
CID 17139036	C1=CC2=C(C=C1Cl)N=C(O2)N.Cl	PubChem	MMV003270	1	100
CID 20707	C1=CC=C2C(=C1)N=C(O2)N	PubChem	MMV003270	1	93.5484
CID 21128746	CC(=O)NC1=NC2=C(O1)C=CC(=C2)Cl	PubChem	MMV003270	1	90.1408
CID 23031941	C1=CC2=C(C=C1Cl)OC(=N2)NN	PubChem	MMV003270	1	90.411
CID 23455834	C1=CC=C2C(=C1)N=C(O2)NC3=CC=C(C=C3)Cl	PubChem	MMV003270	1	96.9697
CID 23455838	C1=CC=C2C(=C1)N=C(O2)NC3=CC(=CC=C3)Cl	PubChem	MMV003270	1	96.9697
CID 2389197	C1=CC(=C(C=C1NC2=NC3=C(O2)C=CC(=C3)Cl)Cl)F	PubChem	MMV003270	1	92.7536
CID 2873770	C1=CC2=C(C=C1Cl)N=C(O2)N=C(N)N	PubChem	MMV003270	1	90.411
CID 40237	C1=CC2=C(C=C1Cl)OC(=N2)N	PubChem	MMV003270	1	100
CID 44216765	C1=CC(=CC(=C1)Cl)NC2=NC3=C(O2)C=CC(=C3)Cl	PubChem	MMV003270	1	96.9697
CID 44216768	C1=CC=C(C(=C1)NC2=NC3=C(O2)C=CC(=C3)Cl)Cl	PubChem	MMV003270	1	94.1176
CID 45791272	C1=CC2=C(C=C1F)OC(=N2)N	PubChem	MMV003270	1	96.9697
CID 46381	C1=C2C(=CC(=C1Cl)Br)OC(=N2)N	PubChem	MMV003270	1	95.6522
CID 46383	C1=CC2=C(C(=C1)Cl)N=C(O2)N	PubChem	MMV003270	1	100
CID 46384	C1=CC2=C(C(=C1)Cl)OC(=N2)N	PubChem	MMV003270	1	100
CID 46385	C1=C2C(=CC(=C1Cl)Cl)OC(=N2)N	PubChem	MMV003270	1	97.0588
CID 46386	C1=CC2=C(C=C1I)N=C(O2)N	PubChem	MMV003270	1	100
CID 46393	CN(C)C1=NC2=C(O1)C=CC(=C2)Cl	PubChem	MMV003270	1	90.7692
CID 46395	C1=CC2=C(C=C1Cl)N=C(O2)NN	PubChem	MMV003270	1	93.7571
CID 46397	CNC1=NC2=C(O1)C=CC(=C2)Cl	PubChem	MMV003270	1	95.5224
CID 46783617	[2H]C1=CC2=C(C(=C1Cl)[2H])N=C(O2)N	PubChem	MMV003270	1	100
CID 4915226	C1=CC=C(C=C1)NC2=NC3=C(O2)C=CC(=C3)Cl	PubChem	MMV003270	1	96.9697
CID 53327693	C1=C(C=C(C2=C1N=C(O2)NN)Cl)Cl	PubChem	MMV003270	1	90.411
CID 6103	C1=CC2=C(C=C1Cl)N=C(O2)N	PubChem	MMV003270	1	100
CID 62367703	C1=C(C=C(C2=C1N=C(O2)N)Cl)F	PubChem	MMV003270	1	98.5075
CID 62369049	C1=C(C=C(C2=C1N=C(O2)N)Br)Cl	PubChem	MMV003270	1	98.5075
CID 67043330	C1=CC2=C(C(=C1)F)OC(=N2)N	PubChem	MMV003270	1	96.9697
CID 68854167	C1=CC(=CC(=C1)Cl)NC2=NC3=C(O2)C=C(C=C3)F	PubChem	MMV003270	1	95.5224
CID 714839	C1=CC=C2C(=C1)N=C(O2)NC3=CC=CC=C3Cl	PubChem	MMV003270	1	94.1176
CID 71627061	C1=CC2=C(C=C1Cl)OC(=N2)N.Cl	PubChem	MMV003270	1	97.0588
CID 90477902	C1=CC2=C(C=C1Cl)OC(=N2)N=C(N)N	PubChem	MMV003270	1	90.411
CID 101605	CN1CCN(CC1)C(C2=CC=CC=C2)C3=CC=C(C=C3)Cl.Cl.Cl	PubChem	MMV004168	1	92.2438
CID 118109418	CC(C)CN1CCN(CC1)C(C2=CC=CC=C2)C3=CC=C(C=C3)Cl	PubChem	MMV004168	1	92.4703
CID 118119339	CCN1CCN(CC1)[C@H](C2=CC=CC=C2)C3=CC=C(C=C3)Cl	PubChem	MMV004168	1	91.7808
CID 118119340	CC(C)N1CCN(CC1)C(C2=CC=CC=C2)C3=CC=C(C=C3)Cl	PubChem	MMV004168	1	90.411
CID 118119341	CCCN1CCN(CC1)[C@H](C2=CC=CC=C2)C3=CC=C(C=C3)Cl	PubChem	MMV004168	1	93.8338
CID 118119344	CC(C)CN1CCN(CC1)[C@@H](C2=CC=CC=C2)C3=CC=C(C=C3)Cl	PubChem	MMV004168	1	92.4703
CID 118119346	CCCCN1CCN(CC1)[C@@H](C2=CC=CC=C2)C3=CC=C(C=C3)Cl	PubChem	MMV004168	1	92.7152
CID 118119347	CCCCN1CCN(CC1)[C@H](C2=CC=CC=C2)C3=CC=C(C=C3)Cl	PubChem	MMV004168	1	92.7152
CID 118119445	CCN1CCN(CC1)[C@@H](C2=CC=CC=C2)C3=CC=C(C=C3)Cl	PubChem	MMV004168	1	91.7808
CID 118119446	CC(C)CN1CCN(CC1)[C@H](C2=CC=CC=C2)C3=CC=C(C=C3)Cl	PubChem	MMV004168	1	92.4703
CID 118119447	CCCN1CCN(CC1)[C@@H](C2=CC=CC=C2)C3=CC=C(C=C3)Cl	PubChem	MMV004168	1	93.8338
CID 118887253	CN1CCCN(CC1)C2CCN(CC2)CC3=CC=CC=C3Cl	PubChem	MMV004168	1	91.1392
CID 123209011	CC1CN(CCN1C(C2=CC=C(C=C2)Cl)C3=CC=C(C=C3)Cl)C	PubChem	MMV004168	1	93.3333
CID 127026244	[2H]C([2H])([2H])N1CCN(CC1)[C@H](C2=CC=CC=C2)C3=CC=C(C=C3)Cl	PubChem	MMV004168	1	94.4444
CID 127027225	[2H]C([2H])([2H])N1CCN(CC1)[C@@H](C2=CC=CC=C2)C3=CC=C(C=C3)Cl	PubChem	MMV004168	1	94.4444
CID 127027531	[2H]C([2H])([2H])CN1CCN(CC1)[C@@H](C2=CC=CC=C2)C3=CC=C(C=C3)Cl	PubChem	MMV004168	1	91.7808
CID 127027532	[2H]C([2H])([2H])CN1CCN(CC1)[C@H](C2=CC=CC=C2)C3=CC=C(C=C3)Cl	PubChem	MMV004168	1	91.7808
CID 137641344	CC1CN(CCCN1CC2=CC=C(C=C2)Cl)CC3CCCCC3	PubChem	MMV004168	1	94.5946
CID 143004744	CC.CN1CCN(CC1)C(C2=CC=CC=C2)C3=CC=C(C=C3)Cl	PubChem	MMV004168	1	92.2438
CID 143004787	CN1CCCN(CC1)C(C2=CC=C(C=C2)Cl)C3=CC=CC=C=C3	PubChem	MMV004168	1	93.3333
CID 144092291	CCNCCN(CC)C(C1=CC=CC=C1)C2=CC=C(C=C2)Cl	PubChem	MMV004168	1	92.2006
CID 144673492	CC.CCCN1CCN(CC1)C(C2=CC=CC=C2)C3=CC=C(C=C3)Cl	PubChem	MMV004168	1	93.8338
CID 144673501	CCCC.CCN1CCN(CC1)C(C2=CC=CC=C2)C3=CC=C(C=C3)Cl	PubChem	MMV004168	1	91.9509
CID 144798718	CC.CC.CCCN1CCN(CC1)C(C2=CC=CC=C2)C3=CC=C(C=C3)Cl	PubChem	MMV004168	1	93.8338
CID 154099235	CN1CCN(C(C1)C2=CC=CC=C2)CC3=CC=C(C=C3)Cl	PubChem	MMV004168	1	90.6667
CID 156742616	CC.CN1CCN(CC1)C(C2=CC=C(C=C2)Cl)C3=CC=C(C=C3)Cl	PubChem	MMV004168	1	92.2438
CID 159007054	CN(CCC1=CC=C(C=C1)Cl)C2CCN(CC2)CC3=CC=CC=C3	PubChem	MMV004168	1	91.8919
CID 16114	C[NH+]1CCC[NH+](CC1)C(C2=CC=CC=C2)C3=CC=C(C=C3)Cl.[Cl-].[Cl-]	PubChem	MMV004168	1	100
CID 161880746	CC1CN(CCN1C(C2=CC=CC=C2)C3=CC=C(C=C3)Cl)C	PubChem	MMV004168	1	93.3333
CID 2710	CN1CCN(CC1)C(C2=CC=CC=C2)C3=CC=C(C=C3)Cl	PubChem	MMV004168	1	94.4444
CID 2762703	C1CNCCN(C1)C(C2=CC=CC=C2)C3=CC=C(C=C3)Cl	PubChem	MMV004168	1	99.6089
CID 3065514	CN1CCN(CC1)C(C2=CC=C(C=C2)Cl)C3=CC=C(C=C3)Cl.Cl.Cl	PubChem	MMV004168	1	92.2438
CID 3065515	CN1CCN(CC1)C(C2=CC=C(C=C2)Cl)C3=CC=C(C=C3)Cl	PubChem	MMV004168	1	94.4444
CID 3066825	CC[N+]1(CCN(CC1)C(C2=CC=C(C=C2)Cl)C3=CC=C(C=C3)Cl)C.[I-]	PubChem	MMV004168	1	90.8356
CID 32313	C[NH+]1CCCN(CC1)C(C2=CC=CC=C2)C3=CC=C(C=C3)Cl.[Cl-]	PubChem	MMV004168	1	100
CID 3627	CN1CCCN(CC1)C(C2=CC=CC=C2)C3=CC=C(C=C3)Cl	PubChem	MMV004168	1	100
CID 45821	CN1C2CCC1CN(C2)C(C3=CC=CC=C3)C4=CC=C(C=C4)Cl	PubChem	MMV004168	1	92.1053
CID 45832	CN1C2CCC1CN(C2)C(C3=CC=C(C=C3)Cl)C4=CC=C(C=C4)Cl	PubChem	MMV004168	1	92.1053
CID 62413	CN1CCN(CC1)C(C2=CC=CC=C2)C3=CC=C(C=C3)Cl.Cl	PubChem	MMV004168	1	93.1507
CID 656590	CN1CCCN(CC1)C(C2=CC=CC=C2)C3=CC=C(C=C3)Cl.Cl.Cl	PubChem	MMV004168	1	100
CID 6602662	CN1CCCN(CC1)C(C2=CC=CC=C2)C3=CC=C(C=C3)Cl.Cl	PubChem	MMV004168	1	100
CID 68577800	CN1CCN(CC1C2=CC=C(C=C2)Cl)CC3=CC=CC=C3	PubChem	MMV004168	1	90.6667
CID 688437	CN1CCN(CC1)[C@@H](C2=CC=CC=C2)C3=CC=C(C=C3)Cl	PubChem	MMV004168	1	94.4444
CID 688438	CN1CCN(CC1)[C@H](C2=CC=CC=C2)C3=CC=C(C=C3)Cl	PubChem	MMV004168	1	94.4444
CID 73415933	CN1CCN(CC1)[C@@H](C2=CC=CC=C2)C3=CC=C(C=C3)Cl.Cl	PubChem	MMV004168	1	93.1507
CID 751014	CN1CCCN(CC1)CC2=CC=C(C=C2)Cl	PubChem	MMV004168	1	94.4444
CID 76965978	CN1CCN(CC1)[C@H](C2=CC=CC=C2)C3=CC=C(C=C3)Cl.Cl.Cl	PubChem	MMV004168	1	92.2438
CID 76965979	CN1CCN(CC1)[C@@H](C2=CC=CC=C2)C3=CC=C(C=C3)Cl.Cl.Cl	PubChem	MMV004168	1	92.2438
CID 91174623	CC(C)N1CCCN(CC1)CCCCC2=CC=C(C=C2)Cl	PubChem	MMV004168	1	90.411
CID 91799670	CCN1CCN(CC1)C(C2=CC=C(C=C2)Cl)C3=CC=C(C=C3)Cl	PubChem	MMV004168	1	91.7808
BDBM50318673	C[C@H]1CCc2c([nH]c3ccccc23)[C@@]2(N1)C(=O)Nc1ccc(Br)cc21	BindingDB	MMV006239	1	94.8454
CID 101789883	C1CNC2(C3=C(C=CC(=C3)F)NC2=O)C4=C1C5=CC=CC=C5N4	PubChem	MMV006239	1	100
CID 101789884	C1CNC2(C3=C(C(=CC=C3)F)NC2=O)C4=C1C5=CC=CC=C5N4	PubChem	MMV006239	1	98
CID 11522166	C1CNC(C2=C1C3=C(N2)C=CC(=C3)Br)C(=O)N	PubChem	MMV006239	1	93.75
CID 124382611	C1CN[C@]2(C3=C(C=CC(=C3)Br)NC2=O)C4=C1C5=C(N4)C=CC(=C5)F	PubChem	MMV006239	1	99.2792
CID 124382612	C1CN[C@@]2(C3=C(C=CC(=C3)Br)NC2=O)C4=C1C5=C(N4)C=CC(=C5)F	PubChem	MMV006239	1	99.2792
CID 1258592	C1CN[C@@]2(C3=C(C=CC(=C3)Br)NC2=O)C4=C1C5=CC=CC=C5N4	PubChem	MMV006239	1	100
CID 1258593	C1CN[C@]2(C3=C(C=CC(=C3)Br)NC2=O)C4=C1C5=CC=CC=C5N4	PubChem	MMV006239	1	100
CID 141374082	CN1CCC2=C(C13C4=CC=CC=C4NC3=O)NC5=CC=CC=C25	PubChem	MMV006239	1	97.3076
CID 162417712	CC1CCC2=C([C@@]3(N1)C4=C(C=CC(=C4)Br)NC3=O)NC5=CC=CC=C25	PubChem	MMV006239	1	97.3545
CID 16406428	CC(=O)N1CCC2=C(C13C4=C(C=CC(=C4)Br)NC3=O)NC5=CC=CC=C25	PubChem	MMV006239	1	96.94
CID 16406476	CN1C2=C(C=C(C=C2)Br)C3(C1=O)C4=C(CCN3)C5=CC=CC=C5N4	PubChem	MMV006239	1	97.808
CID 16406595	CCC(=O)N1CCC2=C(C13C4=C(C=CC(=C4)Br)N(C3=O)C)NC5=CC=CC=C25	PubChem	MMV006239	1	95.0495
CID 16406756	CC(=O)N1CCC2=C(C13C4=C(C=CC(=C4)Br)N(C3=O)C)NC5=CC=CC=C25	PubChem	MMV006239	1	95.3355
CID 16406766	CC1=CC2=C(C=C1)NC3=C2CCNC34C5=C(C=CC(=C5)Br)N(C4=O)C	PubChem	MMV006239	1	97.6271
CID 16406909	CC(C)C(=O)N1CCC2=C(C13C4=C(C=CC(=C4)Br)NC3=O)NC5=CC=CC=C25	PubChem	MMV006239	1	96.3504
CID 16406916	CCC(=O)N1CCC2=C(C13C4=C(C=CC(=C4)Br)NC3=O)NC5=CC=CC=C25	PubChem	MMV006239	1	96.6148
CID 16407036	CCCC(=O)N1CCC2=C(C13C4=C(C=CC(=C4)Br)NC3=O)NC5=CC=CC=C25	PubChem	MMV006239	1	96.5265
CID 16407309	C1CNC2(C3=CC=CC=C3NC2=O)C4=C1C5=C(N4)C=CC(=C5)F	PubChem	MMV006239	1	98
CID 16407554	CN1C2=C(C=C(C=C2)Br)C3(C1=O)C4=C(CCN3)C5=C(N4)C=CC(=C5)Cl	PubChem	MMV006239	1	96.8511
CID 16407861	C=CCN1C2=C(C=C(C=C2)Br)C3(C1=O)C4=C(CCN3)C5=CC=CC=C5N4	PubChem	MMV006239	1	96.7328
CID 16408568	C=CCN1C2=CC=CC=C2C3(C1=O)C4=C(CCN3)C5=CC=CC=C5N4	PubChem	MMV006239	1	95.5851
CID 17027665	CCCN1C2=CC=CC=C2C3(C1=O)C4=C(CCN3)C5=CC=CC=C5N4	PubChem	MMV006239	1	95.4616
CID 17337163	C1CNC2(C3=C(C=CC(=C3)Br)NC2=O)C4=C1C5=C(N4)C=CC(=C5)F	PubChem	MMV006239	1	99.2792
CID 1788702	C1C[NH2+][C@@]2(C3=C(C=CC(=C3)Br)NC2=O)C4=C1C5=C(N4)C=CC(=C5)Cl	PubChem	MMV006239	1	98.8456
CID 1788703	C1CN[C@@]2(C3=C(C=CC(=C3)Br)NC2=O)C4=C1C5=C(N4)C=CC(=C5)Cl	PubChem	MMV006239	1	99.0099
CID 1788704	C1C[NH2+][C@]2(C3=C(C=CC(=C3)Br)NC2=O)C4=C1C5=C(N4)C=CC(=C5)Cl	PubChem	MMV006239	1	98.8456
CID 1788705	C1CN[C@]2(C3=C(C=CC(=C3)Br)NC2=O)C4=C1C5=C(N4)C=CC(=C5)Cl	PubChem	MMV006239	1	99.0099
CID 1807783	CC1=CC2=C(C=C1)NC3=C2CC[NH2+][C@@]34C5=C(C=CC(=C5)Br)NC4=O	PubChem	MMV006239	1	99.811
CID 1807784	CC1=CC2=C(C=C1)NC3=C2CCN[C@@]34C5=C(C=CC(=C5)Br)NC4=O	PubChem	MMV006239	1	99.811
CID 1807785	CC1=CC2=C(C=C1)NC3=C2CC[NH2+][C@]34C5=C(C=CC(=C5)Br)NC4=O	PubChem	MMV006239	1	99.811
CID 1807786	CC1=CC2=C(C=C1)NC3=C2CCN[C@]34C5=C(C=CC(=C5)Br)NC4=O	PubChem	MMV006239	1	99.811
CID 1944968	CN1C2=CC=CC=C2[C@@]3(C1=O)C4=C(CC[NH2+]3)C5=CC=CC=C5N4	PubChem	MMV006239	1	96.5625
CID 1944969	CN1C2=CC=CC=C2[C@@]3(C1=O)C4=C(CCN3)C5=CC=CC=C5N4	PubChem	MMV006239	1	96.5625
CID 1944970	CN1C2=CC=CC=C2[C@]3(C1=O)C4=C(CC[NH2+]3)C5=CC=CC=C5N4	PubChem	MMV006239	1	96.5625
CID 1944971	CN1C2=CC=CC=C2[C@]3(C1=O)C4=C(CCN3)C5=CC=CC=C5N4	PubChem	MMV006239	1	96.5625
CID 2032515	C1C[NH2+][C@@]2(C3=CC=CC=C3NC2=O)C4=C1C5=CC=CC=C5N4	PubChem	MMV006239	1	98.3638
CID 2032516	C1CN[C@@]2(C3=CC=CC=C3NC2=O)C4=C1C5=CC=CC=C5N4	PubChem	MMV006239	1	98.3638
CID 2983305	C1CNC2(C3=C(C=CC(=C3)Br)NC2=O)C4=C1C5=CC=CC=C5N4	PubChem	MMV006239	1	100
CID 2985247	CC1=CC2=C(C=C1)NC3=C2CCNC34C5=C(C=CC(=C5)Br)NC4=O	PubChem	MMV006239	1	99.811
CID 3159878	C1CNC2(C3=CC=CC=C3NC2=O)C4=C1C5=CC=CC=C5N4	PubChem	MMV006239	1	98.3638
CID 3360481	CC1CC2=C(C3([NH2+]1)C4=CC=CC=C4NC3=O)NC5=CC=CC=C25	PubChem	MMV006239	1	96.9372
CID 3360482	CC1CC2=C(C3(N1)C4=CC=CC=C4NC3=O)NC5=CC=CC=C25	PubChem	MMV006239	1	96.9372
CID 45488653	C1CNC2(C3=C(C=CC(=C3)Br)NC2=O)C4=C1C5=CC=CC=C5N4.Cl	PubChem	MMV006239	1	100
CID 46867516	C[C@H]1CCC2=C([C@]3(N1)C4=C(C=CC(=C4)Br)NC3=O)NC5=CC=CC=C25	PubChem	MMV006239	1	97.3545
CID 46867517	C[C@@H]1CCC2=C([C@@]3(N1)C4=C(C=CC(=C4)Br)NC3=O)NC5=CC=CC=C25	PubChem	MMV006239	1	97.3545
CID 46889859	CC1CCC2=C(C3(N1)C4=C(C=CC(=C4)Br)NC3=O)NC5=CC=CC=C25	PubChem	MMV006239	1	97.3545
CID 4836033	C1CNC2(C3=C(C=CC(=C3)Br)NC2=O)C4=C1C5=C(N4)C=CC(=C5)Cl	PubChem	MMV006239	1	99.0099
CID 57948719	C1CC2=C(C3(C4=C(C=CC(=C4)Br)NC3=O)NC1)NC5=CC=CC=C25	PubChem	MMV006239	1	98.1179
CID 57948730	C[C@@H]1CCC2=C([C@]3(N1)C4=C(C=CC(=C4)Br)NC3=O)NC5=CC=CC=C25	PubChem	MMV006239	1	97.3545
CID 57948762	CC1CC2=C(C3(N1)C4=C(C=CC(=C4)Cl)NC3=O)NC5=C2C=C(C=C5)Br	PubChem	MMV006239	1	95.4405
CID 57948767	CC1CC2=C(C3(N1)C4=C(C=CC(=C4)Br)NC3=O)NC5=CC=CC=C25	PubChem	MMV006239	1	98.5075
CID 57948770	C[C@H]1CCC2=C([C@@]3(N1)C4=C(C=CC(=C4)Br)NC3=O)NC5=CC=CC=C25	PubChem	MMV006239	1	97.3545
CID 57948774	CC1CCC2=C(C3(N1)C4=C(C=CC(=C4)Br)N(C3=O)C)NC5=CC=CC=C25	PubChem	MMV006239	1	95.6389
CID 667055	CN1C2=CC=CC=C2C3(C1=O)C4=C(CCN3)C5=CC=CC=C5N4	PubChem	MMV006239	1	96.5625
CID 6949398	C1C[NH2+][C@]2(C3=CC=CC=C3NC2=O)C4=C1C5=CC=CC=C5N4	PubChem	MMV006239	1	98.3638
CID 6954971	C[C@H]1CC2=C([C@@]3([NH2+]1)C4=CC=CC=C4NC3=O)NC5=CC=CC=C25	PubChem	MMV006239	1	96.9372
CID 6954972	C[C@@H]1CC2=C([C@@]3([NH2+]1)C4=CC=CC=C4NC3=O)NC5=CC=CC=C25	PubChem	MMV006239	1	96.9372
CID 70667716	C1CC2=C([C@]3(C4=C(C=CC(=C4)Br)NC3=O)NC1)NC5=CC=CC=C25	PubChem	MMV006239	1	98.1179
CID 70667730	C1C(NC2(C3=C(C=CC(=C3)Br)NC2=O)C4=C1C5=CC=CC=C5N4)N	PubChem	MMV006239	1	98.4157
CID 8016615	C1C[NH2+][C@]2(C3=CC=CC=C3NC2=O)C4=C1C5=C(N4)C=CC(=C5)F	PubChem	MMV006239	1	97.806
CID 8016616	C1CN[C@]2(C3=CC=CC=C3NC2=O)C4=C1C5=C(N4)C=CC(=C5)F	PubChem	MMV006239	1	98
CID 8016617	C1C[NH2+][C@@]2(C3=CC=CC=C3NC2=O)C4=C1C5=C(N4)C=CC(=C5)F	PubChem	MMV006239	1	97.806
CID 8016618	C1CN[C@@]2(C3=CC=CC=C3NC2=O)C4=C1C5=C(N4)C=CC(=C5)F	PubChem	MMV006239	1	98
CID 845170	C1CN[C@]2(C3=CC=CC=C3NC2=O)C4=C1C5=CC=CC=C5N4	PubChem	MMV006239	1	98.3638
CID 89441282	CC1=C(NC2=CC=CC=C12)C3(C4=C(C=CC(=C4)Br)NC3=O)N	PubChem	MMV006239	1	93.4768
CID 928516	C[C@H]1CC2=C([C@@]3(N1)C4=CC=CC=C4NC3=O)NC5=CC=CC=C25	PubChem	MMV006239	1	96.9372
CID 928517	C[C@@H]1CC2=C([C@@]3(N1)C4=CC=CC=C4NC3=O)NC5=CC=CC=C25	PubChem	MMV006239	1	96.9372
CID 928518	C[C@H]1CC2=C([C@]3(N1)C4=CC=CC=C4NC3=O)NC5=CC=CC=C25	PubChem	MMV006239	1	96.9372
CID 928519	C[C@@H]1CC2=C([C@]3(N1)C4=CC=CC=C4NC3=O)NC5=CC=CC=C25	PubChem	MMV006239	1	96.9372
BDBM3750	CN(C)CCNc1ncnc2c3ccccc3[nH]c12	BindingDB	MMV006372	1	92.5393
CID 145960938	CN(C)CCNC1=NC(=CN=C1)C2=CC3=C(C=C2)NC=C3C4=CC(=CC=C4)F	PubChem	MMV006372	1	90.7216
CID 145961184	CN(C)CCNC1=NC(=CN=C1)C2=CC3=C(C=C2)NC=C3C4=CC=C(C=C4)N	PubChem	MMV006372	1	93.617
CID 145961440	CN(C)CCNC1=NC(=CN=C1)C2=CC3=C(C=C2)NC=C3C4=CC(=CC=C4)N	PubChem	MMV006372	1	93.617
CID 145962897	CN(C)CCNC1=NC(=CN=C1)C2=CC3=C(C=C2)NC=C3C4=CC=C(C=C4)F	PubChem	MMV006372	1	90.7216
CID 145963517	CC1=CC(=CC=C1)C2=CNC3=C2C=C(C=C3)C4=CN=CC(=N4)NCCN(C)C	PubChem	MMV006372	1	95.7447
CID 145963725	CC1=CC=C(C=C1)C2=CNC3=C2C=C(C=C3)C4=CN=CC(=N4)NCCN(C)C	PubChem	MMV006372	1	95.7447
CID 664193	CC1=CC2=C(C=C1)NC3=C2N=CN=C3NCCCN4CCCC4=O	PubChem	MMV006372	1	91.1014
CID 86294715	CN(C)CCNC1=NC(=CN=C1)C2=CC3=C(C=C2)NC=C3C4=NC(=NC=C4)N	PubChem	MMV006372	1	92.7835
CID 90656762	CN(C)CCCNC1=NC(=CN=C1)C2=CC3=C(C=C2)NC=C3C4=NC(=NC=C4)N	PubChem	MMV006372	1	90.9091
CID 90656764	CN(C)CCN(C)C1=NC(=CN=C1)C2=CC3=C(C=C2)NC=C3C4=NC(=NC=C4)N	PubChem	MMV006372	1	91.6667
CID 9900652	CN1C=NC2=C1C3=CC4=CC=CC=C4C=C3N=C2NCCN	PubChem	MMV006372	1	90.1099
CID 137348638	CCCCCCNC1=NC2=CC(=C(C=C2C(=N1)NC3CCN(CC3)C)OC)OC	PubChem	MMV006741	1	90.5983
CID 141410536	CC=CC1=CC=C(C=C1)NC2=NC=NC3=CC(=C(C=C32)OC)OCCCN4CCOCC4	PubChem	MMV006741	1	92.7273
CID 141410543	CC=CC1=CC=C(C=C1)NC2=NC=NC3=CC(=C(C=C32)OCCN4CCOCC4)OC	PubChem	MMV006741	1	92.7273
CID 141410548	CC=CC1=CC=C(C=C1)NC2=NC=NC3=CC(=C(C=C32)OC)OCCN4CCOCC4	PubChem	MMV006741	1	92.7273
CID 141410556	CC=CC1=CC=C(C=C1)NC2=NC=NC3=CC(=C(C=C32)OCCCN4CCOCC4)OC	PubChem	MMV006741	1	92.7273
CID 141726486	COC1=C(C=C2C(=C1)C(=NC=N2)NC3=CC=C(C=C3)C#N)OCCCN4CCC(CC4)C5=CC=CC=C5	PubChem	MMV006741	1	93.4579
CID 145990579	CC(C)N1CCC(CC1)NC2=NC(=NC3=CC(=C(C=C32)OC)OC)N4CCN(CC4)C	PubChem	MMV006741	1	91.2281
CID 14668434	COC1=C(C=C2C(=C1)C(=NC=N2)N3CCC(CC3)CN4CC5=CC=CC=C5NC4=O)OC	PubChem	MMV006741	1	92.8571
CID 164089	COC1=C(C=C2CN(CCC2=C1)C3=NC4=CC(=C(C=C4C(=C3)N)OC)OC)OC	PubChem	MMV006741	1	92.5926
CID 16724339	COC1=C(C=C2C(=C1)C(=NC(=N2)N3CCC(CC3)N4CCCC4)NC5CCCCCC5)OC	PubChem	MMV006741	1	92.8571
CID 196918	COC1=C(C=C(C=C1)CCNC2=NC3=CC(=C(C=C3C(=N2)N4CCC5=CC(=C(C=C5C4)OC)OC)OC)OC)OC	PubChem	MMV006741	1	92.8571
CID 20434916	COC1=C(C=C2C(=C1)C(=NC=N2)N3CCC(CC3)CO)OC	PubChem	MMV006741	1	92.7273
CID 22749200	CN1CCN(CC1)C2=NC3=CC(=C(C=C3C(=N2)N)OC)OC	PubChem	MMV006741	1	90.0901
CID 25141190	COC1=C(C=C2C(=C1)C(=NC(=N2)N3CCC(CC3)N4CCCCC4)NC5CCCCCC5)OC	PubChem	MMV006741	1	94.5455
CID 25150857	CN1CCCN(CC1)C2=NC3=CC(=C(C=C3C(=N2)NC4CCN(CC4)CC5=CC=CC=C5)OC)OC	PubChem	MMV006741	1	92.1739
CID 27486	COC1=C(C=C2C(=C1)C(=NC(=N2)N3CCN(CC3)CC=C)N)OC	PubChem	MMV006741	1	91.8919
CID 3076906	COC1=C(C=C2C(=C1)C(=NC(=N2)N3CCN(CC3)C4=CC=CC=C4)N)OC	PubChem	MMV006741	1	92.5926
CID 3081361	CN1CCC(CC1)COC2=C(C=C3C(=C2)N=CN=C3NC4=C(C=C(C=C4)Br)F)OC	PubChem	MMV006741	1	91.0714
CID 44607518	CN1CCCN(CC1)C2=NC3=CC(=C(C=C3C(=N2)NC4CCN(CC4)C)OC)OCC5=CC=CC=C5	PubChem	MMV006741	1	91.3793
CID 46174171	CN(C)CCCNC1=NC2=CC(=C(C=C2C(=N1)NC3CCN(CC3)CC4=CC=CC=C4)OC)OC	PubChem	MMV006741	1	94.1176
CID 46224516	CC(C)N1CCC(CC1)NC2=NC(=NC3=CC(=C(C=C32)OC)OCCCN4CCCC4)C5CCCCC5	PubChem	MMV006741	1	92.1739
CID 46945860	CN1CCCN(CC1)C2=NC3=CC(=C(C=C3C(=N2)NC4CCN(CC4)CC5=CC=CC=C5)OC)OC.Cl.Cl.Cl	PubChem	MMV006741	1	90.6149
CID 5330175	CN1CCC(CC1)COC2=C(C=C3C(=C2)N=CN=C3NC4=C(C=CC(=C4)OC)Cl)OC	PubChem	MMV006741	1	90.2655
CID 53315868	CC(C)N1CCCN(CC1)C2=NC3=CC(=C(C=C3C(=N2)NC4CCN(CC4)CC5CCCCC5)OC)OCCCN6CCCCC6	PubChem	MMV006741	1	90.5983
CID 53315882	CC(C)N1CCCN(CC1)C2=NC3=CC(=C(C=C3C(=N2)NC4CCN(CC4)C5CCCCC5)OC)OCCCN6CCCCC6	PubChem	MMV006741	1	90.5983
CID 56972238	COC1=C(C=C2C(=C1)C(=NC(=N2)N3CCC(CC3)N4CCCCC4)NC5CCCCCC5)OC.Cl.Cl	PubChem	MMV006741	1	91.2281
CID 616267	COC1=C(C=C2C(=C1)C(=NC(=N2)N3CCNCC3)N)OC	PubChem	MMV006741	1	91.0714
CID 78357767	COC1=C(C=C2C(=C1)C(=NC(=N2)N3CCCC3)NCCCCCN4CCCC4)OC	PubChem	MMV006741	1	93.8053
BDBM56146	Cc1cc(Cl)c(cc1OCC(N)=O)S(=O)(=O)N1CCCCCC1	BindingDB	MMV006833	1	90.5963	Human Kallikrein-5 (IC50: 5.00E+4nM, PDB 2PSX,2PSY,6QFE,7U5B)
CID 1287696	C[C@@H]1CN(C[C@@H](O1)C)S(=O)(=O)C2=C(C=C(C(=C2)OCC(=O)N)C)Cl	PubChem	MMV006833	1	90.0662
CID 1287697	C[C@@H]1CN(C[C@H](O1)C)S(=O)(=O)C2=C(C=C(C(=C2)OCC(=O)N)C)Cl	PubChem	MMV006833	1	90.0662
CID 1287698	C[C@H]1CN(C[C@@H](O1)C)S(=O)(=O)C2=C(C=C(C(=C2)OCC(=O)N)C)Cl	PubChem	MMV006833	1	90.0662
CID 1288538	CC1=CC(=C(C=C1OCC(=O)N)S(=O)(=O)N2CCCCCC2)Cl	PubChem	MMV006833	1	95.0662
CID 1288577	CC1=CC(=C(C=C1OCC(=O)N)S(=O)(=O)NC[C@H]2CCCO2)Cl	PubChem	MMV006833	1	92.7152
CID 1288578	CC1=CC(=C(C=C1OCC(=O)N)S(=O)(=O)NC[C@@H]2CCCO2)Cl	PubChem	MMV006833	1	92.7152
CID 1293420	CC1=CC(=C(C=C1OCC(=O)NC2CCCCC2)S(=O)(=O)NC3CCCC3)Cl	PubChem	MMV006833	1	94.5197
CID 1293427	CC1=CC(=C(C=C1OCC(=O)NC2CCCCC2)S(=O)(=O)NC(C)(C)C)Cl	PubChem	MMV006833	1	93.7274
CID 1293677	CC1=CC(=C(C=C1OCC(=O)NC2CCCCC2)S(=O)(=O)N3CCCCCC3)Cl	PubChem	MMV006833	1	99.0156
CID 17523204	CC1=CC=C(C=C1)S(=O)(=O)N2CCC(CC2)NC(=O)COC3=C(C=C(C=C3)Cl)C	PubChem	MMV006833	1	95.4248
CID 2203667	CC1=CC(=C(C=C1OCC(=O)NC2CCCCC2)S(=O)(=O)N3CCCC3)Cl	PubChem	MMV006833	1	100
CID 2203758	CC1=CC(=C(C=C1OCC(=O)NC2CCCCC2)S(=O)(=O)N)Cl	PubChem	MMV006833	1	91.7808
CID 2204326	CC1=CC(=C(C=C1OCC(=O)NC2CCCCC2)S(=O)(=O)N3CCSCC3)Cl	PubChem	MMV006833	1	96.732
CID 25728449	CC1=CC(=C(C=C1OCC(=O)NC2CCCCC2)S(=O)(=O)NC[C@@H]3CCCO3)Cl	PubChem	MMV006833	1	94.7368
CID 2949860	CC1CN(CC(O1)C)S(=O)(=O)C2=C(C=C(C(=C2)OCC(=O)N)C)Cl	PubChem	MMV006833	1	90.0662
CID 2950528	CC1=CC(=C(C=C1OCC(=O)N)S(=O)(=O)NCC2CCCO2)Cl	PubChem	MMV006833	1	92.7152
CID 2953528	CCN1CCN(CC1)S(=O)(=O)C2=C(C=C(C(=C2)OCC(=O)NC3CCCCC3)C)Cl	PubChem	MMV006833	1	94.2675
CID 2953538	CC1=CC(=C(C=C1OCC(=O)NC2CCCCC2)S(=O)(=O)N3CCC(CC3)C(=O)OC)Cl	PubChem	MMV006833	1	96.1039
CID 2953737	CC1=CC(=C(C=C1OCC(=O)NC2CCCCC2)S(=O)(=O)NCC3CCCO3)Cl	PubChem	MMV006833	1	94.7368
CID 2953846	CC1=CC(=C(C=C1OCC(=O)NC2CCCCC2)S(=O)(=O)NCC3=CC=C(C=C3)OC)Cl	PubChem	MMV006833	1	91.3907
CID 2953847	CCOC(=O)N1CCN(CC1)S(=O)(=O)C2=C(C=C(C(=C2)OCC(=O)NC3CCCCC3)C)Cl	PubChem	MMV006833	1	93.6709
CID 2954024	CC1=CC(=C(C=C1OCC(=O)NC2CCCCC2)S(=O)(=O)NCCC3=CC=CC=C3)Cl	PubChem	MMV006833	1	92.6174
CID 30125977	C1CCN(C1)S(=O)(=O)C2=CC=C(C=C2)CCNC(=O)COC3=CC=C(C=C3)Cl	PubChem	MMV006833	1	93.8776
CID 40783747	CC1=CC(=C(C=C1OCC(=O)NC2CCCCC2)S(=O)(=O)NC[C@H]3CCCO3)Cl	PubChem	MMV006833	1	94.7368
CID 50823587	CC1=CC=C(C=C1)S(=O)(=O)NC2CCN(CC2)C(=O)COC3=C(C=C(C=C3)Cl)C	PubChem	MMV006833	1	94.1935
CID 851372	CC1=CC(=C(C=C1OCC(=O)N)S(=O)(=O)N2CCCC2)Cl	PubChem	MMV006833	1	95.9459
CID 851373	CCN(CC)S(=O)(=O)C1=C(C=C(C(=C1)OCC(=O)N)C)Cl	PubChem	MMV006833	1	92.2884
CID 976364	CC1=CC(=C(C=C1OCC(=O)N)S(=O)(=O)NC2CCCC2)Cl	PubChem	MMV006833	1	91.0345
CID 976547	CC1=CC(=C(C=C1OCC(=O)N)S(=O)(=O)N2CCCCC2)Cl	PubChem	MMV006833	1	95.302
CID 132129512	CC1=CC(=CC2=C(C=C(N=C12)C)NC(=O)NC3=CC=C(C=C3)N(C)C)F	PubChem	MMV006901	1	92.3077
CID 137645329	CC1=CC(=C2C=C(C=C(C2=N1)F)F)NC(=O)NC3=CC=C(C=C3)N(C)C.Cl.Cl	PubChem	MMV006901	1	90
CID 22745152	CC1=NC2=CC=CC=C2C(=C1)NC(=O)NC3=CC(=CC=C3)N(C)C	PubChem	MMV006901	1	97.2973
CID 2824465	CN(C)C1=NC2=CC=CC=C2C(=C1)NC(=O)NC3=CC=CC=C3	PubChem	MMV006901	1	100
CID 4331799	CC1=CC(=C2C=C(C=C(C2=N1)F)F)NC(=O)NC3=CC=C(C=C3)N(C)C	PubChem	MMV006901	1	92.3077
CID 54587458	CC1=C(C=CC(=C1)N(C)C)NC(=O)NC2=CC(=NC3=CC=CC=C32)C	PubChem	MMV006901	1	94.7368
CID 54587459	CC1=CC(=C2C=CC=C(C2=N1)F)NC(=O)NC3=CC=C(C=C3)N(C)C	PubChem	MMV006901	1	92.3077
CID 9948984	CC1=NC2=CC=CC=C2C(=C1)NC(=O)NC3=CC=C(C=C3)N(C)C	PubChem	MMV006901	1	97.2973
CID 1016151	CC1=CC=C(C=C1)C(=O)NC2=CC=C(C=C2)S(=O)(=O)NC3=NOC(=C3)C	PubChem	MMV007133	1	92.562
CID 1072713	CC1=CC(=NO1)NS(=O)(=O)C2=CC=C(C=C2)NC(=O)C3=CC=CC=C3	PubChem	MMV007133	1	91.6667
CID 1087729	CCN(CC)S(=O)(=O)C1=CC=CC(=C1)C(=O)NC2=NOC(=C2)C	PubChem	MMV007133	1	96.063
CID 109060782	CC1=CC(=NO1)NS(=O)(=O)C2=CC=C(C=C2)C(=O)NCC3=CC=C(C=C3)F	PubChem	MMV007133	1	90.625
CID 109060798	CC1=CC(=NO1)NC(=O)C2=CC=C(C=C2)S(=O)(=O)NCC3=CC=C(C=C3)F	PubChem	MMV007133	1	90.625
CID 109064724	CC1=CC(=NO1)NC(=O)C2=CC(=CC=C2)S(=O)(=O)NCC3=CC=C(C=C3)F	PubChem	MMV007133	1	90.625
CID 1253133	CC1=CC=C(C=C1)NS(=O)(=O)C2=CC=CC(=C2)C(=O)NC3=NOC(=C3)C	PubChem	MMV007133	1	92.562
CID 12890332	CC1=CC(=NO1)NC(=O)CC(=O)C2=CC=CC=C2S(=O)(=O)N(C)C	PubChem	MMV007133	1	90.7692
CID 129142673	CC1=CC(=NO1)N(C)S(=O)(=O)C2=CC=C(C=C2)NCC(CNC(=O)C3=CC=CC=C3)C=N	PubChem	MMV007133	1	90.9091
CID 1300581	CC1=CC=C(C=C1)S(=O)(=O)NC2=CC=C(C=C2)C(=O)NC3=NOC(=C3)C	PubChem	MMV007133	1	92.562
CID 1309913	CC1CCN(CC1)S(=O)(=O)C2=CC=CC(=C2)C(=O)NC3=NOC(=C3)C	PubChem	MMV007133	1	90.2256
CID 1310191	CC1=CC(=NO1)NC(=O)C2=CC=C(C=C2)N(C)S(=O)(=O)C3=CC=CC=C3	PubChem	MMV007133	1	94.2149
CID 141360343	CC1=CC(=NO1)NS(=O)(=O)C2=CC=C(C=C2)NC(=O)C3=CC=C(C=C3)S	PubChem	MMV007133	1	91.6667
CID 1428628	CC1=CC(=NO1)NC(=O)C2=CC=C(C=C2)S(=O)(=O)N3CCC4=CC=CC=C43	PubChem	MMV007133	1	90.625
CID 2204203	CC(C)(C)C1=CC(=NO1)NC(=O)C2=CC=C(C=C2)S(=O)(=O)C3=CC=CC=C3	PubChem	MMV007133	1	92.437
CID 2332312	CC1=CC(=NO1)NC(=O)C2=CC=C(C=C2)S(=O)(=O)NC3=CC=CC=C3	PubChem	MMV007133	1	91.6667
CID 2354951	CC1=CC(=C(C=C1)C)S(=O)(=O)NC2=CC=CC=C2C(=O)NC3=NOC(=C3)C	PubChem	MMV007133	1	90.4762
CID 2995182	CCN(CC)S(=O)(=O)C1=CC(=C(C=C1)C)C(=O)NC2=NOC(=C2)C	PubChem	MMV007133	1	94.5736
CID 3144396	CC1CN(CC(O1)C)S(=O)(=O)C2=CC=C(C=C2)C(=O)NC3=NOC(=C3)C	PubChem	MMV007133	1	90.9091
CID 3301437	CC1CC(CN(C1)S(=O)(=O)C2=CC=C(C=C2)C(=O)NC3=NOC(=C3)C)C	PubChem	MMV007133	1	92.3077
CID 3545513	CC1=CC(=NO1)NC(=O)C2=CC=C(C=C2)S(=O)(=O)N(CC=C)CC=C	PubChem	MMV007133	1	92.8
CID 36289903	CC1=C(C=C(C=C1)S(=O)(=O)NC2=CC=C(C=C2)C(=O)NC3=NOC(=C3)C)C	PubChem	MMV007133	1	91.9355
CID 3950427	CC1=CC(=NO1)NC(=O)CC(CN(C)S(=O)(=O)C2=CC=CC=C2)C3=CC=CC=C3	PubChem	MMV007133	1	91.6031
CID 4844683	CC1=CC(=NO1)NC(=O)CN(C)S(=O)(=O)C2=CC=C(C=C2)C(=O)C	PubChem	MMV007133	1	92.3077
CID 4846486	CC1=CC=C(C=C1)S(=O)(=O)N(CC(=O)NC2=NOC(=C2)C)C3=CC=C(C=C3)C(=O)C	PubChem	MMV007133	1	95.3125
CID 4963102	CCN(CC)S(=O)(=O)C1=CC=C(C=C1)C(=O)NC2=NOC(=C2)C	PubChem	MMV007133	1	96.063
CID 56477717	CC(C)(C)C1=CC(=NO1)NC(=O)C2=CC=C(C=C2)S(=O)(=O)NC3=CC=CC(=C3)C(F)(F)F	PubChem	MMV007133	1	91.3386
CID 56478613	CC(C)(C)C1=CC(=NO1)NC(=O)C2=CC=C(C=C2)S(=O)(=O)NC3=CC=C(C=C3)F	PubChem	MMV007133	1	90.625
CID 56478858	CC(C)(C)C1=CC(=NO1)NC(=O)C2=CC=C(C=C2)NS(=O)(=O)C3=CC=C(C=C3)F	PubChem	MMV007133	1	90.625
CID 56479130	CC(C)(C)C1=CC(=NO1)NC(=O)C2=CC(=CC=C2)S(=O)(=O)NC3=CC=C(C=C3)F	PubChem	MMV007133	1	90.625
CID 704970	CC1=CC(=NO1)NC(=O)C2=CC=C(C=C2)S(=O)(=O)N(C)C	PubChem	MMV007133	1	94.3089
CID 7189756	CC1=CC(=NO1)NC(=O)C2=CC=C(C=C2)S(=O)(=O)N(CC3=CC=CC=C3)C(C)C	PubChem	MMV007133	1	100
CID 7553504	CC1=CC(=NO1)NC(=O)C2=CC=C(C=C2)NS(=O)(=O)C3=CC=CC=C3	PubChem	MMV007133	1	91.6667
CID 126462398	CN(C)C1=CC=C(C=C1)C(=O)NCC2CC3=C(O2)C(=CC(=C3)Cl)C4=CC=NC=C4	PubChem	MMV007471	1	94.3508
CID 26278473	CC1=CC=CC=C1C(=O)NC[C@@H]2CC3=C(O2)C(=CC(=C3)Cl)C4=CC=NC=C4	PubChem	MMV007471	1	94.8628
CID 26278474	CC1=CC=CC=C1C(=O)NC[C@H]2CC3=C(O2)C(=CC(=C3)Cl)C4=CC=NC=C4	PubChem	MMV007471	1	94.8628
CID 26281020	COC1=CC=C(C=C1)CC(=O)NC[C@@H]2CC3=C(O2)C(=CC(=C3)Cl)C4=CC=NC=C4	PubChem	MMV007471	1	94.1176
CID 26281023	COC1=CC=C(C=C1)CC(=O)NC[C@H]2CC3=C(O2)C(=CC(=C3)Cl)C4=CC=NC=C4	PubChem	MMV007471	1	94.1176
CID 42164440	C1[C@H](OC2=C1C=C(C=C2C3=CC=NC=C3)Cl)CNC(=O)C4=C(C=C(C=C4)F)F	PubChem	MMV007471	1	93.0278
CID 42164441	C1[C@@H](OC2=C1C=C(C=C2C3=CC=NC=C3)Cl)CNC(=O)C4=C(C=C(C=C4)F)F	PubChem	MMV007471	1	93.0278
CID 42167718	C1[C@H](OC2=C1C=C(C=C2C3=CC=NC=C3)Cl)CNC(=O)C4=CC=CC=C4	PubChem	MMV007471	1	96.8367
CID 42167720	C1[C@@H](OC2=C1C=C(C=C2C3=CC=NC=C3)Cl)CNC(=O)C4=CC=CC=C4	PubChem	MMV007471	1	96.8367
CID 42214056	C1[C@H](OC2=C1C=C(C=C2C3=CC=NC=C3)Cl)CNC(=O)C4=CC=CC=C4F	PubChem	MMV007471	1	93.9842
CID 42214057	C1[C@@H](OC2=C1C=C(C=C2C3=CC=NC=C3)Cl)CNC(=O)C4=CC=CC=C4F	PubChem	MMV007471	1	93.9842
CID 42397165	COC1=CC(=C(C=C1)OC)C(=O)NC[C@@H]2CC3=C(O2)C(=CC(=C3)Cl)C4=CC=NC=C4	PubChem	MMV007471	1	98.0769
CID 42397166	COC1=CC(=C(C=C1)OC)C(=O)NC[C@H]2CC3=C(O2)C(=CC(=C3)Cl)C4=CC=NC=C4	PubChem	MMV007471	1	98.0769
CID 42407990	COC1=CC(=CC(=C1OC)OC)CC(=O)NC[C@@H]2CC3=C(O2)C(=CC(=C3)Cl)C4=CC=NC=C4	PubChem	MMV007471	1	94.4444
CID 42407991	COC1=CC(=CC(=C1OC)OC)CC(=O)NC[C@H]2CC3=C(O2)C(=CC(=C3)Cl)C4=CC=NC=C4	PubChem	MMV007471	1	94.4444
CID 42439256	C1[C@H](OC2=C1C=C(C=C2C3=CC=NC=C3)Cl)CNC(=O)C4=CC(=CC=C4)F	PubChem	MMV007471	1	94.5744
CID 42439258	C1[C@@H](OC2=C1C=C(C=C2C3=CC=NC=C3)Cl)CNC(=O)C4=CC(=CC=C4)F	PubChem	MMV007471	1	94.5744
CID 44169927	COC1=CC(=CC(=C1)C(=O)NC[C@H]2CC3=C(O2)C(=CC(=C3)Cl)C4=CC=NC=C4)OC	PubChem	MMV007471	1	100
CID 45166260	COC1=CC(=CC(=C1)C(=O)NCC2CC3=C(O2)C(=CC(=C3)Cl)C4=CC=NC=C4)OC	PubChem	MMV007471	1	100
CID 45168618	C1C(OC2=C1C=C(C=C2C3=CC=NC=C3)Cl)CNC(=O)C4=CC=CC=C4F	PubChem	MMV007471	1	93.9842
CID 45173947	COC1=CC(=CC(=C1OC)OC)CC(=O)NCC2CC3=C(O2)C(=CC(=C3)Cl)C4=CC=NC=C4	PubChem	MMV007471	1	94.4444
CID 45174969	C1C(OC2=C1C=C(C=C2C3=CC=NC=C3)Cl)CNC(=O)C4=CC(=CC=C4)F	PubChem	MMV007471	1	94.5744
CID 45177296	CC1=C(C(=CC=C1)C(=O)NCC2CC3=C(O2)C(=CC(=C3)Cl)C4=CC=NC=C4)C	PubChem	MMV007471	1	93.4836
CID 45182660	CC1=CC=CC=C1C(=O)NCC2CC3=C(O2)C(=CC(=C3)Cl)C4=CC=NC=C4	PubChem	MMV007471	1	94.8628
CID 45184065	COC1=CC=C(C=C1)CC(=O)NCC2CC3=C(O2)C(=CC(=C3)Cl)C4=CC=NC=C4	PubChem	MMV007471	1	94.1176
CID 45186285	C1C(OC2=C1C=C(C=C2C3=CC=NC=C3)Cl)CNC(=O)C4=C(C=C(C=C4)F)F	PubChem	MMV007471	1	93.0278
CID 45189855	C1C(OC2=C1C=C(C=C2C3=CC=NC=C3)Cl)CNC(=O)C4=C(C=CC(=C4F)F)F	PubChem	MMV007471	1	91.2464
CID 45190265	C1C(OC2=C1C=C(C=C2C3=CC=NC=C3)Cl)CNC(=O)C4=C(C(=CC=C4)F)F	PubChem	MMV007471	1	92.1446
CID 45190391	C1C(OC2=C1C=C(C=C2C3=CC=NC=C3)Cl)CNC(=O)C4=CC=CC=C4	PubChem	MMV007471	1	96.8367
CID 45202336	C1C(OC2=C1C=C(C=C2C3=CC=NC=C3)Cl)CNC(=O)C4=CC=CC=C4C(F)(F)F	PubChem	MMV007471	1	91.9884
CID 45212397	COC1=CC(=C(C=C1)OC)CC(=O)NCC2CC3=C(O2)C(=CC(=C3)Cl)C4=CC=NC=C4	PubChem	MMV007471	1	94.3396
CID 45225439	COC1=CC(=C(C=C1)OC)C(=O)NCC2CC3=C(O2)C(=CC(=C3)Cl)C4=CC=NC=C4	PubChem	MMV007471	1	98.0769
CID 126775294	CC1=CC=NN1C2=CC=CC=C2NC(=O)C3CCN(CC3)CC4=CSC(=N4)C	PubChem	MMV007625	1	98.1818
CID 24791869	CC1=CC(=NN1C2=CC=C(C=C2)NC(=O)C3CCN(CC3)CC4=CN=C(S4)C)C	PubChem	MMV007625	1	100
CID 24791870	CN(C)C1=NC=C(S1)CN2CCC(CC2)C(=O)NC3=CC=C(C=C3)N4C=CC=N4	PubChem	MMV007625	1	92.7273
CID 24817313	CC1=NC=C(S1)CN2CCC(CC2)C(=O)NC3=CC=C(C=C3)N4C=CC=N4	PubChem	MMV007625	1	96.2264
CID 25376187	CC1=CC(=NN1C2=CC=C(C=C2)NC(=O)C3CCN(CC3)CC4=NC=CS4)C	PubChem	MMV007625	1	97.2477
CID 25479739	CC1=CC(=NN1C2=CC=C(C=C2)NC(=O)C3CCN(CC3)C(=O)C4=CN=CS4)C	PubChem	MMV007625	1	94.5455
CID 25480769	CC1=NC=C(S1)CN2CCCC[C@@H]2C(=O)NC3=CC=C(C=C3)N4C=CC=N4	PubChem	MMV007625	1	95.4128
CID 25480774	CC1=NC=C(S1)CN2CCCC[C@H]2C(=O)NC3=CC=C(C=C3)N4C=CC=N4	PubChem	MMV007625	1	95.4128
CID 28738098	C1CN(CCC1C(=O)NC2=CC=C(C=C2)N3C=CC=N3)CC4=NC=CS4	PubChem	MMV007625	1	93.3333
CID 29182368	CC1=CC(=NN1C2=CC=C(C=C2)NC(=O)[C@@H]3CCCCN3CC4=CN=C(S4)C)C	PubChem	MMV007625	1	98.2143
CID 29182371	CC1=CC(=NN1C2=CC=C(C=C2)NC(=O)[C@H]3CCCCN3CC4=CN=C(S4)C)C	PubChem	MMV007625	1	98.2143
CID 42529186	CC1=NC=C(S1)CN2CCC(CC2)C(=O)NC3=CC=CC(=C3)C4=CC=NN4	PubChem	MMV007625	1	94.4444
CID 44173515	C1CCC2=C(C1)N=C(S2)CN3CCC(CC3)C(=O)NC4=CC=C(C=C4)N5C=CC=N5	PubChem	MMV007625	1	92.5926
CID 45182684	CC1=NC=C(S1)CN2CCCC(C2)C(=O)NC3=CC(=CC=C3)N4C=CC=N4	PubChem	MMV007625	1	95.3271
CID 45204780	CC1=NC=C(S1)CN2CCCCC2C(=O)NC3=CC=C(C=C3)N4C=CC=N4	PubChem	MMV007625	1	95.4128
CID 45250079	CC1=CC(=NN1C2=CC=C(C=C2)NC(=O)C3CCCCN3CC4=CN=C(S4)C)C	PubChem	MMV007625	1	98.2143
CID 56434145	CC1=NN(C=C1CCCNC(=O)C2CCN(CC2)CC3=CSC(=N3)C)C4=CC=CC=C4	PubChem	MMV007625	1	95.5752
CID 56459598	CC1=NC(=CS1)CN2CCC(CC2)C(=O)NCCC3=CN(N=C3)C4=CC=CC=C4	PubChem	MMV007625	1	93.578
CID 72933390	CC1=CC(=NN1C2=CC=C(C=C2)NC(=O)C3CCN(CC3)C4=NC=CS4)C	PubChem	MMV007625	1	95.4128
CID 133856885	CC1=CC=C(C=C1)S(=O)(=O)CCC(=O)NC2=NC(=CS2)C3=CC(=C(C=C3)OC)F	PubChem	MMV007638	1	91.4286
CID 133894622	CC1=C(N=C(S1)NC(=O)CS(=O)(=O)C2=CC=C(C=C2)Cl)C3=CC=C(C=C3)OC(F)F	PubChem	MMV007638	1	96.6575
CID 134029272	CC1=CC=C(C=C1)S(=O)(=O)CCC(=O)NC2=NC(=C(S2)C)C3=CC=C(C=C3)OC(F)F	PubChem	MMV007638	1	92.7536
CID 16799558	CC1=C(N=C(S1)NC(=O)CS(=O)(=O)C2=CC=C(C=C2)F)C3=CC=C(C=C3)OC	PubChem	MMV007638	1	97.7753
CID 16831342	CC1=C(N=C(S1)NC(=O)CS(=O)(=O)C2=CC=C(C=C2)OC)C3=CC=C(C=C3)OC	PubChem	MMV007638	1	98.2691
CID 17538505	CC1=C(N=C(S1)NC(=O)CCS(=O)(=O)C2=CC=C(C=C2)F)C3=CC=C(C=C3)OC	PubChem	MMV007638	1	91.4286
CID 18573243	CCCOC1=CC=C(C=C1)C2=CSC(=N2)NC(=O)CS(=O)(=O)C3=CC=C(C=C3)F	PubChem	MMV007638	1	92.8571
CID 18573246	CC1=C(C=CC(=C1)C2=CSC(=N2)NC(=O)CS(=O)(=O)C3=CC=C(C=C3)F)OC	PubChem	MMV007638	1	94.2029
CID 2336949	CC1=C(N=C(S1)NC(=O)CSC2=CC=CC=C2)C3=CC=C(C=C3)OC	PubChem	MMV007638	1	92.7798
CID 41274379	CCCOC1=CC=C(C=C1)C2=CSC(=N2)NC(=O)CCCS(=O)(=O)C3=CC=C(C=C3)F	PubChem	MMV007638	1	90.7801
CID 41274390	CCOC1=CC=C(C=C1)C2=CSC(=N2)NC(=O)CCCS(=O)(=O)C3=CC=C(C=C3)F	PubChem	MMV007638	1	91.4286
CID 41274479	CC1=C(N=C(S1)NC(=O)CCCS(=O)(=O)C2=CC=C(C=C2)F)C3=CC=C(C=C3)OC	PubChem	MMV007638	1	90.7801
CID 41274480	CCOC1=CC=C(C=C1)C2=C(SC(=N2)NC(=O)CCCS(=O)(=O)C3=CC=C(C=C3)F)C	PubChem	MMV007638	1	93.7063
CID 41582786	CCOC1=CC=C(C=C1)C2=CSC(=N2)NC(=O)CCS(=O)(=O)CC3=CC=CC=C3	PubChem	MMV007638	1	91.8519
CID 41611639	CC1=C(C=CC(=C1)C2=CSC(=N2)NC(=O)CCCS(=O)(=O)CC3=CC=CC=C3)OC	PubChem	MMV007638	1	90.6475
CID 46611812	CC1=C(N=C(S1)NC(=O)CCS(=O)(=O)C2=CC=C(C=C2)Cl)C3=CC=C(C=C3)OC(F)F	PubChem	MMV007638	1	90.6475
CID 55687275	CC1=C(N=C(S1)NC(=O)CS(=O)(=O)CCCC2=CC=CC=C2)C3=CC=C(C=C3)OC(F)F	PubChem	MMV007638	1	90
CID 57484959	CC(C)CS(=O)(=O)C1=CC=C(C=C1)/C=C/C(=O)NC2=NC(=CS2)C3=CC=C(C=C3)OC	PubChem	MMV007638	1	90.2256
CID 57484960	CC(CS(=O)(=O)C1=CC=C(C=C1)/C=C/C(=O)NC2=NC(=CS2)C3=CC=C(C=C3)OC)O	PubChem	MMV007638	1	91.8519
CID 57484986	COC1=CC=C(C=C1)C2=CSC(=N2)NC(=O)/C=C/C3=CC=C(C=C3)S(=O)(=O)CCO	PubChem	MMV007638	1	91.3043
CID 60243836	CCS(=O)(=O)C1=CC=C(C=C1)CC(=O)NC2=NC(=C(S2)C)C3=CC=C(C=C3)OC(F)F	PubChem	MMV007638	1	95.5882
CID 60458394	CC1=C(N=C(S1)NC(=O)CS(=O)(=O)C2CCCC2)C3=CC=C(C=C3)OC(F)F	PubChem	MMV007638	1	90.5109
CID 60572325	CCCS(=O)(=O)CC(=O)NC1=NC(=C(S1)C)C2=CC=C(C=C2)OC(F)F	PubChem	MMV007638	1	90.1408
CID 7254224	CC1=CC=C(C=C1)S(=O)(=O)CC(=O)NC2=NC(=C(S2)C)C3=CC=C(C=C3)OC	PubChem	MMV007638	1	97.8321
CID 7254448	CC1=C(N=C(S1)NC(=O)CS(=O)(=O)C2=CC=CC=C2)C3=CC=C(C=C3)OC	PubChem	MMV007638	1	99.322
CID 7254450	CCOC1=CC=C(C=C1)C2=C(SC(=N2)NC(=O)CS(=O)(=O)C3=CC=CC=C3)C	PubChem	MMV007638	1	100
CID 7267121	CCOC1=CC=C(C=C1)C2=C(SC(=N2)NC(=O)C3=CC(=CC=C3)S(=O)(=O)C)C	PubChem	MMV007638	1	94.7368
CID 7546198	CC1=C(N=C(S1)NC(=O)CSC2=CC=C(C=C2)F)C3=CC=C(C=C3)OC	PubChem	MMV007638	1	91.9976
CID 76542023	CC(CS(=O)(=O)C1=CC=C(C=C1)C=CC(=O)NC2=NC(=CS2)C3=CC=C(C=C3)OC)O	PubChem	MMV007638	1	91.8519
CID 84262560	CC1=C(N=C(S1)NC(=O)CS(=O)(=O)CC(=O)NC2=CC=C(C=C2)F)C3=CC=C(C=C3)OC	PubChem	MMV007638	1	91.4286
CID 8610084	CCOC1=CC=C(C=C1)C2=C(SC(=N2)NC(=O)CSC3=CC=C(C=C3)F)C	PubChem	MMV007638	1	92.8235
CID 87722127	CC(C)CS(=O)(=O)C1=CC=C(C=C1)/C=C\C(=O)NC2=NC(=CS2)C3=CC=C(C=C3)OC	PubChem	MMV007638	1	90.2256
CID 87722149	CCCS(=O)(=O)C1=CC=C(C=C1)/C=C\C(=O)NC2=NC(=CS2)C3=CC=C(C=C3)OC	PubChem	MMV007638	1	91.0448
CID 87722151	CCCS(=O)(=O)C1=CC=C(C=C1)/C=C/C(=O)NC2=NC(=CS2)C3=CC=C(C=C3)OC	PubChem	MMV007638	1	91.0448
CID 87722246	COC1=CC=C(C=C1)CS(=O)(=O)C2=CC=C(C=C2)/C=C\C(=O)NC3=NC(=CS3)C4=CC=C(C=C4)OC	PubChem	MMV007638	1	92.3077
CID 87722247	COC1=CC=C(C=C1)CS(=O)(=O)C2=CC=C(C=C2)/C=C/C(=O)NC3=NC(=CS3)C4=CC=C(C=C4)OC	PubChem	MMV007638	1	92.3077
CID 87722255	CC(CS(=O)(=O)C1=CC=C(C=C1)/C=C\C(=O)NC2=NC(=CS2)C3=CC=C(C=C3)OC)O	PubChem	MMV007638	1	91.8519
CID 87722306	COC1=CC=C(C=C1)C2=CSC(=N2)NC(=O)/C=C\C3=CC=C(C=C3)S(=O)(=O)CC4=CC=CC=C4	PubChem	MMV007638	1	91.4729
CID 87722307	COC1=CC=C(C=C1)C2=CSC(=N2)NC(=O)/C=C/C3=CC=C(C=C3)S(=O)(=O)CC4=CC=CC=C4	PubChem	MMV007638	1	91.4729
CID 87722607	CCCS(=O)(=O)C1=CC=C(C=C1)C=CC(=O)NC2=NC(=CS2)C3=CC(=C(C=C3)OC)F	PubChem	MMV007638	1	90
CID 87722608	CCCCS(=O)(=O)C1=CC=C(C=C1)/C=C\C(=O)NC2=NC(=CS2)C3=CC=C(C=C3)OC	PubChem	MMV007638	1	90.3704
CID 87722609	CCCCS(=O)(=O)C1=CC=C(C=C1)/C=C/C(=O)NC2=NC(=CS2)C3=CC=C(C=C3)OC	PubChem	MMV007638	1	90.3704
CID 87722765	CCCS(=O)(=O)C1=CC=C(C=C1)CCC(=O)NC2=NC(=CS2)C3=CC=C(C=C3)OC	PubChem	MMV007638	1	92.6471
CID 87722798	COC1=CC=C(C=C1)C2=CSC(=N2)NC(=O)/C=C\C3=CC=C(C=C3)S(=O)(=O)CCO	PubChem	MMV007638	1	91.3043
CID 87722806	CCS(=O)(=O)C1=CC=C(C=C1)/C=C\C(=O)NC2=NC(=CS2)C3=CC=C(C=C3)OC	PubChem	MMV007638	1	93.1298
CID 87722807	CCS(=O)(=O)C1=CC=C(C=C1)/C=C/C(=O)NC2=NC(=CS2)C3=CC=C(C=C3)OC	PubChem	MMV007638	1	93.1298
CID 20899416	CC(C)NC(=O)C1=CC=C(O1)CS(=O)CC2=CC=CC=C2Cl	PubChem	MMV007803	1	91.4842
CID 20899424	CCCCNC(=O)C1=CC=C(O1)CS(=O)CC2=CC=CC=C2Cl	PubChem	MMV007803	1	91.0986
CID 23826953	CCC(C)NC(=O)C1=CC=C(O1)CSCC2=C(C=CC=C2Cl)F	PubChem	MMV007803	1	90.7956
CID 3505702	C1CC1NC(=O)C2=CC=C(O2)CSCC3=CC(=CC=C3)F	PubChem	MMV007803	1	94.7368
CID 3553402	CCC(C)NC(=O)C1=CC=C(O1)CSCC2=CC=CC=C2Cl	PubChem	MMV007803	1	98.2278
CID 3616502	CCC(C)NC(=O)C1=CC=C(O1)CSCC2=CC=C(C=C2)Cl	PubChem	MMV007803	1	92.7763
CID 4090742	C1CCC(C1)NC(=O)C2=CC=C(O2)CSCC3=CC(=CC=C3)Cl	PubChem	MMV007803	1	92.3077
CID 4117306	C1CCC(C1)NC(=O)C2=CC=C(O2)CSCC3=CC=C(C=C3)Cl	PubChem	MMV007803	1	92.3077
CID 4207389	CC1=CC=C(C=C1)CSCC2=CC=C(O2)C(=O)NC3CC3	PubChem	MMV007803	1	93.0357
CID 4533619	CC(C)NC(=O)C1=CC=C(O1)CSCC2=CC=CC=C2Cl	PubChem	MMV007803	1	97.5737
CID 4533620	C1CCCC(CC1)NC(=O)C2=CC=C(O2)CSCC3=CC=CC=C3Cl	PubChem	MMV007803	1	94.4895
CID 4651694	C1CC1NC(=O)C2=CC=C(O2)CSCC3=CC=CC=C3Cl	PubChem	MMV007803	1	100
CID 4988114	C1=CC=C(C(=C1)CSCCC(=O)NCC2=CC=CO2)Cl	PubChem	MMV007803	1	90
CID 5085447	C1CCCC(CC1)NC(=O)C2=CC=C(O2)CSCC3=CC(=CC=C3)Cl	PubChem	MMV007803	1	90
CID 5122143	CC(C)CCNC(=O)C1=CC=C(O1)CSCC2=CC=CC=C2Cl	PubChem	MMV007803	1	96.4346
CID 5211461	C1CCC(C1)NC(=O)C2=CC=C(O2)CSCC3=CC=CC=C3Cl	PubChem	MMV007803	1	95.1758
CID 71794684	C1CC1NC(=O)C2=CC=C(O2)CSCC3=CC=CC=C3F	PubChem	MMV007803	1	100
CID 1369939	C1=CC=C2C(=C1)C=C(O2)C(=O)NC3=CC=C(C=C3)C(=O)NC4=CC=C(C=C4)C5=NC6=CC=CC=C6O5	PubChem	MMV007920	1	92.5373
CID 2886084	C1=CC=C(C=C1)CNC2=CC=C(C=C2)C3=NC4=CC=CC=C4O3	PubChem	MMV007920	1	94.3755
CID 3039775	CC(C1=CC2=C(C=C1)OC(=N2)C3=CC=CC=C3)C(=O)N	PubChem	MMV007920	1	93.5484
CID 348698	CC1=CC2=C(C=C1)OC(=N2)C3=CC(=CC=C3)N	PubChem	MMV007920	1	93.5484
CID 350189	CC1=CC2=C(C=C1)OC(=N2)C3=CC=C(C=C3)N	PubChem	MMV007920	1	93.5484
CID 401580	CNC1=CC=C(C=C1)C2=NC3=CC=CC=C3O2	PubChem	MMV007920	1	90.3226
CID 5028705	CC1=C2C(=CC=C1)OC(=N2)C3=CC=C(C=C3)N	PubChem	MMV007920	1	93.5484
CID 542899	C1=CC(=CC=C1C2=NC3=C(O2)C=C(C=C3)N)N	PubChem	MMV007920	1	95.2381
CID 614385	C1=CC(=CC=C1C2=NC3=C(O2)C=CC(=C3)N)N	PubChem	MMV007920	1	95.2381
CID 720987	C1=CC=C2C(=C1)N=C(O2)C3=CC(=CC=C3)N	PubChem	MMV007920	1	95.082
CID 721026	CC1=CC2=C(C=C1)N=C(O2)C3=CC(=CC=C3)N	PubChem	MMV007920	1	93.5484
CID 762546	C1=CC=C(C=C1)C2=NC3=C(O2)C=C(C=C3)N	PubChem	MMV007920	1	93.5484
CID 762785	CC(=O)NC1=CC=C(C=C1)C2=NC3=CC=CC=C3O2	PubChem	MMV007920	1	95.2381
CID 781641	CC1=CC(=C2C(=C1)OC(=N2)C3=CC=C(C=C3)N)C	PubChem	MMV007920	1	92.0635
CID 809516	CC(=O)NC1=CC=CC(=C1)C2=NC3=CC=CC=C3O2	PubChem	MMV007920	1	95.2381
CID 823925	CC1=CC=C(C=C1)C(=O)NC2=CC3=C(C=C2)OC(=N3)C4=CC=CC=C4	PubChem	MMV007920	1	93.75
CID 881510	CC1=CC2=C(C=C1)N=C(O2)C3=CC=C(C=C3)NC(=O)C(C)C	PubChem	MMV007920	1	90.9091
CID 88733	C1=CC=C2C(=C1)N=C(O2)C3=CC=C(C=C3)N	PubChem	MMV007920	1	95.082
CID 118754112	CC1=CC(=CC(=C1)CCC(=O)N2CCOC3=C(C2)C=C(C=C3)C(C)(CN(C)C)O)C	PubChem	MMV008439	1	91.8919
CID 118754587	CN1CCC(CC1)(C2=CC3=C(C=C2)OCCN(C3)CC4=C(C(=CC=C4)OC)OC)O	PubChem	MMV008439	1	93.913
CID 118754685	COC1=CC=CC=C1C=CCN2CCOC3=C(C2)C=C(C=C3)CN4CCC(CC4)O	PubChem	MMV008439	1	90.566
CID 118755992	CCOC1=CC=C(C=C1)CN2CCOC3=C(C2)C=C(C=C3)C4(CCN(CC4)C)O	PubChem	MMV008439	1	91.8919
CID 118756958	CC(CN(C)C)(C1=CC2=C(C=C1)OCCN(C2)CC=CC3=CC=C(C=C3)OC)O	PubChem	MMV008439	1	97.2477
CID 118758113	CC(CN(C)C)(C1=CC2=C(C=C1)OCCN(C2)C(=O)CCCCC3=CC=CC=C3)O	PubChem	MMV008439	1	90.9091
CID 126462200	CC(CN(C)C)(C1=CC2=C(C=C1)OCCN(C2)CC3CCCCC3)O	PubChem	MMV008439	1	93.2039
CID 126462723	CCN(CC)C1=CC=C(C=C1)CN2CCOC3=C(C2)C=C(C=C3)C(C)(CN(C)C)O	PubChem	MMV008439	1	93.0265
CID 126463409	CC(CN(C)C)(C1=CC2=C(C=C1)OCCN(C2)CC3=CC4=C(C=C3)OCCO4)O	PubChem	MMV008439	1	92.5926
CID 126464371	CC1=CC=C(C=C1)OCC(=O)N2CCOC3=C(C2)C=C(C=C3)C(C)(CN(C)C)O	PubChem	MMV008439	1	92.1739
CID 126464373	CCN1CCOC2=C(C1)C=C(C=C2)C(C)(CN(C)C)O	PubChem	MMV008439	1	96.006
CID 126464626	CC(C)CN1CCOC2=C(C1)C=C(C=C2)C3(CCN(CC3)C)O	PubChem	MMV008439	1	92.7273
CID 126467288	CC(CN(C)C)(C1=CC2=C(C=C1)OCCN(C2)C)O	PubChem	MMV008439	1	97.2519
CID 129011767	CC1=C(C=CC(=C1)CN2CCOC3=C(C2)C=C(C=C3)[C@](C)(CN(C)C)O)OC	PubChem	MMV008439	1	100
CID 45174137	CC(CN(C)C)(C1=CC2=C(C=C1)OCCN(C2)CC3=CC(=C(C=C3)F)F)O	PubChem	MMV008439	1	94.1426
CID 45175187	CC(=CCN1CCOC2=C(C1)C=C(C=C2)C(C)(CN(C)C)O)C	PubChem	MMV008439	1	92.7895
CID 45176183	CC(CN(C)C)(C1=CC2=C(C=C1)OCCN(C2)C(=O)CCOC3=CC=CC=C3)O	PubChem	MMV008439	1	92.1739
CID 45179506	CC(COC1=CC=CC=C1)(C2=CC3=C(C=C2)OCCN(C3)CC4=C(C=CC=C4OC)OC)O	PubChem	MMV008439	1	95.4955
CID 45179879	CC(CN(C)C)(C1=CC2=C(C=C1)OCCN(C2)CC3=CC=CC=C3F)O	PubChem	MMV008439	1	94.6771
CID 45179961	CCOC1=CC=CC(=C1)CN2CCOC3=C(C2)C=C(C=C3)C(C)(CN(C)C)O	PubChem	MMV008439	1	97.2477
CID 45180917	CCOC(C1=CC=CC=C1)C2=CC3=C(C=C2)OCCN(C3)CC4=CC=C(C=C4)C#CC(C)(C)O	PubChem	MMV008439	1	90.3846
CID 45182360	CC(CN(C)C)(C1=CC2=C(C=C1)OCCN(C2)CC3=CC(=CC(=C3)OC)OC)O	PubChem	MMV008439	1	96.3636
CID 45187541	CC(CN(C)C)(C1=CC2=C(C=C1)OCCN(C2)CC3=C(C=CC(=C3)OC)F)O	PubChem	MMV008439	1	95.5752
CID 45187750	CC(CN(C)C)(C1=CC2=C(C=C1)OCCN(C2)CC3=CC=C(C=C3)OCCO)O	PubChem	MMV008439	1	99.042
CID 45192586	CC(CN(C)C)(C1=CC2=C(C=C1)OCCN(C2)CC3=CC=C(C4=CC=CC=C34)OC)O	PubChem	MMV008439	1	98.1481
CID 45193803	CC(CN(C)C)(C1=CC2=C(C=C1)OCCN(C2)CC3=C(C=CC=C3F)F)O	PubChem	MMV008439	1	93.4174
CID 45193821	CC1=CC=CC=C1CN2CCOC3=C(C2)C=C(C=C3)C(C)(CN(C)C)O	PubChem	MMV008439	1	96.3873
CID 45194963	CC(COC1=CC=CC=C1)(C2=CC3=C(C=C2)OCCN(C3)CC4=CC(=CC=C4)OC)O	PubChem	MMV008439	1	93.4579
CID 45196360	CCC(CC)CN1CCOC2=C(C1)C=C(C=C2)C(C)(CN(C)C)O	PubChem	MMV008439	1	92.0635
CID 45196938	CC1=C(C=CC(=C1)CN2CCOC3=C(C2)C=C(C=C3)C(C)(CN(C)C)O)OC	PubChem	MMV008439	1	100
CID 45199552	CC(CN(C)C)(C1=CC2=C(C=C1)OCCN(C2)CC3=CC=C(C=C3)OC(F)F)O	PubChem	MMV008439	1	97.7455
CID 45200159	CCOC1=C(C=CC(=C1)CN2CCOC3=C(C2)C=C(C=C3)C(C)(CN(C)C)O)OC	PubChem	MMV008439	1	96.4286
CID 45200280	CC(CN(C)C)(C1=CC2=C(C=C1)OCCN(C2)CC3=CC=C(C=C3)SC)O	PubChem	MMV008439	1	95.4903
CID 45200592	CC(CN(C)C)(C1=CC2=C(C=C1)OCCN(C2)CC3=CC(=C(C(=C3)OC)OC)OC)O	PubChem	MMV008439	1	96.4286
CID 45201445	CC(COC1=CC=CC=C1)(C2=CC3=C(C=C2)OCCN(C3)CC4=C(C=CC(=C4)OC)OC)O	PubChem	MMV008439	1	96.3636
CID 45202905	CC(C)OC1=CC=C(C=C1)CN2CCOC3=C(C2)C=C(C=C3)C(C)(CN(C)C)O	PubChem	MMV008439	1	99.4819
CID 45206098	COC1=CC=CC(=C1)CN2CCOC3=C(C2)C=C(C=C3)C(CCC4=CC=CC=C4)O	PubChem	MMV008439	1	90.1961
CID 45206260	CC(COC1=CC=CC=C1)(C2=CC3=C(C=C2)OCCN(C3)CC4=C(C=C(C=C4)OC)OC)O	PubChem	MMV008439	1	95.4955
CID 45207561	CC(COC1=CC=CC=C1)(C2=CC3=C(C=C2)OCCN(C3)CC4=C(C=CC(=C4)OC)F)O	PubChem	MMV008439	1	91.0714
CID 45207679	CC(=CC1=CC=CC=C1)CN2CCOC3=C(C2)C=C(C=C3)C(C)(CN(C)C)O	PubChem	MMV008439	1	92.5926
CID 45209404	CC=C(C)CN1CCOC2=C(C1)C=C(C=C2)C(C)(COC3=CC=CC=C3)O	PubChem	MMV008439	1	91.8919
CID 45211576	CC(CN(C)C)(C1=CC2=C(C=C1)OCCN(C2)CC3=C(C=C(C=C3)F)F)O	PubChem	MMV008439	1	92.9617
CID 45211943	CC(CN(C)C)(C1=CC2=C(C=C1)OCCN(C2)CC3=CC(=CC=C3)F)O	PubChem	MMV008439	1	95.8333
CID 45213671	CC1=CC=C(C=C1)CN2CCOC3=C(C2)C=C(C=C3)C(C)(CN(C)C)O	PubChem	MMV008439	1	98.8864
CID 45213771	CC(CN(C)C)(C1=CC2=C(C=C1)OCCN(C2)CC3=C(C=CC(=C3F)F)F)O	PubChem	MMV008439	1	91.7431
CID 45213897	CC(CN(C)C)(C1=CC2=C(C=C1)OCCN(C2)CC3=CC4=C(C=C3)OCC4)O	PubChem	MMV008439	1	96.4183
CID 45214434	CC(CN(C)C)(C1=CC2=C(C=C1)OCCN(C2)CC3=CC(=CC=C3)C(F)(F)F)O	PubChem	MMV008439	1	95.4839
CID 45214714	CC(CN(C)C)(C1=CC2=C(C=C1)OCCN(C2)CC3=C(C(=C(C=C3)OC)OC)OC)O	PubChem	MMV008439	1	97.3451
CID 45215349	CC(CN(C)C)(C1=CC2=C(C=C1)OCCN(C2)CC3=CC4=CC=CC=C4C=C3)O	PubChem	MMV008439	1	96.4518
CID 45219640	CC(COC1=CC=CC=C1)(C2=CC3=C(C=C2)OCCN(C3)CC4=CC(=C(C=C4)F)OC)O	PubChem	MMV008439	1	91.0714
CID 45219985	CC(C)(C)CN1CCOC2=C(C1)C=C(C=C2)C(C)(COC3=CC=CC=C3)O	PubChem	MMV008439	1	96.2963
CID 45229307	CC(CN(C)C)(C1=CC2=C(C=C1)OCCN(C2)CC3=CC=CC=C3C(F)(F)F)O	PubChem	MMV008439	1	91.7431
CID 45239220	CC(C)(C#CC1=CC=C(C=C1)CN2CCOC3=C(C2)C=C(C=C3)C(C)(CN(C)C)O)O	PubChem	MMV008439	1	94.0099
CID 92414085	CC1=C(C=CC(=C1)CN2CC3=CC=CC=C3OC4(C2)CCC(CC4)CO)OC	PubChem	MMV008439	1	91.5888
CID 1302339	C1=CC=C(C=C1)C2=CC(=NO2)C(=O)NC3=CN(N=C3)CC4=C(C=C(C=C4)Cl)Cl	PubChem	MMV009054	1	97.0874
CID 146220593	CC(C)C1=CC(=NO1)C(=O)NC2=CN(N=C2)CC3=CC=CC=C3	PubChem	MMV009054	1	91.8367
CID 146220675	C1=CC(=CC(=C1)F)CN2C=C(C=N2)NC(=O)C3=NOC(=C3)Cl	PubChem	MMV009054	1	94.9495
CID 146220685	C1=CC=C(C=C1)CN2C=C(C=N2)NC(=O)C3=NOC(=C3)Cl	PubChem	MMV009054	1	95.9184
CID 156596114	C1=CC=C(C=C1)CN2C=C(C=N2)NC(=O)C3=NOC(=C3)C4=CC=CC=C4Cl	PubChem	MMV009054	1	97.0874
CID 15988755	CCC1=CC(=NO1)C(=O)NC2=C(N(N=C2C)CC3=CC=CC=C3Cl)C	PubChem	MMV009054	1	94.4444
CID 15988784	CC1=C(C(=NN1CC2=CC=CC=C2Cl)C)NC(=O)C3=NOC(=C3)C(C)C	PubChem	MMV009054	1	95.3271
CID 15988790	CCCC1=CC(=NO1)C(=O)NC2=C(N(N=C2C)CC3=C(C=CC=C3Cl)Cl)C	PubChem	MMV009054	1	91.8919
CID 15988876	CC1=CC=CC=C1CN2C=C(C=N2)NC(=O)C3=NOC(=C3)C4=CC=C(C=C4)Cl	PubChem	MMV009054	1	97.1429
CID 16003452	CC1=CC(=NO1)C(=O)NC2=CN(N=C2)CC3=CC=C(C=C3)F	PubChem	MMV009054	1	96
CID 16003879	C1=CC(=CC=C1CN2C=C(C=N2)NC(=O)C3=NOC(=C3)C4=CC=C(C=C4)Cl)F	PubChem	MMV009054	1	94.1176
CID 16188845	CC1=CC(=NO1)C(=O)NC2=C(N(N=C2C)CC3=CC=C(C=C3)Cl)C	PubChem	MMV009054	1	96.2264
CID 16740881	C1CCC2=C(CC1)ON=C2C(=O)NC3=CN(N=C3)CC4=C(C=C(C=C4)Cl)Cl	PubChem	MMV009054	1	91.7431
CID 17252718	C1=CC(=CC=C1C2=CC(=NO2)C(=O)NC3=CN(N=C3)CC4=C(C=C(C=C4)Cl)Cl)F	PubChem	MMV009054	1	96.1538
CID 17253202	CC1=CC(=NO1)C(=O)NC2=C(N(N=C2C)CC3=CC(=C(C=C3)Cl)Cl)C	PubChem	MMV009054	1	96.2264
CID 17253233	CC1=C(C(=NN1CC2=CC=C(C=C2)Cl)C)NC(=O)C3=NOC(=C3)C4CC4	PubChem	MMV009054	1	94.4444
CID 17253234	CC1=C(C(=NN1CC2=CC=CC=C2Cl)C)NC(=O)C3=NOC(=C3)C4CC4	PubChem	MMV009054	1	94.4444
CID 17253273	CCC1=CC(=NO1)C(=O)NC2=CN(N=C2)CC3=C(C=C(C=C3)Cl)Cl	PubChem	MMV009054	1	98.0769
CID 17253275	CCC1=CC(=NO1)C(=O)NC2=C(N(N=C2C)CC3=CC=C(C=C3)Cl)C	PubChem	MMV009054	1	94.4444
CID 17253276	CCC1=CC(=NO1)C(=O)NC2=C(N(N=C2C)CC3=C(C=CC=C3Cl)Cl)C	PubChem	MMV009054	1	94.4444
CID 17253353	CC(C)CC1=CC(=NO1)C(=O)NC2=CN(N=C2)CC3=C(C=C(C=C3)Cl)Cl	PubChem	MMV009054	1	96.2264
CID 17253357	CC1=C(C(=NN1CC2=CC=C(C=C2)Cl)C)NC(=O)C3=NOC(=C3)CC(C)C	PubChem	MMV009054	1	93.578
CID 17253358	CC1=C(C(=NN1CC2=CC=CC=C2Cl)C)NC(=O)C3=NOC(=C3)CC(C)C	PubChem	MMV009054	1	93.578
CID 17253359	CC1=C(C(=NN1CC2=C(C=CC=C2Cl)Cl)C)NC(=O)C3=NOC(=C3)CC(C)C	PubChem	MMV009054	1	93.578
CID 19283562	C1=CC(=C(C=C1Cl)Cl)C2=CC(=NO2)C(=O)NCCN3C=C(C=N3)Cl	PubChem	MMV009054	1	90.3846
CID 19288543	CC1=NN(C=C1CNC(=O)C2=NOC(=C2)C3=C(C=C(C=C3)Cl)Cl)C	PubChem	MMV009054	1	90.3846
CID 19290518	CCN1C(=C(C=N1)CNC(=O)C2=NOC(=C2)C3=C(C=C(C=C3)Cl)Cl)C	PubChem	MMV009054	1	90.566
CID 19290721	CCN1C=C(C=N1)CNC(=O)C2=NOC(=C2)C3=C(C=C(C=C3)Cl)Cl	PubChem	MMV009054	1	92.3077
CID 19292449	CN1C=C(C=N1)CNC(=O)C2=NOC(=C2)C3=C(C=C(C=C3)Cl)Cl	PubChem	MMV009054	1	92.1569
CID 19292647	CN1C(=CC=N1)CNC(=O)C2=NOC(=C2)C3=C(C=C(C=C3)Cl)Cl	PubChem	MMV009054	1	93.2039
CID 19294709	CCN1C(=CC=N1)CNC(=O)C2=NOC(=C2)C3=C(C=C(C=C3)Cl)Cl	PubChem	MMV009054	1	92.4528
CID 19296898	CCN1C(=C(C=N1)Cl)CNC(=O)C2=NOC(=C2)C3=C(C=C(C=C3)Cl)Cl	PubChem	MMV009054	1	92.4528
CID 19322929	CN1C(=C(C=N1)Cl)CNC(=O)C2=NOC(=C2)C3=C(C=C(C=C3)Cl)Cl	PubChem	MMV009054	1	93.2039
CID 19330947	CN1C=CC(=N1)CNC(=O)C2=NOC(=C2)C3=C(C=C(C=C3)Cl)Cl	PubChem	MMV009054	1	93.2039
CID 19331171	CCN1C=CC(=N1)CNC(=O)C2=NOC(=C2)C3=C(C=C(C=C3)Cl)Cl	PubChem	MMV009054	1	92.3077
CID 19333021	CCN1C=C(C(=N1)CNC(=O)C2=NOC(=C2)C3=C(C=C(C=C3)Cl)Cl)Cl	PubChem	MMV009054	1	92.3077
CID 19336113	C1=CC(=C(C=C1F)Cl)CN2C=C(C=N2)NC(=O)C3=NOC(=C3)C4=C(C=C(C=C4)Cl)Cl	PubChem	MMV009054	1	96.1538
CID 19336331	CC1=CC(=CC=C1)CN2C=C(C=N2)NC(=O)C3=NOC(=C3)C4=C(C=C(C=C4)Cl)Cl	PubChem	MMV009054	1	97.1429
CID 19336550	C1=CC(=CC(=C1)F)CN2C=C(C=N2)NC(=O)C3=NOC(=C3)C4=C(C=C(C=C4)Cl)Cl	PubChem	MMV009054	1	96.1538
CID 19338341	C1=CC(=CC(=C1)Cl)CN2C=C(C=N2)NC(=O)C3=NOC(=C3)C4=C(C=C(C=C4)Cl)Cl	PubChem	MMV009054	1	97.0874
CID 19339761	CCN1C(=C(C=N1)NC(=O)C2=NOC(=C2)C3=C(C=C(C=C3)Cl)Cl)C(=O)NC4=C(N(N=C4)C)C	PubChem	MMV009054	1	91.8919
CID 19339977	CCN1C(=C(C=N1)NC(=O)C2=NOC(=C2)C3=C(C=C(C=C3)Cl)Cl)C(=O)N(C)C	PubChem	MMV009054	1	91.0714
CID 19346930	C1=CC(=CC(=C1)C(F)(F)F)CN2C=C(C=N2)NC(=O)C3=NOC(=C3)C4=C(C=C(C=C4)Cl)Cl	PubChem	MMV009054	1	94.3396
CID 19395702	C1=CC(=C(C(=C1)Cl)CN2C=C(C=N2)NC(=O)C3=NOC(=C3)C4=CC=C(C=C4)F)Cl	PubChem	MMV009054	1	96.1538
CID 19397788	C1=CC=C(C(=C1)CN2C=C(C=N2)NC(=O)C3=NOC(=C3)C4=CC=C(C=C4)F)Cl	PubChem	MMV009054	1	96.1538
CID 19399981	C1=CC=C(C(=C1)CN2C=C(C=N2)NC(=O)C3=NOC(=C3)C4=C(C=C(C=C4)Cl)Cl)F	PubChem	MMV009054	1	96.1538
CID 19407756	C1=CC(=CC=C1CN2C=C(C=N2)NC(=O)C3=NOC(=C3)C4=CC=C(C=C4)F)Cl	PubChem	MMV009054	1	94.1176
CID 19408020	C1=CC(=C(C=C1Cl)Cl)C2=CC(=NO2)C(=O)NC3=CN(N=C3)CC4=C(C(=C(C=C4F)F)F)F	PubChem	MMV009054	1	96.1538
CID 19410553	C1=CC(=C(C(=C1)Cl)CN2C=C(C=N2)NC(=O)C3=NOC(=C3)C4=C(C=C(C=C4)Cl)Cl)F	PubChem	MMV009054	1	96.1538
CID 19411710	C1=CC(=CC=C1CN2C=C(C=N2)NC(=O)C3=NOC(=C3)C4=C(C=C(C=C4)Cl)Cl)F	PubChem	MMV009054	1	96.1538
CID 19441940	CC1=C(C(=NO1)C(=O)NC2=CC(=C(C=C2)Cl)C(F)(F)F)CN3C=C(C=N3)Cl	PubChem	MMV009054	1	96.2264
CID 19441941	CC1=C(C(=NO1)C(=O)NC2=C(C=CC(=C2)C(F)(F)F)Cl)CN3C=C(C=N3)Cl	PubChem	MMV009054	1	96.2264
CID 19441978	CC1=C(C(=NO1)C(=O)NC2=CC(=C(C=C2)F)Cl)CN3C=C(C=N3)Cl	PubChem	MMV009054	1	98.0769
CID 19442069	CC1=C(C(=NO1)C(=O)NC2=CN(N=C2)CC3=C(C=CC=C3Cl)F)CN4C=C(C=N4)Cl	PubChem	MMV009054	1	97.1429
CID 19442074	CC1=C(C(=NO1)C(=O)NC2=CN(N=C2)CC3=C(C=C(C=C3)F)Cl)CN4C=C(C=N4)Cl	PubChem	MMV009054	1	97.1429
CID 19442090	CC1=C(C(=NN1CC2=C(C=C(C=C2)F)Cl)C)NC(=O)C3=NOC(=C3CN4C=C(C=N4)Cl)C	PubChem	MMV009054	1	94.4444
CID 19442306	CC1=C(C(=NN1CC2=C(ON=C2C(=O)NC3=CN(N=C3)CC4=C(C=CC=C4Cl)F)C)C)Cl	PubChem	MMV009054	1	94.4444
CID 19442311	CC1=C(C(=NN1CC2=C(ON=C2C(=O)NC3=CN(N=C3)CC4=C(C=C(C=C4)F)Cl)C)C)Cl	PubChem	MMV009054	1	94.4444
CID 2225530	CC1=C(C(=NO1)C)C(=O)NC2=CN(N=C2)CC3=CC=C(C=C3)Cl	PubChem	MMV009054	1	98.0392
CID 22427532	C1CC1C2=CC(=NO2)C(=O)NC3=CN(N=C3)CC4=C(C=C(C=C4)Cl)Cl	PubChem	MMV009054	1	96.1538
CID 22427533	CC1=C(C(=NN1CC2=C(C=CC=C2Cl)Cl)C)NC(=O)C3=NOC(=C3)C4CC4	PubChem	MMV009054	1	94.4444
CID 22427567	CC(C)C1=CC(=NO1)C(=O)NC2=CN(N=C2)CC3=C(C=C(C=C3)Cl)Cl	PubChem	MMV009054	1	98.0769
CID 22427569	CC1=C(C(=NN1CC2=CC=C(C=C2)Cl)C)NC(=O)C3=NOC(=C3)C(C)C	PubChem	MMV009054	1	95.3271
CID 22427598	CCCC1=CC(=NO1)C(=O)NC2=CN(N=C2)CC3=C(C=C(C=C3)Cl)Cl	PubChem	MMV009054	1	95.7233
CID 22427599	CCCC1=CC(=NO1)C(=O)NC2=C(N(N=C2C)CC3=CC=C(C=C3)Cl)C	PubChem	MMV009054	1	91.8919
CID 22427600	CCCC1=CC(=NO1)C(=O)NC2=C(N(N=C2C)CC3=CC=CC=C3Cl)C	PubChem	MMV009054	1	91.8919
CID 3238132	CC1=CC(=NO1)C(=O)NC2=CN(N=C2)CC3=C(C=C(C=C3)Cl)Cl	PubChem	MMV009054	1	100
CID 3241041	CC1=CC(=NO1)C(=O)NC2=C(N(N=C2C)CC3=C(C=CC=C3Cl)Cl)C	PubChem	MMV009054	1	96.2264
CID 3241656	CC1=CC(=NO1)C(=O)NC2=C(N(N=C2C)CC3=CC=CC=C3Cl)C	PubChem	MMV009054	1	96.2264
CID 46977942	C1=CC=C(C(=C1)CN2C=C(C=N2)NC(=O)C3=NOC(=C3)C4=CC=C(C=C4)Cl)F	PubChem	MMV009054	1	96.1538
CID 46977945	C1=CC(=CC(=C1)F)CN2C=C(C=N2)NC(=O)C3=NOC(=C3)C4=CC=C(C=C4)Cl	PubChem	MMV009054	1	94.1176
CID 4776472	C1=CC(=C(C=C1Cl)Cl)C2=CC(=NO2)C(=O)NC3=CN(N=C3)CC4=C(C(=CC(=C4F)F)F)F	PubChem	MMV009054	1	96.1538
CID 4865164	C1=CC=C(C=C1)C2=CC(=NO2)C(=O)NC3=CN(N=C3)CC4=C(C=C(C=C4)F)Cl	PubChem	MMV009054	1	96.1538
CID 4865196	C1=CC=C(C=C1)C2=CC(=NO2)C(=O)NC3=CN(N=C3)CC4=CC=CC=C4Cl	PubChem	MMV009054	1	97.0874
CID 4865231	C1=CC=C(C=C1)C2=CC(=NO2)C(=O)NC3=CN(N=C3)CC4=C(C=CC=C4Cl)F	PubChem	MMV009054	1	96.1538
CID 4865275	C1=CC=C(C=C1)C2=CC(=NO2)C(=O)NC3=CN(N=C3)CC4=CC=C(C=C4)Cl	PubChem	MMV009054	1	95.0495
CID 5303264	CCN1C(=C(C=N1)C2=CC=NO2)C(=O)NC3=CC=C(C=C3)Cl	PubChem	MMV009054	1	97.0874
CID 5303265	CCN1C(=C(C=N1)C2=CC=NO2)C(=O)NC3=CC(=CC=C3)Cl	PubChem	MMV009054	1	97.0874
CID 5307340	C1CCC2=C(C1)C(=NO2)C(=O)NC3=CN(N=C3)CC4=C(C=C(C=C4)Cl)Cl	PubChem	MMV009054	1	91.7431
CID 5308144	CC1=C(C(=NN1CC2=C(C=CC=C2Cl)Cl)C)NC(=O)C3=NOC(=C3)C(C)C	PubChem	MMV009054	1	95.3271
CID 53608249	CC1=C(C(=NO1)C)CC(=O)NC2=CN(N=C2)C3=CC=CC=C3Cl	PubChem	MMV009054	1	90.1961
CID 57422308	CC1=C(C(=NO1)C)CN2C=C(C=N2)NC(=O)C3=CC(=CC=C3)Cl	PubChem	MMV009054	1	96.0784
CID 95741215	C1=CC(=CC=C1C2=CC(=NO2)C(=O)NC3=CN(N=C3)CC(F)(F)F)Cl	PubChem	MMV009054	1	93.2039
CID 43073588	C1CN(CCC1C(=O)N2CCN(CC2)C3=NN=NN3C4=CC=CC=C4)C(=O)C=CC5=CC=CC=C5	PubChem	MMV009135	1	95.1456
CID 43815675	C1CN(CCC1C(=O)NCCC2=CC=CC=C2)C3=NN=NN3C4=CC=CC=C4	PubChem	MMV009135	1	92.4528
CID 43815690	C1CN(CCC1C(=O)N2CCC3=CC=CC=C3C2)C4=NN=NN4C5=CC=CC=C5	PubChem	MMV009135	1	100
CID 43815705	C1CC(C2=CC=CC=C2C1)NC(=O)C3CCN(CC3)C4=NN=NN4C5=CC=CC=C5	PubChem	MMV009135	1	96.2264
CID 47059488	CC1CCCN(C1)C(=O)C2CCN(CC2)C3=NN=NN3C4=CC=C(C=C4)C	PubChem	MMV009135	1	93.3333
CID 51686449	C1C[C@H](C2=CC=CC=C2C1)NC(=O)C3CCN(CC3)C4=NN=NN4C5=CC=CC=C5	PubChem	MMV009135	1	96.2264
CID 51686450	C1C[C@@H](C2=CC=CC=C2C1)NC(=O)C3CCN(CC3)C4=NN=NN4C5=CC=CC=C5	PubChem	MMV009135	1	96.2264
CID 52366057	C[C@H]1CCCN(C1)C(=O)C2CCN(CC2)C3=NN=NN3C4=CC=C(C=C4)C	PubChem	MMV009135	1	93.3333
CID 52366058	C[C@@H]1CCCN(C1)C(=O)C2CCN(CC2)C3=NN=NN3C4=CC=C(C=C4)C	PubChem	MMV009135	1	93.3333
CID 55628398	CC1CCC2=CC=CC=C2N1C(=O)CN3CCN(CC3)C4=NN=NN4C5=CC=CC=C5	PubChem	MMV009135	1	93.578
CID 55636487	C1CN(CCC1C(=O)N2CCN(CC2)C3=NN=NN3C4=CC=CC=C4)C(=O)CCC5=CC=CC=C5	PubChem	MMV009135	1	94.2308
CID 55636522	CC(=O)N1CCC2=CC=CC=C2C1CC(=O)N3CCN(CC3)C4=NN=NN4C5=CC=CC=C5	PubChem	MMV009135	1	92.7273
CID 56459870	CC(C)CC(=O)N1CC2=CC=CC=C2CC1C(=O)N3CCN(CC3)C4=NN=NN4C5=CC=CC=C5	PubChem	MMV009135	1	91.8919
CID 652213	C1CN(CCC1C(=O)N2CCN(CC2)C3=CC=CC=C3)C4=NN=NN4C5=CC=CC=C5	PubChem	MMV009135	1	98
CID 653790	C1CCC2=C(C1)C=CC=C2NC(=O)C3CCN(CC3)C4=NN=NN4C5=CC=CC=C5	PubChem	MMV009135	1	97.1429
CID 118200857	COC1=CC=C(C=C1)S(=O)(=O)NC2=CC=NC3=CC(=NN23)C4=CN=CC=C4	PubChem	MMV010545	1	92.4242
CID 121249815	COC1=CC=C(C=C1)S(=O)(=O)NC2=CN3C(=NN=C3NCC4=CC=CC=C4)C=C2	PubChem	MMV010545	1	94.8905
CID 124168869	COC1=CC(=CC=C1)S(=O)(=O)NC2=CC=NC3=CC(=NN23)C4=CN=CC=C4	PubChem	MMV010545	1	92.4242
CID 126469771	COC1=CC=CC=C1C2=CN=C3N2N=C(C=C3)NCC4=CC=C(C=C4)S(=O)(=O)N	PubChem	MMV010545	1	95.7143
CID 126473855	COC1=CC=CC(=C1)C2=CN=C3N2N=C(C=C3)NCC4=CC=C(C=C4)S(=O)(=O)N	PubChem	MMV010545	1	97.8102
CID 126475326	COC1=CC=C(C=C1)CNC2=NN3C(=NC=C3C4=CN=C(C=C4)OC)C=C2	PubChem	MMV010545	1	95.5087
CID 126603541	COC1=C(C=C(C=N1)C2=NC3=C(C=NN3C=C2)N)NS(=O)(=O)C4=C(C=C(C=C4)F)F	PubChem	MMV010545	1	92.1986
CID 132260219	CC1=C(C=C(C=C1)S(=O)(=O)NC2=C(N=C(C=C2)OC)C)C3=CN=C4N3N=CN=C4N	PubChem	MMV010545	1	94.2029
CID 132468866	C1=CC=C(C=C1)OC2=CC=C(C=C2)C3=CN=C4N3N=C(C=C4)NCC5=CC=C(C=C5)S(=O)(=O)N	PubChem	MMV010545	1	96.2963
CID 134368391	COC1=C(C=C(C=N1)C2=NN3C(=NC=C3N)C=C2)NS(=O)(=O)C4=CC=C(C=C4)F	PubChem	MMV010545	1	92.1986
CID 134368393	COC1=C(C=C(C=N1)C2=NN3C(=NC=C3N)C=C2)NS(=O)(=O)C4=CN=CC=C4	PubChem	MMV010545	1	94.2029
CID 134368407	COC1=C(C=C(C=N1)C2=NN3C(=CN=C3N=C2)N)NS(=O)(=O)C4=C(C=C(C=C4)F)F	PubChem	MMV010545	1	91.5493
CID 134368435	COC1=C(C=C(C=N1)C2=NN3C(=NC=C3N)C=C2)NS(=O)(=O)C4=C(C=C(C=C4)F)F	PubChem	MMV010545	1	92.1986
CID 134368436	COC1=C(C=C(C=N1)C2=NN3C(=CN=C3N=C2)N)NS(=O)(=O)C4=CC=C(C=C4)F	PubChem	MMV010545	1	91.5493
CID 141631430	COC1=C(C(=C(C(=N1)F)C2=NN3C=CN=C3C=C2)F)NS(=O)(=O)C4=CC=CC=C4	PubChem	MMV010545	1	90.6475
CID 141633658	COC1=C(C(=C(C(=N1)F)C2=NC3=CC=NN3C=C2)F)NS(=O)(=O)C4=CC=CC=C4	PubChem	MMV010545	1	90.6475
CID 144628378	COC1=C(C=C(C=N1)C2=NN3C(=NC=C3N)C=C2)NS(=O)C4=CN=CC=C4	PubChem	MMV010545	1	90.2256
CID 145973432	COC1=CC=CC(=C1)CNS(=O)(=O)C2=CN=C3N2N=C(C=C3)C4=CN=CC=C4	PubChem	MMV010545	1	92.6471
CID 145978512	COC1=NC=C(C=C1)C2=NN3C(=NC=C3S(=O)(=O)NCC4=CC(=CC=C4)OC)C=C2	PubChem	MMV010545	1	92.8571
CID 153940925	COC1=C(C=C(C=N1)C2=NC3=CC=NN3C=C2)NS(=O)(=O)C4=CC=CC=C4	PubChem	MMV010545	1	93.3333
CID 155901654	COC1=CC=C(C=C1)C2=NN3C=CC(=NC3=C2)NCCC4=CC=C(C=C4)S(=O)(=O)N	PubChem	MMV010545	1	95.0355
CID 157409649	CC(C)(C)NS(=O)(=O)C1=CC=C(C=C1)CNC2=NN3C(=NC=C3C4=CC(=C(C=C4)OC)OC)C=C2	PubChem	MMV010545	1	91.6667
CID 157436299	COC1=NC=C(C=C1)CC2=NN3C=CN=C(C3=N2)C4=CC(=CC=C4)NS(=O)(=O)C	PubChem	MMV010545	1	92.4242
CID 158726653	CC.CNS(=O)(=O)C1=CC=C(C=C1)CNC2=NN3C(=NC=C3C4=CC(=C(C=C4)OC)OC)C=C2	PubChem	MMV010545	1	92.3077
CID 158726654	CNS(=O)(=O)C1=CC=C(C=C1)CNC2=NN3C(=NC=C3C4=CC(=C(C=C4)OC)OC)C=C2	PubChem	MMV010545	1	92.9577
CID 162396021	COC1=CC=C(C=C1)C2=CC=NC3=C(C(=NN23)N)N=NC4=CC=C(C=C4)S(=O)(=O)N	PubChem	MMV010545	1	92.6471
CID 25103689	COC1=C(C=C(C=C1)C2=CN=C3N2N=C(C=C3)NCC4=CC=C(C=C4)S(=O)(=O)N)OC	PubChem	MMV010545	1	94.3662
CID 25103806	C1=CC(=CC=C1CNC2=NN3C(=NC=C3C4=CC=C(C=C4)OC(F)(F)F)C=C2)S(=O)(=O)N	PubChem	MMV010545	1	94.2029
CID 44530410	COC1=CC=C(C=C1)C2=CN=C3N2N=C(C=C3)NCC4=CC=C(C=C4)S(=O)(=O)N	PubChem	MMV010545	1	97.8102
CID 44530411	COC1=NC=C(C=C1)C2=CN=C3N2N=C(C=C3)NCC4=CC=C(C=C4)S(=O)(=O)N	PubChem	MMV010545	1	100
CID 58857793	COC1=NC=C(C=C1)C2=CN=C3N2N=C(C=C3)NCC4=CC=CC=N4	PubChem	MMV010545	1	93.0909
CID 58857877	CCCNC1=NN2C(=NC=C2C3=CN=C(C=C3)OC)C=C1	PubChem	MMV010545	1	91.3907
CID 58857897	COC1=NC=C(C=C1)C2=CN=C3N2N=C(C=C3)NCC4=CC=C(C=C4)F	PubChem	MMV010545	1	95.5525
CID 58857899	C1=CC(=CC(=C1)OC(F)(F)F)C2=CN=C3N2N=C(C=C3)NCC4=CC=C(C=C4)S(=O)(=O)N	PubChem	MMV010545	1	94.2029
CID 72376004	CC1=CC=C(C=C1)S(=O)(=O)NC2=C(N=CC(=C2)C3=CN4C(=NC(=N4)N)C=C3)OC	PubChem	MMV010545	1	93.5252
CID 72376175	CC1=CC=C(C=C1)S(=O)(=O)NC2=C(N=CC(=C2)C3=CC4=NC(=NN4C=C3)NC(=O)C)OC	PubChem	MMV010545	1	90.1408
CID 73890921	COC1=C(C=C(C=N1)C2=NN3C(=NC=C3C#N)C=C2)NS(=O)(=O)C4=C(C=C(C=C4)F)F	PubChem	MMV010545	1	90
CID 74762908	COC1=C(C=C(C=N1)C2=NN3C(=NC=C3C#C)C=C2)NS(=O)(=O)C4=CC=C(C=C4)F	PubChem	MMV010545	1	90
CID 74762970	COC1=C(C=C(C=N1)C2=NN3C(=NC=C3C#C)C=C2)NS(=O)(=O)C4=C(C=C(C=C4)F)F	PubChem	MMV010545	1	90
CID 74763039	COC1=C(C=C(C=N1)C2=NN3C(=NN=C3C#C)C=C2)NS(=O)(=O)C4=CC=C(C=C4)F	PubChem	MMV010545	1	90
CID 74763042	COC1=C(C=C(C=N1)C2=NN3C(=NC=C3C#N)C=C2)NS(=O)(=O)C4=CC=C(C=C4)F	PubChem	MMV010545	1	90
CID 74763180	COC1=C(C=C(C=N1)C2=NN3C(=NC=C3C#CC4CNCC4F)C=C2)NS(=O)(=O)C5=C(C=C(C=C5)F)F	PubChem	MMV010545	1	90.5405
CID 78322722	CC(C)(C)NS(=O)(=O)C1=C(N=CC(=C1)C2=NN3C=CC(=C3C(=N2)NCC4=CC=CC=C4)C5=CC=CC=C5)OC	PubChem	MMV010545	1	93.7931
CID 78322723	COC1=C(C=C(C=N1)C2=NN3C=CC(=C3C(=N2)NCC4=CC=CC=C4)C5=CC=CC=C5)S(=O)(=O)N	PubChem	MMV010545	1	97.1831
CID 86718341	COC1=C(C=C(C=N1)C2=NN3C=CN=C3C=C2)NS(=O)(=O)C4=C(C=C(C=C4)F)F	PubChem	MMV010545	1	90.6475
CID 86718343	COC1=C(C=C(C=N1)C2=NN3C(=NN=C3Cl)C=C2)NS(=O)(=O)C4=CC=C(C=C4)F	PubChem	MMV010545	1	90
CID 86729953	COC1=C(C=C(C=N1)C2=NC3=CC=NN3C=C2)NS(=O)(=O)C4=C(C=C(C=C4)F)F	PubChem	MMV010545	1	90.6475
CID 90122465	CC(C#CC1=CN=C2N1N=C(C=C2)C3=CC(=C(N=C3)OC)NS(=O)(=O)C4=CC=CC=C4)O	PubChem	MMV010545	1	90.7801
CID 90152140	CC1=CN=C2N1N=C(C=C2)C3=CC(=C(N=C3)OC)NS(=O)(=O)C4=CC=C(C=C4)F	PubChem	MMV010545	1	90
CID 90152198	CC1=CN=C2N1N=C(C=C2)C3=CC(=C(N=C3)OC)NS(=O)(=O)C4=C(C=C(C=C4)F)F	PubChem	MMV010545	1	90
CID 90152205	CC1=CN=C2N1N=C(C=C2)C3=CC(=C(N=C3)OC)NS(=O)(=O)C4=CN=CC=C4	PubChem	MMV010545	1	91.9708
CID 90169294	COC1=C(C=C(C=N1)C2=NN3C(=NC=C3N=[N+]=[N-])C=C2)NS(=O)(=O)C4=CN=CC=C4	PubChem	MMV010545	1	90.6475
CID 90347335	CC1=C2N=C(C=CN2N=C1)C3=CC(=C(N=C3)OC)NS(=O)(=O)C4=C(C=C(C=C4)F)F	PubChem	MMV010545	1	90
CID 90386119	COC1=C(C=C(C=N1)C2=NN3C=CC(=C3C(=N2)NCC4=NC=CN=C4)C5=CC=CC=C5)S(=O)(=O)N	PubChem	MMV010545	1	96.5035
CID 90386293	COC1=CC=CC(=N1)CNC2=NC(=NN3C2=C(C=C3)C4=CC=CC=C4)C5=CC(=CN=C5)S(=O)(=O)N	PubChem	MMV010545	1	98.5714
CID 90386509	COC1=CC=CC(=N1)CNC2=NC(=NN3C2=C(C=C3)C4=CC=CC=C4)C5=CC(=C(N=C5)OC)S(=O)(=O)N	PubChem	MMV010545	1	95.1724
CID 90395159	COC1=C(C=C(C=N1)C2=NN3C=CC(=C3C(=N2)NCC4=CC=CC=N4)C5=CC=CC=C5)S(=O)(=O)N	PubChem	MMV010545	1	96.5035
BDBM447312	COc1cc(cc(OC)c1OC)-c1cc(cnc1N)-c1ccc(cc1)S(C)(=O)=O	BindingDB	MMV010576	1	94.0666	Human Tyrosine-protein kinase Fyn (IC50: 674nM, PDB 1EFN,1FYN,1G83,1M27,1NYF,1NYG,1SHF,1ZBJ,2DQ7,2L2P,2LP5,2MQI,2MRJ,2MRK,3CQT,3H0F,3H0H,3H0I,3U4W,3U51,3UA6,3UA7,3UF4,4D8D,4EIK,4U17,4U1P,4ZNX,5ZAU,6EDF,6IPY,6IPZ,7A2J,7A2K,7A2L,7A2M,7A2N,7A2O,7A2P,7A2Q,7A2R,7A2S,7A2T,7A2U,7A2V,7A2W,7A2X,7A2Y,7A2Z,7D7S)
CID 133526075	COC1=C(C=C(C=C1)CNC2=C(C=CC=N2)S(=O)(=O)C)O	PubChem	MMV010576	1	92.9825
CID 135316136	COC1=CC(=CC(=C1OC)OC)C2=C(N=CC(=C2)C3=CC=C(C=C3)S(=O)(=O)C)N	PubChem	MMV010576	1	96.9426
CID 44525553	COC1=C(C=CC(=C1)C2=C(N=CC(=C2)C3=CC=C(C=C3)S(=O)(=O)C)N)O	PubChem	MMV010576	1	100
CID 58285518	C1COCCC1CNC2=NN3C(=CN=C3S2)C4=CC=CS4	PubChem	MMV010764	1	100
CID 58285595	C1COCCN1CCNC2=NN3C(=CN=C3S2)C4=CSC=C4	PubChem	MMV010764	1	94.3396
CID 58285656	C1COCCN1CCNC2=NN3C(=CN=C3S2)C4=CC=CS4	PubChem	MMV010764	1	94.3396
CID 58285685	C1COCCC1CNC2=NN3C(=CN=C3S2)C4=CSC=C4	PubChem	MMV010764	1	100
CID 58285782	COCCNC1=NN2C(=CN=C2S1)C3=CC=CS3	PubChem	MMV010764	1	95.8354
CID 67220564	C1COCCN1CCNC2=NN3C=C(N=C3S2)C4=CC=CS4	PubChem	MMV010764	1	94.3396
CID 67221048	C1COCCC1CNC2=NN3C=C(N=C3S2)C4=CSC=C4	PubChem	MMV010764	1	100
CID 67221135	C1COCCC1CNC2=NN3C=C(N=C3S2)C4=CC=CS4	PubChem	MMV010764	1	100
CID 67221722	C1COCCN1CCNC2=NN3C=C(N=C3S2)C4=CSC=C4	PubChem	MMV010764	1	94.3396
CID 117769990	CN1C2=CC(=NC=C2N=C1NC3=CC=CC(=C3)C(F)(F)F)C4=CN=C(C=C4)N	PubChem	MMV011229	1	90.9091
CID 71448355	CNC1=NC2=CN=C(C=C2N1C3=CC=CC(=C3)C(F)(F)F)NC4=CC=CC=N4	PubChem	MMV011229	1	92.1053
CID 155593938	CC1=CN=C2C=C(N(C2=N1)C3=CC=C(C=C3)C(F)(F)F)C(F)(F)F	PubChem	MMV011229	1	91.6667
CID 156521929	CC1=CC(=CC(=C1NC2=NC=CC3=C2N=CN3C(F)F)C)F	PubChem	MMV011229	1	90.411
CID 161913218	CC1=CC(=NC=N1)C2=CN3C=C(C=CC3=N2)C(F)(F)F	PubChem	MMV011229	1	90.9091
CID 162657250	C1=CC=NC(=C1)C2=C(N3C=C(C=CC3=N2)C(F)(F)F)NC4=CC=C(C=C4)F	PubChem	MMV011229	1	91.6667
CID 162659470	C1=CC=NC(=C1)C2=C(N3C=CC(=CC3=N2)C(F)(F)F)NC4=CC=C(C=C4)F	PubChem	MMV011229	1	91.6667
CID 21070883	CNC1=NC=CN2C1=NC=C2C3=CC=CC=C3C(F)(F)F	PubChem	MMV011229	1	91.6667
CID 21070886	CNC1=NC=CN2C1=NC=C2C3=CC(=CC=C3)C(F)(F)F	PubChem	MMV011229	1	94.2857
CID 21070889	CNC1=NC=CN2C1=NC=C2C3=CC=C(C=C3)C(F)(F)F	PubChem	MMV011229	1	94.2857
CID 44133954	CC1=NC2=NC=CN2C(=C1)NC3=CC4=CC=CC=C4C=C3	PubChem	MMV011229	1	93.9394
CID 51347106	CC1=NC2=NC=CN2C(=C1)NC3=CC=C(C=C3)C(F)(F)F	PubChem	MMV011229	1	100
CID 51349140	CC1=NC2=NC=CN2C(=C1)NC3=CC(=C(C=C3)C(F)(F)F)F	PubChem	MMV011229	1	95.8904
CID 73427235	CC1=NC2=CC(=C(C=C2N1C3=NC(=CN=C3)NC4=CC=C(C=C4)C(F)(F)F)F)F	PubChem	MMV011229	1	91.8919
CID 12741860	COC1=CC=CC=C1NC2CCN(CC2)CCC3=CC=CC=C3	PubChem	MMV011511	1	92.1348
CID 129912480	CC1=C(C=CC(=C1)OC)NC2CCN(CC2)CC3=CC=CC=C3	PubChem	MMV011511	1	94.382
CID 130394642	CC(C)CC(C1=CC=CC=C1N2CCCCC2)N(C)CC3=CC=C(C=C3)OC	PubChem	MMV011511	1	90.1099
CID 138564704	C1CN(CCC1NC2=CC=CC=C2)CCCNCC3=CC=C(C=C3)OC4=CC=CC=C4	PubChem	MMV011511	1	93.0233
CID 141892336	COC1=CC=C(C=C1)C=CC2=CC=C(C=C2)NC3CCN(CC3)C4CCCCC4	PubChem	MMV011511	1	91.954
CID 142092787	COC1=CC=CC=C1[NH2+]C2CCN(CC2)CC3=CC=CC=C3	PubChem	MMV011511	1	90.1099
CID 143831473	CC(C)C.COC1=CC=C(C=C1)CNCC2=CC=CC=C2N3CCCCC3	PubChem	MMV011511	1	93.4783
CID 143863820	CC(C)CC(=C)C(C1=CC=CC=C1N2CCCCC2)NCC3=CC=C(C=C3)OC	PubChem	MMV011511	1	90.7216
CID 144516212	CC.CC1=C(C=CC(=C1)NC2CCN(CC2)C)OC	PubChem	MMV011511	1	90.1099
CID 152767360	CC(C1=CC=CC=C1)N2CCC(CC2)CCNC3=CC(=CC=C3)OC	PubChem	MMV011511	1	91.1111
CID 152779979	CC(C1=CC=CC=C1)N2CCC(CC2)CCNC3=CC=C(C=C3)OC	PubChem	MMV011511	1	92.1348
CID 154271964	CN1CCC(CC1)N(CC2=CC=C(C=C2)OC)C3=CC=CC=C3	PubChem	MMV011511	1	90.6977
CID 159394514	CC.CNC1=CC=CC(=C1)C2CCN(CC2)CC3=CC=C(C=C3)OC4=CC=CC=C4	PubChem	MMV011511	1	91.954
CID 22038291	COC1=CC=C(C=C1)NC2CCN(CC2)CCC3=CC=C(C=C3)F	PubChem	MMV011511	1	91.1111
CID 24732616	CN(C)C1=CC=CC(=C1)CNC2CCN(CC2)CCC3=CC=C(C=C3)OC	PubChem	MMV011511	1	100
CID 44400991	CC(C)(C)C1=CC=C(C=C1)C(CNCCC2=CC=C(C=C2)OC)N3CCN(CC3)C4=CC=CC=C4	PubChem	MMV011511	1	91.4894
CID 44401226	CC1=CC=C(C=C1)CCNCC(C2=CC=C(C=C2)OC)N3CCN(CC3)C4=CC=CC=C4	PubChem	MMV011511	1	91.1111
CID 142789438	CC(C)C(=O)N1CCN2C(=NC(=C2NC3=CC4=C(C=C3)OCO4)C5=CC=C(C=C5)F)C1	PubChem	MMV011691	1	97.3438
CID 16340515	CC1=CN2C(=NC(=C2CN3CCC(CC3)C(=O)NC4=CC5=C(C=C4)OCO5)C6=CC=CC=C6)C=C1	PubChem	MMV011691	1	95.2381
CID 16384493	C1CN(CCC1C(=O)NC2=CC3=C(C=C2)OCO3)CC4=C(N=C5N4C=CC=C5)C6=CC=CC=C6	PubChem	MMV011691	1	96
CID 16669214	C=CCN1C2=CC=CC=C2N=C1N3CCC(CC3)C(=O)NC4=CC5=C(C=C4)OCO5	PubChem	MMV011691	1	91.3386
CID 17028746	C1CCC(CC1)C2=NC3=CC=CC=C3N2CC(=O)NC4=CC5=C(C=C4)OCO5	PubChem	MMV011691	1	92.6829
CID 17029186	C1CCC(CC1)C(=O)NCC2=NC3=CC=CC=C3N2CC(=O)NC4=CC5=C(C=C4)OCO5	PubChem	MMV011691	1	93.75
CID 17030543	C1CCC(CC1)C(=O)NCCC2=NC3=CC=CC=C3N2CC(=O)NC4=CC5=C(C=C4)OCO5	PubChem	MMV011691	1	94.5736
CID 17030981	CC(=O)NCCCC1=NC2=CC=CC=C2N1CC(=O)NC3=CC4=C(C=C3)OCO4	PubChem	MMV011691	1	90.7692
CID 17031373	C1CCC(CC1)C(=O)NCCCC2=NC3=CC=CC=C3N2CC(=O)NC4=CC5=C(C=C4)OCO5	PubChem	MMV011691	1	93.75
CID 17031716	C1OC2=C(O1)C=C(C=C2)NC(=O)CN3C4=CC=CC=C4N=C3CCC5=CC=CC=C5	PubChem	MMV011691	1	91.8033
CID 1963992	C1CC2=[N+](C=C(N2C1)C3=CC=CC=C3)CC(=O)NC4=CC5=C(C=C4)OCO5	PubChem	MMV011691	1	91.0569
CID 30867742	C1OC2=C(O1)C=C(C=C2)NC(=O)CN3C4=CC=CC=C4N=C3C5=CN=CC=C5	PubChem	MMV011691	1	90.9091
CID 31714851	C1CN(CCC1C(=O)NC2=CC3=C(C=C2)OCO3)C(=O)CCC4=NC5=CC=CC=C5N4C6=CC=CC=C6	PubChem	MMV011691	1	94.4882
CID 44024320	C1OC2=C(O1)C=C(C=C2)NC(=O)CN3C4=CC=CC=C4N=C3C5=CC=NC=C5	PubChem	MMV011691	1	90
CID 44087787	CN1C2=CC=CC=C2N=C1CN3CCN(CC3)CC(=O)NC4=CC5=C(C=C4)OCO5	PubChem	MMV011691	1	92.1875
CID 44087795	CN1C2=CC=CC=C2N=C1CN3CCN(CC3)CC(=O)NCC4=CC5=C(C=C4)OCO5	PubChem	MMV011691	1	90.4762
CID 44087904	C1CN(CCN1CC2=NC3=CC=CC=C3N2CC4=CC=CC=C4)CC(=O)NC5=CC6=C(C=C5)OCO6	PubChem	MMV011691	1	94.4
CID 45488686	C1CN2C(=NC(=C2NC3=CC4=C(C=C3)OCO4)C5=CC=CC=C5)CN1C(=O)CN	PubChem	MMV011691	1	100
CID 45488793	CC(C)CC(C(=O)N1CCN2C(=NC(=C2NC3=CC4=C(C=C3)OCO4)C5=CC=CC=C5)C1)N	PubChem	MMV011691	1	98.0392
CID 45488882	C1CN2C(=NC(=C2NC3=CC4=C(C=C3)OCO4)C5=CC=CC=C5)CN1C(=O)C(CC6=CC=CC=C6)N	PubChem	MMV011691	1	97.6744
CID 45547893	C1CN(CCC1CN2C=NC3=CC=CC=C32)CC(=O)NC4=CC5=C(C=C4)OCO5	PubChem	MMV011691	1	92.6829
CID 45548026	CC1=NC2=CC=CC=C2N1CC3CCN(CC3)CC(=O)NC4=CC5=C(C=C4)OCO5	PubChem	MMV011691	1	92.9134
CID 45548284	C1CN(CCC1CN2C3=CC=CC=C3N=C2C(F)(F)F)CC(=O)NC4=CC5=C(C=C4)OCO5	PubChem	MMV011691	1	90.7692
CID 45548412	CC1=NC2=CC=CC=C2N1CC3CCN(CC3)C(=O)NC4=CC5=C(C=C4)OCO5	PubChem	MMV011691	1	90.4762
CID 45552978	C1CN(CCN1CC2=NC3=CC=CC=C3N2CC4=CC=CC=C4)C(=O)NC5=CC6=C(C=C5)OCO6	PubChem	MMV011691	1	91.9355
CID 45553266	C1CN(CCN1C2=NC3=CC=CC=C3N2CC4=CC=CC=C4)C(=O)NC5=CC6=C(C=C5)OCO6	PubChem	MMV011691	1	91.2
CID 45971509	CC1=CC(=CC=C1)CC2=NC3=CC=CC=C3N2CCC(=O)NC4=CC5=C(C=C4)OCO5	PubChem	MMV011691	1	91.2
CID 46286699	C1CN(CCC1N2C3=C(C=CC=N3)N=C2C4=CC=CC=C4)C(=O)NC5=CC6=C(C=C5)OCO6	PubChem	MMV011691	1	92.8
CID 46331428	C1OC2=C(O1)C=C(C=C2)NC(=O)NCCC3=NC4=C(N3CC5=CC=CC=C5)N=CC=C4	PubChem	MMV011691	1	92.1875
CID 46331617	C1OC2=C(O1)C=C(C=C2)NC(=O)NCCCN3C4=C(C=CC=N4)N=C3C5=CC=NC=C5	PubChem	MMV011691	1	91.3386
CID 46360072	C1OC2=C(O1)C=C(C=C2)NC(=O)CCCC3=NC4=C(N3CC5=CC=CC=C5)N=CC=C4	PubChem	MMV011691	1	94.4
CID 46360209	C1OC2=C(O1)C=C(C=C2)NC(=O)CCCC3=NC4=C(N3CC5=CC=C(C=C5)F)N=CC=C4	PubChem	MMV011691	1	91.4729
CID 4873167	CC1=CC(=NC2=C1C3=CC=CC=C3N2CCNC(=O)CCC(=O)NC4=CC5=C(C=C4)OCO5)C	PubChem	MMV011691	1	90.625
CID 49856487	CC(C)(C(=O)N1CCN2C(=NC(=C2NC3=CC4=C(C=C3)OCO4)C5=CC=C(C=C5)F)C1)N	PubChem	MMV011691	1	97.6778
CID 53387567	C1CN2C(=NC(=C2NC3=CC4=C(C=C3)OCO4)C5=CC=CC=C5)CN1	PubChem	MMV011691	1	95.381
CID 653489	C1CN(CCC1C2=NC3=CC=CC=C3N2)CC(=O)NC4=CC5=C(C=C4)OCO5	PubChem	MMV011691	1	96.063
CID 69253661	C1CN(CCN1CCCCN2C3=CC=CC=C3C=C2NC(=O)N)C4=CC5=C(C=C4)OCO5	PubChem	MMV011691	1	94.5736
CID 7099412	C1C[NH+](CCC1C2=NC3=CC=CC=C3N2)CC(=O)NC4=CC5=C(C=C4)OCO5	PubChem	MMV011691	1	95.3846
CID 71591251	C1CN2C(=NC(=C2NC3=CC4=C(C=C3)OCO4)C5=CC=CC=C5)CN1C(=O)C(C6=CC=CC=C6)N	PubChem	MMV011691	1	97.6378
CID 71789047	C1OC2=C(O1)C=C(C=C2)NC(=O)C(=O)NCCCN3C=CN=C3C4=CC=CC=C4	PubChem	MMV011691	1	92.1875
CID 71789061	C1OC2=C(O1)C=C(C=C2)NC(=O)NCCCN3C=CN=C3C4=CC=CC=C4	PubChem	MMV011691	1	90.4762
CID 73167752	C1CN(CCN1CCN2C=CN=C2C3=CC=CC=C3)C(=O)NC4=CC5=C(C=C4)OCO5	PubChem	MMV011691	1	92.8
CID 139072895	C1=CC(=NC=C1CSC2=NN=C(O2)C3=CC=NC=C3)Cl	PubChem	MMV011765	1	91.1392
CID 1476278	C1=CN=CC=C1C2=NN=C(O2)SC3=C(C=C(C=N3)C(F)(F)F)Cl	PubChem	MMV011765	1	100
CID 1476279	C1=CC(=CN=C1)C2=NN=C(O2)SC3=C(C=C(C=N3)C(F)(F)F)Cl	PubChem	MMV011765	1	100
CID 17421438	C1=CC(=NC=C1C(F)(F)F)SC2=NN=C(O2)C3=CC=NC=C3	PubChem	MMV011765	1	94.8718
CID 136336086	CC1=CC(=C(C=C1)NC(=O)C2=C(N=C(N2)C3=NC4=CC=CC=C4N3)C(=O)N)C	PubChem	MMV011903	1	92.8571
CID 140551514	CC1=C(C=CC(=C1)N2CCNCC2)NC(=O)C3=C(NC=N3)C(=O)NC4=NC5=CC=CC=C5N4.Cl	PubChem	MMV011903	1	92.1132
CID 143653563	B1(CCN(CC1)C2=CC(=C(C=C2)NC(=O)C3=C(NC=N3)C(=O)NC4=NC5=CC=CC=C5N4)C)C#N	PubChem	MMV011903	1	90.0996
CID 143653609	CC(C)(C)OC=O.CNCCC1=CC=CC=C1NC(=O)C2=C(NC=N2)C(=O)NC3=NC4=CC=CC=C4N3	PubChem	MMV011903	1	93.2523
CID 143653614	CC1=C(N=CN1)C(=O)NC2=NC3=CC=CC=C3N2.CC(C)(C)C1=CC=CC=C1NC=O	PubChem	MMV011903	1	93.1818
CID 24764496	CC1=C(C=C(C=C1)Cl)NC(=O)C2=C(NC=N2)C(=O)NC3=NC4=CC=CC=C4N3	PubChem	MMV011903	1	94.7434
CID 24984265	CC1=C(C=C(C=C1)F)NC(=O)C2=C(NC=N2)C(=O)NC3=NC4=CC=CC=C4N3	PubChem	MMV011903	1	94.5545
CID 24984421	C1=CC=C2C(=C1)NC(=N2)NC(=O)C3=C(N=CN3)C(=O)NC4=CC=CC=C4F	PubChem	MMV011903	1	93.0233
CID 24984741	C1=CC=C(C(=C1)C(F)(F)F)NC(=O)C2=C(NC=N2)C(=O)NC3=NC4=CC=CC=C4N3	PubChem	MMV011903	1	93.6926
CID 3110698	CC1=CC(=C(C=C1)NC(=O)C2=C(NC=N2)C(=O)NC3=NC4=CC=CC=C4N3)C	PubChem	MMV011903	1	100
CID 66623249	CC1=CC=CC=C1N(C2=NC3=CC=CC=C3N2)C(=O)C4=C(N=CN4)C(=O)N	PubChem	MMV011903	1	91.7647
CID 66623287	CC1=CC(=C(C=C1)N(C2=CC3=C(C=C2)N=CN3)C(=O)C4=C(N=CN4)C(=O)N)C	PubChem	MMV011903	1	90.4762
CID 66623482	CC1=C(C(=CC=C1)N(C2=NC3=CC=CC=C3N2)C(=O)C4=C(N=CN4)C(=O)N)C	PubChem	MMV011903	1	93.0233
CID 66623490	C1=CC=C2C(=C1)C=CC=C2N(C3=NC4=CC=CC=C4N3)C(=O)C5=C(N=CN5)C(=O)N	PubChem	MMV011903	1	90.4762
CID 66623525	CC1=CC(=CC=C1)N(C2=NC3=CC=CC=C3N2)C(=O)C4=C(N=CN4)C(=O)N	PubChem	MMV011903	1	91.7647
CID 66623595	CC1=CC=C(C=C1)N(C2=NC3=CC=CC=C3N2)C(=O)C4=C(N=CN4)C(=O)N	PubChem	MMV011903	1	91.7647
CID 66623597	CC(C)C1=CC=CC=C1N(C2=NC3=CC=CC=C3N2)C(=O)C4=C(N=CN4)C(=O)N	PubChem	MMV011903	1	91.954
CID 66623671	CC1=CC(=C(C=C1)C)N(C2=NC3=CC=CC=C3N2)C(=O)C4=C(N=CN4)C(=O)N	PubChem	MMV011903	1	93.0233
CID 66623796	CC1=C(C(=CC=C1)C(C)C)N(C2=NC3=CC=CC=C3N2)C(=O)C4=C(N=CN4)C(=O)N	PubChem	MMV011903	1	90.9091
CID 66623812	CC1=CC(=C(C=C1)N(C2=NC3=CC=CC=C3N2)C(=O)C4=C(N=CN4)C(=O)N)C	PubChem	MMV011903	1	93.0233
CID 67522952	CC1=C(C(=CC=C1)Cl)NC(=O)C2=C(NC=N2)C(=O)NC3=NC4=CC=CC=C4N3	PubChem	MMV011903	1	94.2529
CID 67522958	CC1=C(C(=CC=C1)F)NC(=O)C2=C(NC=N2)C(=O)NC3=NC4=CC=CC=C4N3	PubChem	MMV011903	1	94.2529
CID 68598848	CC1=C(C=C(C=C1)NC(=O)O)NC(=O)C2=C(NC=N2)C(=O)NC3=NC4=CC=CC=C4N3	PubChem	MMV011903	1	94.2319
CID 68600786	C1=CC=C(C(=C1)CCNC(=O)O)NC(=O)C2=C(NC=N2)C(=O)NC3=NC4=CC=CC=C4N3	PubChem	MMV011903	1	93.0825
CID 68972131	CC1=CC(=C2C(=C1)NC(=N2)C(=O)N)C(=O)NC3=NC=CN3	PubChem	MMV011903	1	91.358
CID 68974241	C1=CC=C(C=C1)C2=CC(=C3C(=C2)NC(=N3)C(=O)N)C(=O)NC4=NC=CN4	PubChem	MMV011903	1	90.2439
CID 71103909	CC1=CC(=C(C=C1)NC(=O)C2=C(NC=N2)C(=O)NC3=NC4=C(N3)C=C(C=C4)C)C	PubChem	MMV011903	1	98.8235
CID 88582956	[B]C1=CC(=C(C=C1)C)NC(=O)C2=C(NC=N2)C(=O)NC3=NC4=CC(=C(C=C4N3)F)F	PubChem	MMV011903	1	92.1348
CID 89278548	C1=CC=C(C(=C1)C=O)NC(=O)C2=C(NC=N2)C(=O)NC3=NC4=CC=CC=C4N3	PubChem	MMV011903	1	96.3855
CID 91506346	CC1=C(C=C(C=C1)NC(=O)OC(C)(C)C)NC(=O)C2=C(NC=N2)C(=O)NC3=NC4=CC=CC=C4N3	PubChem	MMV011903	1	91.6175
BDBM50497750	Cc1nc2ccccn2c1C(=O)NCc1ccccc1	BindingDB	MMV012074	1	96.3464	Mycobacterium Pantothenate synthetase (IC50: 2.74E+3nM, PBD 1MOP,1N2B,1N2E,1N2G,1N2H,1N2I,1N2J,1N2O,2A7X,2A84,2A86,2A88,3COV,3COW,3COY,3COZ,3IMC,3IME,3IMG,3IOB,3IOC,3IOD,3IOE,3ISJ,3IUB,3IUE,3IVC,3IVG,3IVX,3LE8,4DDH,4DDK,4DDM,4DE5,4EF6,4EFK,4FZJ,4G5F,4G5Y,4MQ6,4MUE,4MUF,4MUG,4MUH,4MUI,4MUJ,4MUK,4MUL,4MUN)
CID 126469942	CC1=CC=CN2C1=NC(=C2C(=O)NC(C)C3=CC=C(C=C3)F)C	PubChem	MMV012074	1	90.6977
CID 126471540	CC1=CC2=NC(=C(N2C=C1)C(=O)NC(C)C3=CC=C(C=C3)F)C	PubChem	MMV012074	1	90.6977
CID 154612480	CCC1=C(N2C=C(C=CC2=N1)Cl)C(=O)NCC3=CC=C(C=C3)C4CC5(C4)CC(C5)F	PubChem	MMV012074	1	90.7216
CID 155021936	CCC1=C(N2C=C(C=CC2=N1)Cl)C(=O)NCC3=CC=C(C=C3)C4CCC(CC4)F	PubChem	MMV012074	1	90.7216
CID 156160223	CCC1=C(N2C=C(C=CC2=N1)Cl)C(=O)NCC3=C(C=C(C=C3)Br)F	PubChem	MMV012074	1	94.6237
CID 403095	CC1=C(N2C=CC=CC2=N1)C(=O)NC(C)C3=CC=CC=C3	PubChem	MMV012074	1	92.7273
CID 46882743	CC1=C(N2C=C(C=CC2=N1)C3=CC=CC=C3)C(=O)NC4=CC=CC=C4Cl	PubChem	MMV012074	1	91.954
CID 53248895	CC1=CC2=NC(=C(N2C=C1)C(=O)NCC3=CC(=CC=C3)F)C	PubChem	MMV012074	1	96.6292
CID 67392765	CC1=C(N2C=CC=CC2=N1)C(=O)NCCC3=CC=CC=C3	PubChem	MMV012074	1	90.9091
CID 68234658	CC1=CN2C(=NC(=C2C(=O)NCC3=CC=CC=C3)C)C=C1	PubChem	MMV012074	1	94.1176
CID 68234747	CCC1=C(N2C=C(C=CC2=N1)Cl)C(=O)NCC3=CC4=CC=CC=C4C=C3	PubChem	MMV012074	1	96.7033
CID 89060	C1=CC2=NC(=C(N2C=C1)C(=O)N)C3=CC=C(C=C3)Cl	PubChem	MMV012074	1	91.7647
CID 141747867	CC1=CC(=CC(=N1)Cl)C2=C(N=C(N3C2=NC=N3)N)C4=CC=C(C=C4)F	PubChem	MMV016136	1	93.8272
CID 141747879	CC1=CC(=CC(=N1)Cl)C2=C(N=C(N3C2=NC=N3)N)C4=C(C=C(C=C4)F)F	PubChem	MMV016136	1	93.8272
CID 146490869	CC1=NC=CC(=C1)C2=C(N=C(N3C2=NC(=N3)CC4=CC(=CC=C4)Cl)N)C5=CC=C(C=C5)F	PubChem	MMV016136	1	91.5663
CID 44159594	C[C@H](C1=CC=CC=C1)NC2=NC=NC(=C2)C3=C4N=CC=CN4N=C3N	PubChem	MMV016136	1	90.6667
CID 45486170	C[C@@H](C1=CC=CC=C1)NC2=NC=NC(=C2)C3=C4N=CC=CN4N=C3N	PubChem	MMV016136	1	90.6667
CID 90094957	C1=CC(=C(N=C1)C2=CC(=C(C=C2)F)Cl)C3=NC4=CC=NN4C=C3	PubChem	MMV016136	1	90.411
CID 90095749	C1=CC(=C(N=C1)C2=C(C=CC(=C2)Cl)F)C3=NC4=CC=NN4C=C3	PubChem	MMV016136	1	90.411
CID 10043663	C1=CC=C(C(=C1)C2=NC3=C(C=NN3C(=C2)NCC4=CN=CC=C4)Cl)F	PubChem	MMV016136	1	91.358
CID 10364494	C1=CC=C(C(=C1)C2=NC3=C(C=NN3C(=C2)NCC4=CC=NC=C4)Br)Cl	PubChem	MMV016136	1	91.358
CID 11725642	C1=CC=C(C(=C1)C2=NC3=C(C=NN3C(=C2)NCC4=CC=NC=C4)Cl)F	PubChem	MMV016136	1	91.358
CID 118211266	CC(C)C1=CN=C(C=C1NC2=NC=NC3=C2C=NN3)C4=C(C=CC(=C4)Cl)F	PubChem	MMV016136	1	91.358
CID 118216690	CN1C(=CC=N1)NC2=NC=CC(=C2)C3=CC4=NN=C(N4C=C3)CC5=C(C=C(C=C5)F)Cl	PubChem	MMV016136	1	90.4762
CID 118216901	CC(C)NC1=NC=CC(=N1)C2=CC3=NN=C(N3C=C2)CC4=CC(=C(C=C4)Cl)F	PubChem	MMV016136	1	91.7647
CID 118255732	CC1=NC2=C(C(=NN2C(=C1)NCC3=CC=C(C=C3)F)C)C4=CC=NC=C4	PubChem	MMV016136	1	92.6829
CID 118711855	C1=CC=C(C(=C1)C2=CN3C(=C2)C(=NC=N3)NC4=CC=NC=C4)Cl	PubChem	MMV016136	1	97.3684
CID 118711857	C1=CC(=CC(=C1)Cl)C2=CN3C(=C2)C(=NC=N3)NC4=CC=NC=C4	PubChem	MMV016136	1	94.5946
CID 122193375	CC1=NC2=C(C=NN2C(=C1)NCC3=CC=CC=N3)C4=CC(=C(C=C4)F)Cl	PubChem	MMV016136	1	91.5663
CID 122620003	CC1=NC2=CC(=NN2C(=C1)NC3CC(C3)F)C(C)C4=NC=C(C=C4)Cl	PubChem	MMV016136	1	90
CID 123429680	C1=CC(=CC=C1C2=NC3=NN(C(=C3C(=C2)C(F)(F)F)N)C4=C(C=C(C=N4)C(F)(F)F)Cl)Cl	PubChem	MMV016136	1	91.358
CID 123612847	C1=CC(=CC=C1C2=NC3=NN(C(=C3C(=C2)C(F)(F)F)N)C4=C(C=C(C=N4)Cl)Cl)Cl	PubChem	MMV016136	1	91.358
CID 123835338	C1=CC(=CC=C1N2C3=NC=CC(=C3C=N2)C4=NC=CC(=C4)Cl)F	PubChem	MMV016136	1	90.6667
CID 141115901	CC(C(C)(C)C)NC1=CC=NC2=CC(=NN12)C3=C(C=C(C=C3)F)Cl	PubChem	MMV016136	1	93.9759
CID 141115903	CC(C(C)(C)C)NC1=CC=NC2=CC(=NN12)C3=C(C=CC=C3Cl)F	PubChem	MMV016136	1	93.9759
CID 141124859	C1=CC=NC(=C1)C2=C3N=CC(=CN3N=C2)C4=C(C=C(C=C4)F)Cl	PubChem	MMV016136	1	90.411
CID 144685235	CC1=CC(=C(N=C1)N2C(=C3C(=CC(=NC3=N2)C(C)C)C(F)F)N)Cl	PubChem	MMV016136	1	93.9759
CID 146266713	CC1=CC(=CC(=N1)C(F)(F)F)C2=C(N=C(N3C2=NN=C3)N)C4=CC=CC=C4Cl	PubChem	MMV016136	1	91.5663
CID 146387126	CC1=CC(=CC(=N1)C(F)(F)F)C2=C(N=C(N3C2=NC=N3)N)C4=CC=C(C=C4)Cl	PubChem	MMV016136	1	92.6829
CID 146387165	C1=CC=C(C=C1)C2=C(C3=NC=NN3C(=N2)N)C4=CC(=NC(=C4)Cl)C(F)(F)F	PubChem	MMV016136	1	91.358
CID 146490640	C1=CC(=C(N=C1)CC2=NN3C(=N2)C(=C(N=C3N)C4=CC=C(C=C4)F)C5=CC(=NC=C5)Cl)F	PubChem	MMV016136	1	90.2439
CID 146490646	CC1=CC(=CC(=N1)Cl)C2=C(N=C(N3C2=NC(=N3)CC4=C(C=CC=N4)F)N)C5=CC=C(C=C5)F	PubChem	MMV016136	1	91.5663
CID 146490857	CC1=NC=CC(=C1)C2=C(N=C(N3C2=NC(=N3)CC4=NC(=CC=C4)Cl)N)C5=CC=C(C=C5)F	PubChem	MMV016136	1	91.5663
CID 157038553	CC1=CC(=CC(=N1)Cl)C2=C3N=C(C=CN3N=C2C4=CC=C(C=C4)F)N	PubChem	MMV016136	1	96.2025
CID 157123414	CC1=NC=CC(=C1)C2=C(C=C(C=C2)NC3=NN4C(=N3)C=CC=C4C5=CC=CC=C5Cl)F	PubChem	MMV016136	1	95
CID 16068897	C1=CC=NC(=C1)CNC2=CC=NC3=C(C=NN23)C4=CC(=C(C=C4)F)Cl	PubChem	MMV016136	1	90.2439
CID 21066087	C1=CC(=C(C(=C1)Cl)Cl)C2=NC3=CC=NN3C(=C2)NCC4=CC=NC=C4	PubChem	MMV016136	1	92.5
CID 24905392	CC1=CC(=NC(=C1)NC2=C3C=C(C=NC3=NN2)F)C4=CC=CC=C4Cl	PubChem	MMV016136	1	91.1392
CID 25014474	CC1=CC(=NC(=C1C)C2=CC=CC=C2Cl)NC3=C4C=C(C=NC4=NN3)F	PubChem	MMV016136	1	92.5
CID 25014475	CC1=CC(=NC(=C1C)NC2=C3C=C(C=NC3=NN2)F)C4=CC=CC=C4Cl	PubChem	MMV016136	1	92.5
CID 3231310	CC1=NC2=C(C(=NN2C(=C1)NCC3=CN=CC=C3)C)C4=CC=C(C=C4)F	PubChem	MMV016136	1	92.6829
CID 44158549	CC(C1=CC=C(C=C1)Cl)NC2=NC=NC(=C2)C3=C4N=CC=CN4N=C3N	PubChem	MMV016136	1	96.2025
CID 44159711	C1=CN2C(=C(C(=N2)N)C3=CC(=NC=N3)NCC4=CC=C(C=C4)Cl)N=C1	PubChem	MMV016136	1	90.2439
CID 6419789	C1=CC(=CC(=C1)N)C2=C3N=C(C=CN3N=C2)NC4=CC(=CC=C4)Cl	PubChem	MMV016136	1	92.1053
CID 71461493	CC1=NC2=C(C(=NN2C(=C1)NCC3=CN=CC=C3)C4=CC=C(C=C4)F)C	PubChem	MMV016136	1	92.6829
CID 90095487	C1=CC(=C(N=C1)C2=CC(=C(C=C2)F)Cl)C3=CN4C(=NC(=N4)N)C=C3	PubChem	MMV016136	1	92.5
CID 95802528	CCC1=NN2C(=CC(=NC2=C1C3=CC=C(C=C3)F)C)NCC4=CC=NC=C4	PubChem	MMV016136	1	90.4762
CID 95849175	CC1=NC2=C(C(=NN2C(=C1)NCC3=CC=NC=C3)C)C4=CC=C(C=C4)F	PubChem	MMV016136	1	92.6829
CID 9909749	C1=CC=C(C(=C1)C2=NC3=C(C=NN3C(=C2)NCC4=CN=CC=C4)Br)Cl	PubChem	MMV016136	1	91.358
CID 103706563	C1=CC=C2C(=C1)C=C(C=N2)NC(=O)C3=CC(=C(C=C3)F)Br	PubChem	MMV016838	1	90.3226
CID 106544175	C1=CC=C2C(=C1)C=C(C=N2)NC(=O)C3=C(C(=CC=C3)Br)F	PubChem	MMV016838	1	90.3226
CID 11538093	C1=CC=C2C(=C1)C=C(C=N2)NC(=O)C3=CC4=C(C=C3)C=C(C=C4)Br	PubChem	MMV016838	1	94.9153
CID 1261800	C1=CC(=CN=C1)C2=NC3=C(C=C(C=C3)Br)C(=C2)C(=O)NC4=CN=CC=C4	PubChem	MMV016838	1	96.7742
CID 1290197	C1=CC=C2C(=C1)C(=CC(=N2)C3=CC(=CC=C3)Br)C(=O)NC4=CN=CC=C4	PubChem	MMV016838	1	98.3607
CID 129303539	C1=CC=C(C(=C1)C2=C3C=CC=NC3=C4C(=C2)C=CC=N4)NC(=O)C5=CC(=CC=C5)Br	PubChem	MMV016838	1	95.2381
CID 141479011	C1=CC=C(C=C1)C2=CC=C(C=C2)C(=O)NC3=C4C(=C(C=C3)Br)C=CC=N4	PubChem	MMV016838	1	96.6667
CID 142343828	C1=CC2=C(C=C(C=C2)C(=O)NC3=CN=C(C=C3)Br)N=C1	PubChem	MMV016838	1	96.6667
CID 155287970	C1=CC(=CC2=NC=C(C=C21)Br)C(=O)NC3=CN=C(C=C3)C(F)(F)F	PubChem	MMV016838	1	92.0635
CID 156275858	C1=CC(=C2C=C(C=NC2=C1)Br)C(=O)NC3=CN=CC=C3	PubChem	MMV016838	1	96.6667
CID 162648707	CC1=CC=C(C=C1)C2=NC3=C(C=C(C=C3)F)C(=C2)C(=O)NC4=CN=CC=C4	PubChem	MMV016838	1	100
CID 16644488	CC1=CC(=C2C=C(C=CC2=N1)Br)NC(=O)C3=CC=NC=C3	PubChem	MMV016838	1	95.082
CID 17028117	CC1=CC(=C2C=C(C=CC2=N1)Br)NC(=O)C3=CC=CC=N3	PubChem	MMV016838	1	95.2381
CID 17720497	C1=CC=C2C(=C1)C(=CC(=N2)C3=CN=CC=C3)C(=O)NC4=CC=C(C=C4)Br	PubChem	MMV016838	1	95.082
CID 19592966	CC1=CC=C(C=C1)C(=O)NC2=CC=CC3=CC(=CN=C32)Br	PubChem	MMV016838	1	96.6667
CID 2166155	CCC1=CC=C(C=C1)C2=NC3=CC=CC=C3C(=C2)C(=O)NC4=CN=CC=C4	PubChem	MMV016838	1	94.8373
CID 2220478	C1C2CC3CC1CC(C2)C3NC(=O)C4=CC(=NC5=C4C=C(C=C5)Br)C6=CC=NC=C6	PubChem	MMV016838	1	91.8033
CID 2220526	CC1=CC=C(C=C1)C2=NC3=C(C=C(C=C3)Br)C(=C2)C(=O)NC4=CN=CC=C4	PubChem	MMV016838	1	100
CID 2220646	CC1=CC(=C(C=C1)C)C2=NC3=CC=CC=C3C(=C2)C(=O)NC4=CN=CC=C4	PubChem	MMV016838	1	91.3326
CID 2220749	C1=CC(=CN=C1)C2=NC3=C(C=C(C=C3)Br)C(=C2)C(=O)NC4=CC=C(C=C4)C(F)(F)F	PubChem	MMV016838	1	90.625
CID 2389718	C1=CC=C2C(=C1)C(=CC(=N2)C3=CC=NC=C3)C(=O)NC4=CC=C(C=C4)Br	PubChem	MMV016838	1	96.6667
CID 24212726	C1=CC=C2C(=C1)C=C(C=N2)NC(=O)C3=C(C=CC(=C3)Br)F	PubChem	MMV016838	1	90.3226
CID 25179906	C1=CC=C2C=C(C=CC2=C1)NC(=O)C3=CC(=NC4=C3C=C(C=C4)Br)C5=CC=NC=C5	PubChem	MMV016838	1	96.6667
CID 25180096	C1=CC=C2C=C(C=CC2=C1)NC(=O)C3=CC(=NC4=C3C=C(C=C4)Br)C5=CN=CC=C5	PubChem	MMV016838	1	95.082
CID 27449029	C1=CC=C2C(=C1)C(=CC(=N2)C3=CC=NC=C3)C(=O)NC4=CC(=CC=C4)Br	PubChem	MMV016838	1	96.6667
CID 29881088	C1=CC=C2C(=C1)C(=CC(=N2)C3=CN=CC=C3)C(=O)NC4=CC=CC=C4Br	PubChem	MMV016838	1	92.0635
CID 29881114	C1=CC=C2C(=C1)C(=CC(=N2)C3=CN=CC=C3)C(=O)NC4=C(C=C(C=C4)Br)F	PubChem	MMV016838	1	90.625
CID 3384998	CC1=CC=C(C=C1)C2=NC3=CC=CC=C3C(=C2)C(=O)NC4=CN=CC=C4	PubChem	MMV016838	1	96.0227
CID 34515336	C1=CC=C2C(=C1)C(=CC(=N2)C3=CN=CC=C3)C(=O)NC4=CC(=CC=C4)Br	PubChem	MMV016838	1	95.082
CID 3639987	CC1=C(C=CC(=C1)NC(=O)C2=CC(=NC3=CC=CC=C32)C4=CC=NC=C4)Br	PubChem	MMV016838	1	95.2381
CID 39046682	C1=CC=C2C(=C1)C(=CC(=N2)C3=CC=NC=C3)C(=O)NC4=C(C=C(C=C4)Br)F	PubChem	MMV016838	1	92.0635
CID 39315313	C1=CC=C2C(=C1)C(=CC(=N2)C3=CC=CC=N3)C(=O)NC4=C(C=C(C=C4)Br)F	PubChem	MMV016838	1	93.75
CID 39333997	C1=CC=C2C(=C1)C(=CC(=N2)C3=CC=CC=N3)C(=O)NC4=CC=CC=C4Br	PubChem	MMV016838	1	95.2381
CID 4175928	C1=CC=C2C(=C1)C(=CC(=N2)C3=CC=C(C=C3)Br)C(=O)NC4=CN=CC=C4	PubChem	MMV016838	1	98.3607
CID 5182253	C1=CC=C2C(=C1)C(=CC(=N2)C3=CC(=CC=C3)Br)C(=O)NC4=CC=NC=C4	PubChem	MMV016838	1	95.082
CID 52940470	CC1=CC(=CC(=C1)Br)NC(=O)C2=CC(=NC3=CC=CC=C32)C4=CC=NC=C4	PubChem	MMV016838	1	98.3607
CID 52940471	C1=CC=C2C(=C1)C(=CC(=N2)C3=CC=NC=C3)C(=O)NC4=CC=CC=C4Br	PubChem	MMV016838	1	93.5484
CID 52940474	C1=CC=C2C(=C1)C(=CC(=N2)C3=CC=NC=C3)C(=O)NC4=C(C(=CC=C4)F)Br	PubChem	MMV016838	1	92.0635
CID 52940665	CC1=CC(=CC(=C1)Br)C(=O)NC2=CC3=CC=CC=C3N=C2	PubChem	MMV016838	1	96.6667
CID 52946710	CC1=C(C(=CC=C1)C(=O)NC2=CC3=CC=CC=C3N=C2)Br	PubChem	MMV016838	1	93.5484
CID 78814528	C1=CC=C2C(=C1)C(=CC=N2)C(=O)NC3=CC=CC=C3Br	PubChem	MMV016838	1	90
CID 797077	CC1=CC=C(C=C1)C(=O)NC2=C3C(=C(C=C2)Br)C=CC=N3	PubChem	MMV016838	1	96.6667
CID 899135	C1=CC(=CN=C1)C2=NC3=C(C=C(C=C3)Br)C(=C2)C(=O)N	PubChem	MMV016838	1	90
CID 902789	CC1=C(C=C(C=C1)C(=O)NC2=CC=CC3=C2N=CC=C3)Br	PubChem	MMV016838	1	93.5484
CID 952447	C1=CC2=C(C(=C1)NC(=O)C3=CC(=CC=C3)Br)N=CC=C2	PubChem	MMV016838	1	94.9153
CID 121573750	CC1=CC(=NC2=NC(=NN12)C(=O)NCC3=CC(=C(C=C3)N4CCNCC4)F)C	PubChem	MMV019087	1	91.4729
CID 133764524	CC1=CC(=NC2=NC(=NN12)C(=O)NCC(C3=CC=C(C=C3)F)N4CCOCC4)C	PubChem	MMV019087	1	92.9134
CID 133939417	CC1=CC(=NC2=NC(=NN12)C(=O)NC(CN3CCOCC3)C4=CC=CC=C4)C	PubChem	MMV019087	1	91.0569
CID 16498015	CC1=CC(=NC2=NC(=NN12)SCC(=O)NC3=C(C=CC(=C3)C(F)(F)F)N4CCOCC4)C	PubChem	MMV019087	1	93.3333
CID 17520489	CCN(CC)C1=C(C=C(C=C1)C(F)(F)F)NC(=O)C2=NN3C(=CC=NC3=N2)C	PubChem	MMV019087	1	96.9786
CID 19449387	CC1=NC2=CC(=NN2C(=C1)C(F)(F)F)C(=O)NC3=CC=CC(=C3)CN4CCOCC4	PubChem	MMV019087	1	95.2381
CID 19455844	CC1=NC2=CC(=NN2C(=C1)C(C(F)(F)F)(F)F)C(=O)NC3=CC=CC(=C3)CN4CCOCC4	PubChem	MMV019087	1	95.2381
CID 19497374	CC1=CC(=C2C(=NN(C2=N1)CC(=O)NC3=CC=CC(=C3)CN4CCOCC4)C)C(F)F	PubChem	MMV019087	1	92.9134
CID 19499299	CC1=NN(C2=C1C(=CC(=N2)C(F)F)C(F)F)CC(=O)NC3=CC=CC(=C3)CN4CCOCC4	PubChem	MMV019087	1	92.0635
CID 19503843	CC1=CC(=C2C(=NN(C2=N1)CC(=O)NC3=CC=CC(=C3)CN4CCOCC4)C)C(F)(F)F	PubChem	MMV019087	1	94.5736
CID 2096770	CC1=CC(=NC2=NC(=NN12)C(=O)NC3=CC=CC=C3N4CCOCC4)C	PubChem	MMV019087	1	96.8254
CID 24361363	CC1=CC(=NC2=NC(=NN12)C(=O)OC(C)C(=O)NC3=C(C=CC(=C3)C(F)(F)F)N4CCOCC4)C	PubChem	MMV019087	1	94.2029
CID 2477795	CC1=CC=NC2=NC(=NN12)C(=O)NC3=C(C=CC(=C3)C(F)(F)F)N4CCCCC4	PubChem	MMV019087	1	95.6897
CID 2489078	CC1=CC(=NC2=NC(=NN12)C(=O)NC3=C(C=CC(=C3)C(F)(F)F)N4CCOCC4)C	PubChem	MMV019087	1	100
CID 25414352	CCN(CC)C1=C(C=C(C=C1)C(F)(F)F)NC(=O)C2=NN3C(=CC(=NC3=N2)C)C	PubChem	MMV019087	1	98.1205
CID 26972797	CC1=CC(=NC2=NC(=NN12)C(=O)N(C)CC3=CC=C(C=C3)N4CCOCC4)C	PubChem	MMV019087	1	90.4762
CID 27826794	CC1=C(C(=NC2=NC(=NN12)SC)C)CC(=O)NC3=C(C=CC(=C3)C(F)(F)F)N4CCOCC4	PubChem	MMV019087	1	91.3043
CID 31443919	CC1=CC(=NC2=NC(=NN12)C(=O)NCC3=CC=CC=C3CN4CCOCC4)C	PubChem	MMV019087	1	92.8
CID 31524455	CC1=CC(=NC2=NC(=NN12)C(=O)NC3=C(C=CC(=C3)C(F)(F)F)N(C)C)C	PubChem	MMV019087	1	96.3217
CID 33233271	CC1=CC(=NC2=NC(=NN12)C(=O)N3CCN(CC3)C4=CC=CC(=C4)C(F)(F)F)C	PubChem	MMV019087	1	92.562
CID 35769960	CC1=CC(=NC2=NC(=NN12)C(=O)NC3=C(C=CC(=C3)C(F)(F)F)N4CCCCC4)C	PubChem	MMV019087	1	96.7283
CID 40180757	CC1=CC(=NC2=NC(=NN12)C(=O)OCC(=O)NC3=C(C=CC(=C3)C(F)(F)F)N4CCOCC4)C	PubChem	MMV019087	1	94.2029
CID 4110369	CC1=NC2=NC(=NN2C(=C1)C(F)F)C(=O)NC3=CC=C(C=C3)C(=O)N4CCOCC4	PubChem	MMV019087	1	93.6508
CID 46820842	CC1=NN2C(=C(C(=NC2=C1)C)CCC(=O)NC3=C(C=CC(=C3)C(F)(F)F)N4CCOCC4)C	PubChem	MMV019087	1	94.0299
CID 47788517	CC1=CC(=NC2=NC(=NN12)C(=O)NCC3=CC=CC=C3N4CCOCC4)C	PubChem	MMV019087	1	94.4882
CID 50814985	CC1=CC=C(C=C1)C2=NC3=NC(=NN3C(=C2)C(F)(F)F)C(=O)N4CCOCC4	PubChem	MMV019087	1	94.3089
CID 55362849	CC1=C(C(=NC2=NC=NN12)C)CCC(=O)NC3=C(C=CC(=C3)C(F)(F)F)N4CCOCC4	PubChem	MMV019087	1	94.7368
CID 55581248	CC1=CC(=NC(=N1)N2C(=C(C(=N2)C)CC(=O)NC3=C(C=CC(=C3)C(F)(F)F)N4CCOCC4)C)C	PubChem	MMV019087	1	93.8462
CID 56304852	CC1=CC(=NC2=NC(=NN12)C(=O)NCC(C3=CC=C(C=C3)C(F)(F)F)N4CCOCC4)C	PubChem	MMV019087	1	94.4882
CID 60416101	CC1=CC(=NC2=NC(=NN12)C(=O)NCC(C3=CC=CC=C3)N4CCOCC4)C	PubChem	MMV019087	1	91.0569
CID 652430	C1COCCN1C(=O)C2=NN3C(=CC(=NC3=N2)C4=CC=CC=C4)C(F)(F)F	PubChem	MMV019087	1	93.4426
CID 7551401	CC1=CC=NC2=NC(=NN12)C(=O)NC3=C(C=CC(=C3)C(F)(F)F)N4CCOCC4	PubChem	MMV019087	1	99.2248
CID 8895467	CC1=CC(=NC2=NC(=NN12)C(=O)NC3=C(C=CC(=C3)C(F)(F)F)N4CCCC4)C	PubChem	MMV019087	1	97.0014
BDBM23992	O=C1Nc2ccccc2C11NN=C(S1)c1ccccc1	BindingDB	MMV019189	1	90.7463	Human A disintegrin and metalloproteinase with thrombospondin motifs (IC50: 2.42E+4nM, PDB 2RJQ,3B8Z,3HY7,3HY9,3HYG,3LJT,6YJM)
BDBM23995	Cc1ccc2NC(=O)C3(NN=C(S3)c3ccccc3)c2c1	BindingDB	MMV019189	1	93.4172	Human A disintegrin and metalloproteinase with thrombospondin motifs (IC50: 1.11E+4nM, PDB 2RJQ,3B8Z,3HY7,3HY9,3HYG,3LJT,6YJM)
BDBM23996	CCc1ccc2NC(=O)C3(NN=C(S3)c3ccccc3)c2c1	BindingDB	MMV019189	1	92.5329	Human A disintegrin and metalloproteinase with thrombospondin motifs (IC50: 9.60E+3nM, PDB 2RJQ,3B8Z,3HY7,3HY9,3HYG,3LJT,6YJM)
BDBM23998	Cc1ccc(cc1)C1=NNC2(S1)C(=O)Nc1ccccc21	BindingDB	MMV019189	1	90.855	Human A disintegrin and metalloproteinase with thrombospondin motifs (IC50: 3.70E+3nM, PDB 2RJQ,3B8Z,3HY7,3HY9,3HYG,3LJT,6YJM)
BDBM23999	Cc1ccc(cc1)C1=NNC2(S1)C(=O)Nc1ccc(C)cc21	BindingDB	MMV019189	1	93.4414	Human A disintegrin and metalloproteinase with thrombospondin motifs (IC50: 3.00E+3nM, PDB 2RJQ,3B8Z,3HY7,3HY9,3HYG,3LJT,6YJM)
BDBM24000	CCc1ccc2NC(=O)C3(NN=C(S3)c3ccc(C)cc3)c2c1	BindingDB	MMV019189	1	92.5602	Human A disintegrin and metalloproteinase with thrombospondin motifs (IC50: 1.90E+3nM, PDB 2RJQ,3B8Z,3HY7,3HY9,3HYG,3LJT,6YJM)
BDBM24001	CCCc1ccc2c(NC(=O)C22NN=C(S2)c2ccc(C)cc2)c1	BindingDB	MMV019189	1	91.5205	Human A disintegrin and metalloproteinase with thrombospondin motifs (IC50: 1.40E+3nM, PDB 2RJQ,3B8Z,3HY7,3HY9,3HYG,3LJT,6YJM)
BDBM24003	COc1ccc(cc1)C1=NNC2(S1)C(=O)Nc1ccc(C)cc21	BindingDB	MMV019189	1	91.4863	Human A disintegrin and metalloproteinase with thrombospondin motifs (IC50: 2.50E+3nM, PDB 2RJQ,3B8Z,3HY7,3HY9,3HYG,3LJT,6YJM)
BDBM24004	CCc1ccc2NC(=O)C3(NN=C(S3)c3ccc(OC)cc3)c2c1	BindingDB	MMV019189	1	90.6429	Human A disintegrin and metalloproteinase with thrombospondin motifs (IC50: 1.40E+3nM, PDB 2RJQ,3B8Z,3HY7,3HY9,3HYG,3LJT,6YJM)
BDBM24012	COc1ccc(cc1)C1=NNC2(S1)C(=O)Nc1cc(C)ccc21	BindingDB	MMV019189	1	91.1936	Human A disintegrin and metalloproteinase with thrombospondin motifs (IC50: 1.40E+3nM, PDB 2RJQ,3B8Z,3HY7,3HY9,3HYG,3LJT,6YJM)
BDBM43366	CC(C)c1ccc2NC(=O)C3(NN=C(S3)c3ccccc3)c2c1	BindingDB	MMV019189	1	91.6667	Human E3 ubiquitin-protein ligase Mdm2 (EC50: 1.42E+3nM, PDB 1RV1,1T4E,1T4F,1YCR,1Z1M,2AXI,2C6A,2C6B,2GV2,2HDP,2LZG,2M86,2MPS,2RUH,2VJE,2VJF,3EQS,3G03,3IUX,3IWY,3JZK,3JZR,3JZS,3LBK,3LBL,3LNJ,3LNZ,3TJ2,3TPX,3TU1,3V3B,3VBG,3VZV,3W69,4DIJ,4ERE,4ERF,4HBM,4HFZ,4HG7,4JV7,4JV9,4JVE,4JVR,4JWR,4MDN,4MDQ,4OAS,4OBA,4OCC,4ODE,4ODF,4OGN,4OGT,4OGV,4OQ3,4QO4,4QOC,4UD7,4UE1,4UMN,4WT2,4XXB,4ZFI,4ZGK,4ZYC,4ZYF,4ZY…
CID 1085350	CC1=C2C(=CC=C1)[C@]3(C(=O)N2)NN=C(S3)C4=CC=CC=C4	PubChem	MMV019189	1	98.4079
CID 1085362	CC(C)C1=CC2=C(C=C1)NC(=O)[C@@]23NN=C(S3)C4=CC=CC=C4	PubChem	MMV019189	1	97.9167
CID 1085363	CC(C)C1=CC2=C(C=C1)NC(=O)[C@]23NN=C(S3)C4=CC=CC=C4	PubChem	MMV019189	1	97.9167
CID 11507626	CC1=CC(=CC=C1)C2=NNC3(S2)C4=CC=CC=C4NC3=O	PubChem	MMV019189	1	97.8723
CID 129607782	C1=CC=C2C(=C1)C=CC=C2C3=NN[C@]4(S3)C5=CC=CC=C5NC4=O	PubChem	MMV019189	1	96.7742
CID 129607783	C1=CC=C2C(=C1)C=CC=C2C3=NN[C@@]4(S3)C5=CC=CC=C5NC4=O	PubChem	MMV019189	1	96.7742
CID 141480598	CC1=CC2=C(C=C1)C3(C(=O)N2)NN=C(S3)C4=CC=CC=C4	PubChem	MMV019189	1	97.8723
CID 141480618	CC1=C2C(=C(C=C1)C)NC(=O)C23NN=C(S3)C4=CC=CC=C4	PubChem	MMV019189	1	98.9474
CID 155223864	CC1=CC=C(C=C1)C2=NNC3(S2)C4=C(C=CC(=C4)F)NC3=O	PubChem	MMV019189	1	93.8776
CID 24752940	CC1=CC(=C2C(=C1)C3(C(=O)N2)NN=C(S3)C4=CC=CC=C4)C	PubChem	MMV019189	1	98.9474
CID 24753023	CCCC1=CC2=C(C=C1)C3(C(=O)N2)NN=C(S3)C4=CC=C(C=C4)C	PubChem	MMV019189	1	95.5725
CID 24753027	CCC1=CC2=C(C=C1)NC(=O)C23NN=C(S3)C4=CC=C(C=C4)F	PubChem	MMV019189	1	95.6555
CID 3136571	CCC1=CC2=C(C=C1)NC(=O)C23NN=C(S3)C4=CC=CC=C4	PubChem	MMV019189	1	96.1217
CID 3136575	CC1=CC2=C(C=C1)NC(=O)C23NN=C(S3)C4=CC=CC=C4	PubChem	MMV019189	1	97.8723
CID 3136666	CC1=CC=C(C=C1)C2=NNC3(S2)C4=CC=CC=C4NC3=O	PubChem	MMV019189	1	97.8723
CID 3136668	CCC1=CC2=C(C=C1)NC(=O)C23NN=C(S3)C4=CC=C(C=C4)C	PubChem	MMV019189	1	96.9072
CID 3154349	CC1=C(C2=C(C=C1)C3(C(=O)N2)NN=C(S3)C4=CC=CC=C4)C	PubChem	MMV019189	1	100
CID 3154378	CC1=C2C(=CC=C1)C3(C(=O)N2)NN=C(S3)C4=CC=CC=C4	PubChem	MMV019189	1	98.4079
CID 3154392	CC(C)C1=CC2=C(C=C1)NC(=O)C23NN=C(S3)C4=CC=CC=C4	PubChem	MMV019189	1	97.9167
CID 3872724	CC1=CC=C(C=C1)C2=NNC3(S2)C4=C(C=CC(=C4)C)NC3=O	PubChem	MMV019189	1	98.9474
CID 69266863	CCC1=CC2=C(C=C1)NC(=O)C23NN=C(S3)C4=CC=C(C=C4)C(C)(C)C	PubChem	MMV019189	1	95.5672
CID 700842	CC1=CC=C(C=C1)C2=NN[C@@]3(S2)C4=C(C=CC(=C4)C)NC3=O	PubChem	MMV019189	1	98.9474
CID 700845	CC1=CC=C(C=C1)C2=NN[C@]3(S2)C4=C(C=CC(=C4)C)NC3=O	PubChem	MMV019189	1	98.9474
CID 7013611	CC1=C2C(=CC=C1)[C@@]3(C(=O)N2)NN=C(S3)C4=CC=CC=C4	PubChem	MMV019189	1	98.4079
CID 7038133	CCC1=CC2=C(C=C1)NC(=O)[C@@]23NN=C(S3)C4=CC=CC=C4	PubChem	MMV019189	1	96.1217
CID 707229	CC1=CC2=C(C=C1)NC(=O)[C@@]23NN=C(S3)C4=CC=CC=C4	PubChem	MMV019189	1	97.8723
CID 707233	CC1=CC2=C(C=C1)NC(=O)[C@]23NN=C(S3)C4=CC=CC=C4	PubChem	MMV019189	1	97.8723
CID 707235	CC1=CC=C(C=C1)C2=NN[C@@]3(S2)C4=CC=CC=C4NC3=O	PubChem	MMV019189	1	97.8723
CID 707237	CC1=CC=C(C=C1)C2=NN[C@]3(S2)C4=CC=CC=C4NC3=O	PubChem	MMV019189	1	97.8723
CID 726100	CCC1=CC2=C(C=C1)NC(=O)[C@@]23NN=C(S3)C4=CC=C(C=C4)C	PubChem	MMV019189	1	96.9072
CID 726101	CCC1=CC2=C(C=C1)NC(=O)[C@]23NN=C(S3)C4=CC=C(C=C4)C	PubChem	MMV019189	1	96.9072
CID 753643	CCC1=CC2=C(C=C1)NC(=O)[C@]23NN=C(S3)C4=CC=CC=C4	PubChem	MMV019189	1	96.1217
CID 823972	CC1=C(C2=C(C=C1)[C@]3(C(=O)N2)NN=C(S3)C4=CC=CC=C4)C	PubChem	MMV019189	1	100
CID 823974	CC1=C(C2=C(C=C1)[C@@]3(C(=O)N2)NN=C(S3)C4=CC=CC=C4)C	PubChem	MMV019189	1	100
BDBM91001	COc1cccc(C2CC(=NN2C(=O)c2ccco2)c2cccs2)c1O	BindingDB	MMV019234	1	91.3589	Human Corticotropin-releasing factor-binding protein (IC50: 1.51E+3nM)
CID 100670356	COC1=C(C=C(C=C1)C2CC(=NN2C(=O)C3=CC=CO3)C4=CSC=C4)O	PubChem	MMV019234	1	96.9697
CID 16256229	CC(=O)C1=CC=C(C=C1)OCC(=O)N2C(CC(=N2)C3=CC=CS3)C4=CC=CO4	PubChem	MMV019234	1	91.2621
CID 16259565	COC1=CC(=CC(=C1OC)OC)C2CC(=NN2C(=O)C3=CC=CO3)C4=CC=CS4	PubChem	MMV019234	1	99.5287
CID 16269286	COC1=CC=CC(=C1)C2=NN(C(C2)C3=CC=CS3)C(=O)C4=CC=CO4	PubChem	MMV019234	1	96.9072
CID 16302653	CC1=CC(=C(O1)C)C(=O)OCC(=O)N2C(CC(=N2)C3=CC=CS3)C4=CC(=C(C=C4)OC)OC	PubChem	MMV019234	1	91.7431
CID 16315107	COC1=C(C=C(C=C1)C2CC(=NN2C(=O)CSC3=NN=C(O3)C4=CC=CO4)C5=CC=CS5)OC	PubChem	MMV019234	1	90.9091
CID 16324903	CC(=O)C1=CC=C(C=C1)OCC(=O)N2C(CC(=N2)C3=CC=CS3)C4=CC(=C(C=C4)OC)OC	PubChem	MMV019234	1	91.5888
CID 16336014	C1C(N(N=C1C2=CC=CS2)C(=O)C3=CC=CO3)C4=CC(=CC=C4)O	PubChem	MMV019234	1	96.74
CID 16340507	CC(=O)C1=CC(=CC=C1)OCC(=O)N2C(CC(=N2)C3=CC=CS3)C4=CC(=C(C=C4)OC)OC	PubChem	MMV019234	1	91.5888
CID 16345272	CC(=O)C1=CC=CC=C1OCC(=O)N2C(CC(=N2)C3=CC=CS3)C4=CC(=C(C=C4)OC)OC	PubChem	MMV019234	1	90.7407
CID 16501121	CC(C)OC1=C(C=C(C=C1)C(=O)OCC(=O)N2C(CC(=N2)C3=CC=CS3)C4=CC=CO4)OC	PubChem	MMV019234	1	91.7431
CID 16516086	CCOC1=C(C=C(C=C1)C(=O)OCC(=O)N2C(CC(=N2)C3=CC=CS3)C4=CC=CO4)OC	PubChem	MMV019234	1	91.7431
CID 16522203	COC1=CC=CC(=C1)C(=O)OCC(=O)N2C(CC(=N2)C3=CC=CS3)C4=CC=CO4	PubChem	MMV019234	1	91.4286
CID 16522395	COC1=CC(=CC(=C1OC)OC)C(=O)OCC(=O)N2C(CC(=N2)C3=CC=CS3)C4=CC=CO4	PubChem	MMV019234	1	91.7431
CID 16523378	COC1=CC=CC(=C1OC)C(=O)OCC(=O)N2C(CC(=N2)C3=CC=CS3)C4=CC=CO4	PubChem	MMV019234	1	92.5926
CID 16524978	COC1=C(C=C(C=C1)C(=O)OCC(=O)N2C(CC(=N2)C3=CC=CS3)C4=CC=CO4)OC	PubChem	MMV019234	1	93.4579
CID 16525501	CCC(=O)C1=CC=C(C=C1)OCC(=O)N2C(CC(=N2)C3=CC=CS3)C4=CC(=C(C=C4)OC)OC	PubChem	MMV019234	1	90.7407
CID 16527889	CCOC1=C(C=C(C=C1)C(=O)OCC(=O)N2C(CC(=N2)C3=CC=CS3)C4=CC=CO4)OCC	PubChem	MMV019234	1	90.7407
CID 16540535	COC1=C(C=C(C=C1)C2CC(=NN2C(=O)COC(=O)C3=CC=CO3)C4=CC=CS4)OC	PubChem	MMV019234	1	93.4579
CID 16545333	CC(=O)C1=CC(=C(C=C1)OCC(=O)N2C(CC(=N2)C3=CC=CS3)C4=CC(=C(C=C4)OC)OC)OC	PubChem	MMV019234	1	91.5888
CID 16545474	COC1=C(C=C(C=C1)C2CC(=NN2C(=O)COC3=CC=C(C=C3)C(=O)N)C4=CC=CS4)OC	PubChem	MMV019234	1	90.7407
CID 16600232	COC1=C(C=CC(=C1)C(=O)OC)OCC(=O)N2C(CC(=N2)C3=CC=CS3)C4=CC=CO4	PubChem	MMV019234	1	93.4579
CID 18138369	CC(=O)C1=CC(=C(C=C1)OCC(=O)N2C(CC(=N2)C3=CC=CS3)C4=CC=CO4)OC	PubChem	MMV019234	1	94.3396
CID 18138650	CCOC1=C(C=CC(=C1)C#N)OCC(=O)N2C(CC(=N2)C3=CC=CS3)C4=CC=CO4	PubChem	MMV019234	1	90.566
CID 1878602	COC1=C(C=C(C=C1)[C@H]2C=C(NN2C(=O)C3=CC=CO3)C4=CC=CS4)OC	PubChem	MMV019234	1	92.1569
CID 1878603	COC1=C(C=C(C=C1)[C@@H]2C=C(NN2C(=O)C3=CC=CO3)C4=CC=CS4)OC	PubChem	MMV019234	1	92.1569
CID 24362064	COC1=C(C=C(C=C1)C2CC(=NN2C(=O)COC3=CC=C(C=C3)C=O)C4=CC=CS4)OC	PubChem	MMV019234	1	92.4528
CID 24362098	COC1=C(C=C(C=C1)C2CC(=NN2C(=O)COC3=CC=CC=C3C=O)C4=CC=CS4)OC	PubChem	MMV019234	1	91.5888
CID 24385109	CC(=O)C1=CC(=C(C=C1)OCC(=O)OCC(=O)N2C(CC(=N2)C3=CC=CS3)C4=CC=CS4)OC	PubChem	MMV019234	1	90.7407
CID 24387199	COC1=C(C=C(C=C1)C=O)OCC(=O)N2C(CC(=N2)C3=CC=CS3)C4=CC(=C(C=C4)OC)OC	PubChem	MMV019234	1	91.5888
CID 25518177	CCC(=O)C1=CC=C(C=C1)OCC(=O)N2[C@H](CC(=N2)C3=CC=CS3)C4=CC(=C(C=C4)OC)OC	PubChem	MMV019234	1	90.7407
CID 25518179	CCC(=O)C1=CC=C(C=C1)OCC(=O)N2[C@@H](CC(=N2)C3=CC=CS3)C4=CC(=C(C=C4)OC)OC	PubChem	MMV019234	1	90.7407
CID 2974184	CCOC(=O)COC1=CC=CC=C1C2CC(=NN2C(=O)C3=CC=CO3)C4=CC=CS4	PubChem	MMV019234	1	91.3127
CID 3162035	COC1=CC=CC(=C1O)C2CC(=NN2C(=O)C3=CC=CO3)C4=CC=CS4	PubChem	MMV019234	1	97.0297
CID 3284119	COC1=C(C=C(C=C1)C2CC(=NN2C(=O)COC(=O)C=CC3=CC=CO3)C4=CC=CS4)OC	PubChem	MMV019234	1	92.5926
CID 3578965	C1C(N(N=C1C2=CC=CS2)C(=O)C3=CC=CO3)C4=CC=CC=C4	PubChem	MMV019234	1	94.68
CID 3618100	COC1=C(C=C(C=C1)C2CC(=NN2C(=O)COC(=O)C3=CC=CS3)C4=CC=CS4)OC	PubChem	MMV019234	1	92.4528
CID 3746211	COC1=CC=CC(=C1)C2=NN(C(C2)C3=CC=CO3)C(=O)C4=CC=CS4	PubChem	MMV019234	1	95.8333
CID 3785596	COC1=C(C=C(C=C1)C2=NN(C(C2)C3=CC=CS3)C(=O)C4=CC=CO4)OC	PubChem	MMV019234	1	100
CID 3958216	CC1=CC=C(O1)C=CC(=O)OCC(=O)N2C(CC(=N2)C3=CC=CS3)C4=CC(=C(C=C4)OC)OC	PubChem	MMV019234	1	91.7431
CID 39907959	CC(=O)C1=CC(=C(C=C1)OCC(=O)N2[C@H](CC(=N2)C3=CC=CO3)C4=CC=CS4)OC	PubChem	MMV019234	1	94.3396
CID 39907961	CC(=O)C1=CC(=C(C=C1)OCC(=O)N2[C@@H](CC(=N2)C3=CC=CO3)C4=CC=CS4)OC	PubChem	MMV019234	1	94.3396
CID 40862445	COC1=C(C=C(C=C1)[C@@H]2CC(=NN2C(=O)CSC3=NN=C(O3)C4=CC=CO4)C5=CC=CS5)OC	PubChem	MMV019234	1	90.9091
CID 40862451	COC1=C(C=C(C=C1)[C@H]2CC(=NN2C(=O)CSC3=NN=C(O3)C4=CC=CO4)C5=CC=CS5)OC	PubChem	MMV019234	1	90.9091
CID 41061192	CC(=O)C1=CC(=CC=C1)OCC(=O)N2[C@@H](CC(=N2)C3=CC=CS3)C4=CC(=C(C=C4)OC)OC	PubChem	MMV019234	1	91.5888
CID 41061194	CC(=O)C1=CC(=CC=C1)OCC(=O)N2[C@H](CC(=N2)C3=CC=CS3)C4=CC(=C(C=C4)OC)OC	PubChem	MMV019234	1	91.5888
CID 41092638	CCOC(=O)COC1=CC=CC=C1[C@@H]2CC(=NN2C(=O)C3=CC=CO3)C4=CC=CS4	PubChem	MMV019234	1	91.3127
CID 4282320	CC1=CC=C(S1)C(=O)OCC(=O)N2C(CC(=N2)C3=CC=CS3)C4=CC(=C(C=C4)OC)OC	PubChem	MMV019234	1	91.5888
CID 4678785	COC1=C(C=C(C=C1)C2CC(=NN2C(=O)C3=CC=CO3)C4=CC=CS4)OC	PubChem	MMV019234	1	100
CID 5178393	CC1=C(SC=C1)C(=O)OCC(=O)N2C(CC(=N2)C3=CC=CS3)C4=CC(=C(C=C4)OC)OC	PubChem	MMV019234	1	91.5888
CID 5782422	COC1=C(C=C(C=C1)C2CC(=NN2C(=O)COC(=O)/C=C/C3=CC=CO3)C4=CC=CS4)OC	PubChem	MMV019234	1	92.5926
CID 5969688	CC1=CC=C(O1)/C=C/C(=O)OCC(=O)N2C(CC(=N2)C3=CC=CS3)C4=CC(=C(C=C4)OC)OC	PubChem	MMV019234	1	91.7431
CID 7150525	C1[C@H](N(N=C1C2=CC=CS2)C(=O)C3=CC=CO3)C4=CC(=CC=C4)O	PubChem	MMV019234	1	96.74
CID 7150526	C1[C@@H](N(N=C1C2=CC=CS2)C(=O)C3=CC=CO3)C4=CC(=CC=C4)O	PubChem	MMV019234	1	96.74
CID 7177543	COC1=CC=CC(=C1)C2=NN([C@@H](C2)C3=CC=CO3)C(=O)C4=CC=CS4	PubChem	MMV019234	1	95.8333
CID 7177544	COC1=CC=CC(=C1)C2=NN([C@H](C2)C3=CC=CO3)C(=O)C4=CC=CS4	PubChem	MMV019234	1	95.8333
CID 7186194	COC1=CC=CC(=C1)C(=O)N2[C@@H](CC(=N2)C3=CC=CS3)C4=CC=CO4	PubChem	MMV019234	1	95.8333
CID 7186195	COC1=CC=CC(=C1)C(=O)N2[C@H](CC(=N2)C3=CC=CS3)C4=CC=CO4	PubChem	MMV019234	1	95.8333
CID 7248388	COC1=CC=CC(=C1O)[C@@H]2CC(=NN2C(=O)C3=CC=CO3)C4=CC=CS4	PubChem	MMV019234	1	97.0297
CID 7248389	COC1=CC=CC(=C1O)[C@H]2CC(=NN2C(=O)C3=CC=CO3)C4=CC=CS4	PubChem	MMV019234	1	97.0297
CID 7474714	COC1=C(C=C(C=C1)[C@@H]2CC(=NN2C(=O)C3=CC=CO3)C4=CC=CS4)OC	PubChem	MMV019234	1	100
CID 7474715	COC1=C(C=C(C=C1)[C@H]2CC(=NN2C(=O)C3=CC=CO3)C4=CC=CS4)OC	PubChem	MMV019234	1	100
CID 7479627	COC1=C(C=C(C=C1)C2=NN([C@@H](C2)C3=CC=CS3)C(=O)C4=CC=CO4)OC	PubChem	MMV019234	1	100
CID 7479629	COC1=C(C=C(C=C1)C2=NN([C@H](C2)C3=CC=CS3)C(=O)C4=CC=CO4)OC	PubChem	MMV019234	1	100
CID 7760049	COC1=CC=C(C=C1)C2=NN([C@@H](C2)C3=CC=CO3)C(=O)COC(=O)C4=CC=CS4	PubChem	MMV019234	1	91.4286
CID 7760050	COC1=CC=C(C=C1)C2=NN([C@H](C2)C3=CC=CO3)C(=O)COC(=O)C4=CC=CS4	PubChem	MMV019234	1	91.4286
CID 7984844	COC1=CC=CC(=C1)C2=NN([C@@H](C2)C3=CC=CS3)C(=O)C4=CC=CO4	PubChem	MMV019234	1	96.9072
CID 7984845	COC1=CC=CC(=C1)C2=NN([C@H](C2)C3=CC=CS3)C(=O)C4=CC=CO4	PubChem	MMV019234	1	96.9072
CID 8006444	CC(=O)C1=CC=C(C=C1)OCC(=O)N2[C@@H](CC(=N2)C3=CC=CS3)C4=CC=CO4	PubChem	MMV019234	1	91.2621
CID 8006445	CC(=O)C1=CC=C(C=C1)OCC(=O)N2[C@H](CC(=N2)C3=CC=CS3)C4=CC=CO4	PubChem	MMV019234	1	91.2621
CID 8096296	COC1=CC(=CC(=C1OC)OC)[C@@H]2CC(=NN2C(=O)C3=CC=CO3)C4=CC=CS4	PubChem	MMV019234	1	99.5287
CID 8096298	COC1=CC(=CC(=C1OC)OC)[C@H]2CC(=NN2C(=O)C3=CC=CO3)C4=CC=CS4	PubChem	MMV019234	1	99.5287
CID 951481	C1[C@@H](N(N=C1C2=CC=CS2)C(=O)C3=CC=CO3)C4=CC=CC=C4	PubChem	MMV019234	1	94.68
CID 951482	C1[C@H](N(N=C1C2=CC=CS2)C(=O)C3=CC=CO3)C4=CC=CC=C4	PubChem	MMV019234	1	94.68
CID 97354672	COC1=CC(=C(C=C1)C2=NN(C(C2)C3=CC=CS3)C(=O)C4=CC=CO4)OC	PubChem	MMV019234	1	99.0099
CID 110191319	COC(=O)C(CC1=CC=CC=C1)NC(=O)C2=CC=CC=C2N	PubChem	MMV019551	1	93.5065
CID 138391831	CCOC(=O)C(C)NC1=CC=CC=C1C(=O)NC(C)C2=CC=CC=C2	PubChem	MMV019551	1	91.1392
CID 154389053	CC(C)CC(C(=O)OC)NC(=O)C1=CC=CC=C1NC2=CC=CC=C2	PubChem	MMV019551	1	95
CID 2883262	CCC(C)C(C(=O)O)NC(=O)C1=CC=CC=C1NC(=O)C2=CC=CC=C2	PubChem	MMV019551	1	91.8057
CID 2883359	CC1=CC=C(C=C1)C(=O)NC2=CC=CC=C2C(=O)NC(C)C(=O)O	PubChem	MMV019551	1	93.7452
CID 4411175	CCC(C(=O)OC)NC(=O)C1=CC=CC=C1NC(=O)C2=CC=C(C=C2)C	PubChem	MMV019551	1	100
CID 71195135	CC(C)CC(C(=O)OC)NC(=O)C1=C(C=C(C=C1)C(=O)N(C(C)C)C(C)C)NC(C)C	PubChem	MMV019551	1	90.2439
CID 73924789	CC(=O)NC1=CC=CC=C1C(=O)N[C@H](CC2=CC=CC=C2F)C(=O)OC	PubChem	MMV019551	1	92.6829
CID 73924790	CC(=O)NC1=CC=CC=C1C(=O)N[C@H](CC2=CC(=CC=C2)F)C(=O)OC	PubChem	MMV019551	1	92.6829
CID 73924791	CC(=O)NC1=CC=CC=C1C(=O)N[C@H](CC2=CC=C(C=C2)F)C(=O)OC	PubChem	MMV019551	1	92.6829
CID 73924808	CC(=O)NC1=CC=CC=C1C(=O)N[C@H](CC2=CC=CC=C2C(F)(F)F)C(=O)OC	PubChem	MMV019551	1	91.5663
CID 73924809	CC(=O)NC1=CC=CC=C1C(=O)N[C@H](CC2=CC(=CC=C2)C(F)(F)F)C(=O)OC	PubChem	MMV019551	1	91.5663
CID 73924810	CC(=O)NC1=CC=CC=C1C(=O)N[C@H](CC2=CC=C(C=C2)C(F)(F)F)C(=O)OC	PubChem	MMV019551	1	91.5663
CID 73934195	CC(=O)NC1=CC=CC=C1C(=O)N[C@@H](CC2=CC=CC=C2F)C(=O)OC	PubChem	MMV019551	1	92.6829
CID 73934196	CC(=O)NC1=CC=CC=C1C(=O)N[C@@H](CC2=CC(=CC=C2)F)C(=O)OC	PubChem	MMV019551	1	92.6829
CID 73934197	CC(=O)NC1=CC=CC=C1C(=O)N[C@@H](CC2=CC=C(C=C2)F)C(=O)OC	PubChem	MMV019551	1	92.6829
CID 73934214	CC(=O)NC1=CC=CC=C1C(=O)N[C@@H](CC2=CC=CC=C2C(F)(F)F)C(=O)OC	PubChem	MMV019551	1	91.5663
CID 73934215	CC(=O)NC1=CC=CC=C1C(=O)N[C@@H](CC2=CC(=CC=C2)C(F)(F)F)C(=O)OC	PubChem	MMV019551	1	91.5663
CID 73934216	CC(=O)NC1=CC=CC=C1C(=O)N[C@@H](CC2=CC=C(C=C2)C(F)(F)F)C(=O)OC	PubChem	MMV019551	1	91.5663
CID 89657969	COC(=O)C(CS)NC(=O)C1=CC=CC=C1NC2=CC=CC=C2C(=O)NC(CS)C(=O)SC	PubChem	MMV019551	1	90.4762
CID 91072091	CC.CC.CNC(CC1=CC=C(C=C1)NC(=O)C2=CC=CC=C2N)C(=O)OC	PubChem	MMV019551	1	93.8272
CID 110162730	CN(C)S(=O)(=O)C1=CC(=C(C=C1)F)C(=O)NC2=CC(=C(C=C2)Cl)C3=NC4=CC=CC=C4S3	PubChem	MMV019721	1	91.6031
CID 16296364	CC1=NC2=C(S1)C=C(C=C2)NC(=O)C3=CC(=CC=C3)S(=O)(=O)N(C)C4=CC(=CC=C4)Cl	PubChem	MMV019721	1	91.2
CID 16313020	CC1=NC2=C(S1)C=C(C=C2)NC(=O)C3=CC(=C(C=C3)Cl)S(=O)(=O)N4CCOCC4	PubChem	MMV019721	1	91.4144
CID 16331162	CC1=NC2=C(S1)C=C(C=C2)NC(=O)C3=CC(=C(C=C3)Cl)S(=O)(=O)N4CCCCC4	PubChem	MMV019721	1	91.3237
CID 16368625	CC1=NC2=C(S1)C=C(C=C2)NC(=O)C3=CC(=C(C=C3Cl)Cl)S(=O)(=O)N4CCOCC4	PubChem	MMV019721	1	93.8601
CID 16390075	CN(CC1=NC2=CC=CC=C2S1)C(=O)C3=C(C=CC(=C3)S(=O)(=O)N(C)C4=CC=CC=C4)Cl	PubChem	MMV019721	1	92.5373
CID 16548813	CC1CC(CN(C1)S(=O)(=O)C2=CC=CC(=C2)C(=O)NC3=CC4=C(C=C3)N=C(S4)C)C	PubChem	MMV019721	1	92.0264
CID 16548814	CC1=NC2=C(S1)C=C(C=C2)NC(=O)C3=C(C=CC(=C3)S(=O)(=O)N4CCC5=CC=CC=C5C4)Cl	PubChem	MMV019721	1	91.1765
CID 17439080	CN(CC1=NC2=CC=CC=C2S1)C(=O)C3=C(C=CC(=C3)S(=O)(=O)NC4=CC=CC=C4F)Cl	PubChem	MMV019721	1	91.1765
CID 17523022	CN(CC1=NC2=CC=CC=C2S1)C(=O)C3=C(C=CC(=C3)S(=O)(=O)NC4=CC=C(C=C4)F)Cl	PubChem	MMV019721	1	91.1765
CID 17533913	CN(CC1=NC2=CC=CC=C2S1)C(=O)C3=CC(=CC=C3)S(=O)(=O)NC4=CC=C(C=C4)Cl	PubChem	MMV019721	1	90.2256
CID 17542641	CN(C)S(=O)(=O)C1=C(C=CC(=C1)C(=O)NC2=CC3=C(C=C2)N=C(S3)SC)Cl	PubChem	MMV019721	1	93.8462
CID 18075105	CCN(CC)S(=O)(=O)C1=C(C=CC(=C1)C(=O)NC2=CC3=C(C=C2)N=C(S3)C)Cl	PubChem	MMV019721	1	100
CID 2078320	CN(C)S(=O)(=O)C1=CC(=C(C=C1)Cl)C(=O)NC2=CC3=C(C=C2)N=C(S3)SC	PubChem	MMV019721	1	93.8462
CID 2086050	CC1=NC2=C(S1)C=C(C=C2)NC(=O)C3=CC(=CC=C3)S(=O)(=O)N(C)C	PubChem	MMV019721	1	93.0586
CID 2086562	CC1=NC2=C(S1)C=C(C=C2)NC(=O)C3=C(C=CC(=C3)S(=O)(=O)N(C)C)Cl	PubChem	MMV019721	1	97.9824
CID 2089066	CCN(CC)S(=O)(=O)C1=C(C=CC(=C1)C(=O)NC2=CC3=C(C=C2)N=C(S3)C)C	PubChem	MMV019721	1	96.9231
CID 2091092	CC1=NC2=C(S1)C=C(C=C2)NC(=O)C3=CC(=C(C=C3)Cl)S(=O)(=O)N(C)C4=CC=CC=C4	PubChem	MMV019721	1	92.9134
CID 21007848	CCN(CC)S(=O)(=O)C1=CC(=C(C=C1)Cl)C(=O)N2CCC(CC2)C3=NC4=CC=CC=C4S3	PubChem	MMV019721	1	90.6475
CID 2101646	CC1=NC2=C(S1)C=C(C=C2)NC(=O)C3=CC(=CC=C3)S(=O)(=O)N4CCCC4	PubChem	MMV019721	1	93.6037
CID 2102299	CC1=NC2=C(S1)C=C(C=C2)NC(=O)C3=C(C=CC(=C3)S(=O)(=O)N(C)C4=CC=CC=C4)Cl	PubChem	MMV019721	1	92.9134
CID 2127109	CSC1=NC2=C(S1)C=C(C=C2)NC(=O)C3=C(C=CC(=C3)S(=O)(=O)N(CC=C)C4=CC=CC(=C4)C(F)(F)F)Cl	PubChem	MMV019721	1	92.4242
CID 2344500	CCN(CC)S(=O)(=O)C1=CC=CC(=C1)C(=O)NC2=CC3=C(C=C2)N=C(S3)C	PubChem	MMV019721	1	95.4401
CID 2372974	CCN(CC)S(=O)(=O)C1=C(C=CC(=C1)C(=O)NC2=CC=CC(=C2)C3=NC4=CC=CC=C4S3)Cl	PubChem	MMV019721	1	98.5075
CID 23933848	CCCCN(CC)S(=O)(=O)C1=CC=C(C=C1)C(=O)NC2=CC3=C(C=C2)N=C(S3)C	PubChem	MMV019721	1	90.3704
CID 2413282	CSC1=NC2=C(S1)C=C(C=C2)NC(=O)C3=CC(=C(C=C3)Cl)S(=O)(=O)N(CC=C)C4=CC=C(C=C4)F	PubChem	MMV019721	1	92.4242
CID 24154432	CCCCN(C)S(=O)(=O)C1=CC=C(C=C1)C(=O)NC2=CC3=C(C=C2)N=C(S3)C	PubChem	MMV019721	1	90.2256
CID 24394699	CN(C)S(=O)(=O)C1=C(C=CC(=C1)C(=O)NC2=CC=C(C=C2)CC3=NC4=CC=CC=C4S3)Cl	PubChem	MMV019721	1	93.1298
CID 24399150	CN(C)S(=O)(=O)C1=CC(=C(C=C1)Cl)C(=O)NC2=CC=C(C=C2)C3=NC4=CC=CC=C4S3	PubChem	MMV019721	1	92.3077
CID 24636267	CC1=NC2=C(S1)C=C(C=C2)NC(=O)C3=CC(=CC=C3)S(=O)(=O)N(C)C(C)C	PubChem	MMV019721	1	94.1115
CID 2466484	CSC1=NC2=C(S1)C=C(C=C2)NC(=O)C3=C(C=CC(=C3)S(=O)(=O)N4CCCCC4)Cl	PubChem	MMV019721	1	90.5109
CID 2484489	CC1=NC2=C(S1)C=C(C=C2)NC(=O)C3=C(C=CC(=C3)S(=O)(=O)N(C)CC4=CC=CC=C4)Cl	PubChem	MMV019721	1	95.4545
CID 2489345	CN(C)S(=O)(=O)C1=C(C=CC(=C1)C(=O)NC2=CC=CC=C2C3=NC4=CC=CC=C4S3)Cl	PubChem	MMV019721	1	91.6031
CID 2490386	CC(C)(C)NS(=O)(=O)C1=C(C=CC(=C1)C(=O)NC2=CC3=C(C=C2)N=C(S3)SC)Cl	PubChem	MMV019721	1	90.0763
CID 2501846	CN(C1=CC(=CC=C1)Cl)S(=O)(=O)C2=CC=CC(=C2)C(=O)NC3=CC4=C(C=C3)N=C(S4)SC	PubChem	MMV019721	1	91.2
CID 2505297	CC1=NC2=C(S1)C=C(C=C2)NC(=O)C3=CC(=C(C=C3)Cl)S(=O)(=O)N4CCC5=CC=CC=C54	PubChem	MMV019721	1	91.6031
CID 2574023	CC1=NC2=C(S1)C=C(C=C2)NC(=O)C3=CC=C(C=C3)CN(CC4=CC=CC=C4)S(=O)(=O)C5=CC=C(C=C5)Cl	PubChem	MMV019721	1	95.3125
CID 26115528	CCN(CC)S(=O)(=O)C1=CC(=C(C=C1)F)C(=O)NC2=CC3=C(C=C2)N=C(S3)C	PubChem	MMV019721	1	100
CID 26850692	CCN(CC)S(=O)(=O)C1=C(C=CC(=C1)C(=O)NC2=CC3=C(C=C2)N=C(S3)C)F	PubChem	MMV019721	1	98.5075
CID 3691549	CCN(CC)C(=O)CSC1=NC2=C(S1)C=C(C=C2)NC(=O)C3=C(C=C(C=C3)S(=O)(=O)C)Cl	PubChem	MMV019721	1	92.7536
CID 3844727	CC(C)SCCSC1=NC2=C(S1)C=C(C=C2)NC(=O)C3=C(C=C(C=C3)S(=O)(=O)C)Cl	PubChem	MMV019721	1	90.9091
CID 41662335	CC1=NC2=C(S1)C=C(C=C2)NC(=O)C3=C(C=CC(=C3)S(=O)(=O)NC4=CC=C(C=C4)F)Cl	PubChem	MMV019721	1	90.2354
CID 4800112	CC1=NC2=C(S1)C=C(C=C2)NC(=O)C3=CC(=C(C=C3)Cl)S(=O)(=O)N4CCCC4	PubChem	MMV019721	1	92.5373
CID 4800131	CCN(CC)S(=O)(=O)C1=CC(=C(C=C1)Cl)C(=O)NC2=CC3=C(C=C2)N=C(S3)C	PubChem	MMV019721	1	100
CID 4800867	CC1=NC2=C(S1)C=C(C=C2)NC(=O)C3=C(C=CC(=C3)S(=O)(=O)N4CCCCC4)Cl	PubChem	MMV019721	1	97.9632
CID 4800926	CCN(CC)S(=O)(=O)C1=CC=CC(=C1)C(=O)NC2=CC3=C(C=C2)N=C(S3)SC	PubChem	MMV019721	1	94.5736
CID 4801406	CC1=NC2=C(S1)C=C(C=C2)NC(=O)C3=C(C=CC(=C3)S(=O)(=O)N(C)C4=CC=C(C=C4)F)Cl	PubChem	MMV019721	1	92.1875
CID 5021353	CCN(CC)S(=O)(=O)C1=CC=C(C=C1)C(=O)NC2=CC3=C(C=C2)N=C(S3)C	PubChem	MMV019721	1	95.3125
CID 55813517	CCNS(=O)(=O)C1=CC(=C(C=C1)F)C(=O)NC2=CC3=C(C=C2)N=C(S3)C	PubChem	MMV019721	1	92.4242
CID 8780630	CC1=NC2=C(S1)C=C(C=C2)NC(=O)C3=C(C=CC(=C3)S(=O)(=O)N(C)C)F	PubChem	MMV019721	1	93.2692
CID 9392859	CNS(=O)(=O)C1=CC(=C(C=C1)Cl)C(=O)N(C)CC2=NC3=CC=CC=C3S2	PubChem	MMV019721	1	91.0448
CID 9473349	CC1=NC2=C(S1)C=C(C=C2)NC(=O)C3=CC(=C(C=C3)Cl)S(=O)(=O)NC	PubChem	MMV019721	1	90.625
CID 9473427	CC1=NC2=C(S1)C=C(C=C2)NC(=O)C3=CC(=CC=C3)S(=O)(=O)NCC=C	PubChem	MMV019721	1	92.3574
CID 9473431	CC1=NC2=C(S1)C=C(C=C2)NC(=O)C3=C(C=CC(=C3)S(=O)(=O)NC)Cl	PubChem	MMV019721	1	96.9158
CID 9473540	CC1=NC2=C(S1)C=C(C=C2)NC(=O)C3=CC(=CC=C3)S(=O)(=O)N4CCCCC4	PubChem	MMV019721	1	93.5751
CHEMBL546691	Cc1ccc(S(=O)(=O)N2CCCN(C(=O)c3cc(-c4ccccc4)[nH]n3)CC2)cc1	ChEMBL	MMV019742	1	92.1569
CID 110328599	CC1=CC(=NN1)C(=O)N2CCN(CC2)S(=O)(=O)C3=CC(=C(C=C3)F)C	PubChem	MMV019742	1	94.1176
CID 110328600	CC1=CC(=NN1)C(=O)N2CCN(CC2)S(=O)(=O)C3=C(C=C(C=C3)F)C	PubChem	MMV019742	1	94.1176
CID 110328655	CC1=C(C(=NN1)C)S(=O)(=O)N2CCN(CC2)C(=O)C3=CC=CC=C3F	PubChem	MMV019742	1	93.3333
CID 110328656	CC1=C(C(=NN1)C)S(=O)(=O)N2CCN(CC2)C(=O)C3=CC(=CC=C3)F	PubChem	MMV019742	1	93.3333
CID 110328657	CC1=C(C(=NN1)C)S(=O)(=O)N2CCN(CC2)C(=O)C3=CC=C(C=C3)F	PubChem	MMV019742	1	93.3333
CID 112821440	C1CCC2=C(C1)C(=NN2)C(=O)N3CCC(CC3)NS(=O)(=O)C4=CC=C(C=C4)F	PubChem	MMV019742	1	90
CID 121089079	C1CC1S(=O)(=O)N2CCN(CC2)C(=O)C3=CC(=NN3)C4=CC=C(C=C4)F	PubChem	MMV019742	1	94.0299
CID 142705660	C1CN(CCC1S(=O)(=O)C2=CC=C(C=C2)C(F)(F)F)C(=O)CNC(=O)C3=CC(=NN3)C4=CC=CC=C4	PubChem	MMV019742	1	90.5109
CID 16303626	CC1=CC=C(C=C1)S(=O)(=O)N2CCCN(CC2)C(=O)C3=CC(=NN3)C4=CC=CC=C4	PubChem	MMV019742	1	97.7099
CID 16677764	CCCC1=CC(=NN1)C(=O)N2CCN(CC2)S(=O)(=O)C3=CC(=C(C=C3)F)F	PubChem	MMV019742	1	91.4286
CID 17474464	C1CN(CCN1C(=O)C2=CC(=NN2)C3=CC=CC=C3)S(=O)(=O)C4=CC=C(C=C4)F	PubChem	MMV019742	1	96.4773
CID 20864989	C1CN(CCN1C(=O)C2=CC(=NN2)C3=CC=C(C=C3)F)S(=O)(=O)C4=CC=CC=C4	PubChem	MMV019742	1	96.6458
CID 24552278	C1CN(CCN(C1)S(=O)(=O)C2=CC=C(C=C2)F)C(=O)C3=CC(=NN3)C4=CC=CC=C4	PubChem	MMV019742	1	94.0299
CID 26051483	C1CN(CCN1C(=O)C2=CC(=NN2)C3=CC=C(C=C3)Cl)S(=O)(=O)C4=CC(=C(C=C4)F)F	PubChem	MMV019742	1	93.4307
CID 26558621	C1CN(CCN1C(=O)C2=NNC3=CC=CC=C32)S(=O)(=O)C4=CC=CC(=C4)F	PubChem	MMV019742	1	94.0299
CID 26589699	C1CN(CCN1C(=O)C2=CC(=NN2)C3=CC=CC=C3)S(=O)(=O)C4=CC=CC(=C4)C(F)(F)F	PubChem	MMV019742	1	96.2406
CID 26778575	C1CN(CCN1C(=O)C2=NNC3=CC=CC=C32)S(=O)(=O)C4=CC=C(C=C4)C(F)(F)F	PubChem	MMV019742	1	94.7368
CID 32390060	CS(=O)(=O)N1CCN(CC1)C(=O)C2=CC(=NN2)C3=CC=C(C=C3)F	PubChem	MMV019742	1	93.4307
CID 32504396	CN(C)S(=O)(=O)N1CCN(CC1)C(=O)C2=CC(=NN2)C3=CC=CC=C3	PubChem	MMV019742	1	93.2331
CID 38119333	C1CN(CCN1C(=O)C2=NNC3=CC=CC=C32)S(=O)(=O)C4=CC=CC=C4F	PubChem	MMV019742	1	92.6471
CID 38206654	C1CN(CCN1C(=O)C2=CC(=NN2)C3=CC=C(C=C3)Br)S(=O)(=O)C4=CC=CC=C4F	PubChem	MMV019742	1	93.4307
CID 40114670	CC1=CC=C(C=C1)C2=NNC(=C2)C(=O)N3CCCN(CC3)S(=O)(=O)C4=CC=C(C=C4)F	PubChem	MMV019742	1	94.8148
CID 40711735	C1CN(CCN1C(=O)C2=NNC3=CC=CC=C32)S(=O)(=O)C4=CC=C(C=C4)F	PubChem	MMV019742	1	94.0299
CID 47023319	C1CC1C2=CC(=NN2)C(=O)N3CCN(CC3)S(=O)(=O)C4=CC=C(C=C4)F	PubChem	MMV019742	1	94.1176
CID 47023321	C1CC1C2=CC(=NN2)C(=O)N3CCN(CC3)S(=O)(=O)C4=CC=CC=C4F	PubChem	MMV019742	1	92.7536
CID 47023323	C1CC1C2=CC(=NN2)C(=O)N3CCN(CC3)S(=O)(=O)C4=CC=CC(=C4)F	PubChem	MMV019742	1	94.1176
CID 47830225	CS(=O)(=O)N1CCN(CC1)CCNC(=O)C2=CC(=NN2)C3=CC=CC=C3	PubChem	MMV019742	1	92.7536
CID 50763493	CC1=C(C=C(C=C1)C2=NNC(=C2)C(=O)N3CCCCC3)S(=O)(=O)N4CCC(CC4)C(=O)N	PubChem	MMV019742	1	94.8905
CID 51197510	C1CCN(CC1)S(=O)(=O)C2=CC=C(C=C2)CNC(=O)C3=NNC4=CC=CC=C43	PubChem	MMV019742	1	93.2331
CID 55555153	CCCC1=CC(=NN1)C(=O)N2CCN(CC2)S(=O)(=O)C3=CC=CC(=C3)C(F)(F)F	PubChem	MMV019742	1	93.4307
CID 55624618	C1CN(CCN1C(=O)C2=CC(=NN2)C3=CC(=CC=C3)Cl)S(=O)(=O)C4=CC(=C(C=C4)F)F	PubChem	MMV019742	1	93.4307
CID 55741510	CC(C)CC1=CC(=NN1)C(=O)N2CCN(CC2)S(=O)(=O)C3=CC(=C(C=C3)F)F	PubChem	MMV019742	1	91.4286
CID 55741518	CC(C)CC1=CC(=NN1)C(=O)N2CCN(CC2)S(=O)(=O)C3=C(C=CC(=C3)F)F	PubChem	MMV019742	1	91.4286
CID 55741537	CC1=CC(=C(C=C1)S(=O)(=O)N2CCN(CC2)C(=O)C3=NNC(=C3)CC(C)C)C	PubChem	MMV019742	1	93.4307
CID 55741956	CC(C)CC1=CC(=NN1)C(=O)N2CCN(CC2)S(=O)(=O)C3=C(C=C(C=C3)F)F	PubChem	MMV019742	1	91.4286
CID 55789587	CC(C)CC1=CC(=NN1)C(=O)N2CCN(CC2)S(=O)(=O)C3=CC=CC(=C3)C(F)(F)F	PubChem	MMV019742	1	93.4307
CID 55932641	CC(C)CC1=CC(=NN1)C(=O)N2CCC(CC2)NS(=O)(=O)C3=CC=C(C=C3)F	PubChem	MMV019742	1	90.7801
CID 67090225	CC1=CC=C(C=C1)S(=O)(=O)N2CCN(CC2)C(=O)C3=CC=C(C=C3)/C=C/C4=NNC5=CC=CC=C54	PubChem	MMV019742	1	95.3846
CID 67090229	CC1=CC=C(C=C1)S(=O)(=O)N2CCN(CC2)C(=O)C3=CC=C(C=C3)C=CC4=NNC5=CC=CC=C54	PubChem	MMV019742	1	95.3846
CID 76148422	C1CC(CN(C1)C(=O)C2=CC(=NN2)C3=CC=C(C=C3)F)S(=O)(=O)C4=CC=C(C=C4)F	PubChem	MMV019742	1	93.1298
CID 78847304	CCCC1=CC(=NN1)C(=O)N2CCN(CC2)S(=O)(=O)C3=CC=C(C=C3)F	PubChem	MMV019742	1	92.7536
CID 78861606	C1CN(CCN1C(=O)C2=CC(=NN2)C3=CC=CC=C3Cl)S(=O)(=O)C4=CC=CC=C4F	PubChem	MMV019742	1	93.4307
CID 78879242	CC(C)CC1=CC(=NN1)C(=O)N2CCN(CC2)S(=O)(=O)C3=C(C(=C(C=C3)F)F)F	PubChem	MMV019742	1	91.4286
CID 78886839	CC(C)CC1=CC(=NN1)C(=O)N2CCN(CC2)S(=O)(=O)C3=CC=C(C=C3)F	PubChem	MMV019742	1	92.7536
CID 78886840	CC(C)(C)C1=CC(=NN1)C(=O)N2CCN(CC2)S(=O)(=O)C3=CC=C(C=C3)F	PubChem	MMV019742	1	93.4307
CID 78886860	CC(C)CC1=CC(=NN1)C(=O)N2CCN(CC2)S(=O)(=O)C3=CC=C(C=C3)C(F)(F)F	PubChem	MMV019742	1	93.4307
CID 78886861	CC(C)(C)C1=CC(=NN1)C(=O)N2CCN(CC2)S(=O)(=O)C3=CC=C(C=C3)C(F)(F)F	PubChem	MMV019742	1	94.1176
CID 8889263	CC1=CC=C(C=C1)S(=O)(=O)N2CCN(CC2)C(=O)C3=CC(=NN3)C4=CC=CC=C4	PubChem	MMV019742	1	100
CID 90589386	C1CN(CCC1S(=O)(=O)C2=CC=CC=C2)C(=O)C3=CC(=NN3)C4=CC=C(C=C4)F	PubChem	MMV019742	1	93.1298
CID 90589702	C1CN(CCC1S(=O)(=O)C2=CC=C(C=C2)F)C(=O)C3=CC(=NN3)C4=CC=CC=C4	PubChem	MMV019742	1	93.1298
CID 90589797	C1CN(CCC1S(=O)(=O)C2=CC=C(C=C2)F)C(=O)C3=CC(=NN3)C4=CC=C(C=C4)F	PubChem	MMV019742	1	93.1298
CID 91628804	C1CCN(C(C1)C2=CC(=NN2)C(=O)N)C(=O)C3=CC=C(C=C3)S(=O)(=O)N4CCOCC4	PubChem	MMV019742	1	91.4286
CID 92107050	CN(C1=CC=CC=C1)C(=O)C2=NNC(=C2)C3CCN(CC3)S(=O)(=O)C4=CC=C(C=C4)F	PubChem	MMV019742	1	93.5252
CID 92107058	CN(C1=CC=CC=C1)C(=O)C2=NNC(=C2)C3CCN(CC3)S(=O)(=O)C4=CC=CC=C4F	PubChem	MMV019742	1	92.1986
CID 92107787	CC1=CC=C(C=C1)S(=O)(=O)N2CCC(CC2)C3=CC(=NN3)C(=O)NC4=CC=CC=C4F	PubChem	MMV019742	1	90.7801
CID 92107971	CC1=CC=C(C=C1)S(=O)(=O)N2CCC(CC2)C3=CC(=NN3)C(=O)NCC(F)(F)F	PubChem	MMV019742	1	92.7536
CID 92107977	CC1=C(C=C(C=C1)S(=O)(=O)N2CCC(CC2)C3=CC(=NN3)C(=O)NCC(F)(F)F)C	PubChem	MMV019742	1	90.7801
CID 92107984	CCC1=CC=C(C=C1)S(=O)(=O)N2CCC(CC2)C3=CC(=NN3)C(=O)NCC(F)(F)F	PubChem	MMV019742	1	92.0863
CID 99874160	C1C[C@@H](CN(C1)C(=O)C2=CC(=NN2)C3=CC=C(C=C3)F)S(=O)(=O)C4=CC=C(C=C4)F	PubChem	MMV019742	1	93.1298
CID 99874161	C1C[C@H](CN(C1)C(=O)C2=CC(=NN2)C3=CC=C(C=C3)F)S(=O)(=O)C4=CC=C(C=C4)F	PubChem	MMV019742	1	93.1298
CID 1178284	CC1=CC=CN2C1=NC(=C2)C3=CC=C(C=C3)NC(=O)C4=CC=CC=C4OC	PubChem	MMV019790	1	90.9091
CID 122285153	C1=CC=C(C(=C1)C(=O)NC2=CC=CC(=C2)C3=CN4C=CC=NC4=N3)OC(F)(F)F	PubChem	MMV019790	1	90.1961
CID 122285350	CC1=C(C=C(C=C1)C2=CN3C=CC=NC3=N2)NC(=O)C4=CC=CC=C4OC(F)(F)F	PubChem	MMV019790	1	91.2621
CID 122285669	C1=CC=C(C(=C1)C(=O)NC2=CC=C(C=C2)C3=CN4C=CC=NC4=N3)OC(F)(F)F	PubChem	MMV019790	1	90.1961
CID 122285859	CC1=C(N=C2N1C=CC=N2)C3=CC(=CC=C3)NC(=O)C4=CC=CC=C4OC(F)(F)F	PubChem	MMV019790	1	96.8348
CID 122285860	CC1=C(N=C2N1C=CC=N2)C3=CC(=CC=C3)NC(=O)C4=CC(=CC=C4)OC(F)(F)F	PubChem	MMV019790	1	92.2532
CID 140669490	CC1=C(N2C(=C(N=CC2=N1)C3=CC=CC=C3OC4=CC=CC=C4)C)NC(=O)C5=CC=CC=C5	PubChem	MMV019790	1	91.8367
CID 140872963	CCOC1=CC=CC=C1C(=O)NC2=CN3C=C(N=C3C=N2)C	PubChem	MMV019790	1	95.0495
CID 141369708	CC1=CN2C=C(N=C2C=C1)C3=CC=C(C=C3)NC(=O)C4=CC=CC=C4OC	PubChem	MMV019790	1	90.9091
CID 141789181	CC1=NC2=C(N1C3=CC=C(C=C3)COC4=CC=CC=C4C(=O)N(C)C)C=CN=C2	PubChem	MMV019790	1	90.566
CID 143409974	CC1=CC(=C(C=C1)C(=O)NC2=CC=CC=C2C3=CN4C=CC=NC4=N3)OC	PubChem	MMV019790	1	95.0495
CID 24325193	COC1=CC=CC=C1C(=O)NC2=CC=C(C=C2)C3=CN4C=CC=NC4=N3	PubChem	MMV019790	1	94
CID 3392204	CCOC1=CC=CC=C1C(=O)NC2=C(N=C3N2C=CC=C3)C4=CC=C(C=C4)F	PubChem	MMV019790	1	92.4528
CID 3483934	CC(C)OC1=CC=CC=C1C(=O)NC2=NC3=NC4=CC=CC=C4N3C=C2C#N	PubChem	MMV019790	1	92.1569
CID 5080648	CC(C)CCOC1=CC=CC=C1C(=O)NC2=NC3=NC4=CC=CC=C4N3C=C2C#N	PubChem	MMV019790	1	90.9091
CID 58236505	CC1=CC(=C(C=C1)C(=O)NC2=CC=C(C=C2)C3=CN4C=CC=C(C4=N3)C)OC5=CC=NC=C5	PubChem	MMV019790	1	91.8367
CID 59680100	COC1=CC(=C(C=C1)C(=O)NC2=CC=CC=C2C3=CN4C=CC=NC4=N3)OC	PubChem	MMV019790	1	94.1176
CID 59924878	CC(C1=CC=CC=C1)NC2=NC=CC(=N2)N3C=NC4=C3C=CC(=C4)NC(=O)C5=CC=CC=C5OC	PubChem	MMV019790	1	92.3077
CID 67868122	CC1=NC2=C(N1C3=CC=C(C=C3)COC4=CC=CC=C4C(=O)N)C=CN=C2	PubChem	MMV019790	1	93.2039
CID 7080268	CCCCOC1=CC=C(C=C1)C(=O)NC2=C(C=CC(=C2)C3=CN4C=CC=NC4=N3)OC	PubChem	MMV019790	1	90.9091
CID 7080312	CCOC1=CC=CC=C1C(=O)NC2=CC=CC(=C2)C3=C(N4C=CC=NC4=N3)C	PubChem	MMV019790	1	100
CID 71789854	COC1=CC=CC=C1C(=O)NC2=CN=C(N=C2)N3C=CN=C3	PubChem	MMV019790	1	90.9091
CID 76329333	CCOC1=CC=CC=C1C(=O)N2C=C(C3=CC=CC=C32)C4=NC(=NC=C4)N	PubChem	MMV019790	1	96.1538
CID 86763749	CCOC1=CC=CC=C1C(=O)NC2=CC=CN3C2=NN=C3C4=CC=CC=C4	PubChem	MMV019790	1	93.3333
CID 87090206	CCOC1=CC=CC=C1C(=O)N(C2=C(C=CC=C2F)F)C3=C(N4C=CC=CC4=N3)C5=NC(=NC=C5)Cl	PubChem	MMV019790	1	91.5888
CID 916291	COC1=CC=CC=C1C(=O)NC2=C(N=C3N2C=CC=C3)C4=CC=CC=C4	PubChem	MMV019790	1	90.9091
CID 99586393	CCOC1=C(C(=C(C=C1)F)C(=O)NC2=CC=C(C=C2)C3=CN4C=CC=NC4=N3)F	PubChem	MMV019790	1	93.3333
CID 1374647	CC1=CC2=CC(=C(N=C2C=C1Cl)Cl)[C@H]3NC4=CC=CC=C4C(=O)N3	PubChem	MMV019807	1	100
CID 1374648	CC1=CC2=CC(=C(N=C2C=C1Cl)Cl)[C@@H]3NC4=CC=CC=C4C(=O)N3	PubChem	MMV019807	1	100
CID 24025073	CC1=C2C(=CC=C1)C=C(C(=N2)Cl)C3NC4=CC=CC=C4C(=O)N3	PubChem	MMV019807	1	100
CID 300568	C1=CC=C2C(=C1)C=CC(=N2)C3NC4=CC=CC=C4C(=O)N3	PubChem	MMV019807	1	90.6667
CID 3142102	CCC1=CC2=CC(=C(N=C2C=C1)Cl)C3NC4=CC=CC=C4C(=O)N3	PubChem	MMV019807	1	97.561
CID 3142103	CC1=CC(=C2C(=C1)C=C(C(=N2)Cl)C3NC4=CC=CC=C4C(=O)N3)C	PubChem	MMV019807	1	98.7654
CID 3142104	CC1=CC2=CC(=C(N=C2C=C1C)Cl)C3NC4=CC=CC=C4C(=O)N3	PubChem	MMV019807	1	98.913
CID 3167751	CC1=CC2=NC(=C(C=C2C=C1)C3NC4=CC=CC=C4C(=O)N3)Cl	PubChem	MMV019807	1	100
CID 3167752	CC1=CC2=CC(=C(N=C2C=C1)Cl)C3NC4=CC=CC=C4C(=O)N3	PubChem	MMV019807	1	100
CID 3167753	CC1=C2C=C(C(=NC2=C(C=C1)C)Cl)C3NC4=CC=CC=C4C(=O)N3	PubChem	MMV019807	1	98.7654
CID 3167754	CC1=CC2=CC(=C(N=C2C=C1Cl)Cl)C3NC4=CC=CC=C4C(=O)N3	PubChem	MMV019807	1	100
CID 3252176	C1=CC=C(C=C1)N2C(NC3=CC=CC=C3C2=O)C4=CC5=CC=CC=C5N=C4Cl	PubChem	MMV019807	1	90.3846
CID 3782655	C1=CC=C2C(=C1)C=C(C(=N2)Cl)C3NC4=CC=CC=C4C(=O)N3	PubChem	MMV019807	1	98.9909
CID 5134297	C1=CC=C(C=C1)CN2C(NC3=CC=CC=C3C2=O)C4=CC5=CC=CC=C5N=C4Cl	PubChem	MMV019807	1	94.3831
CID 7317300	C1=CC=C(C=C1)CN2[C@@H](NC3=CC=CC=C3C2=O)C4=CC5=CC=CC=C5N=C4Cl	PubChem	MMV019807	1	94.3831
CID 7317301	C1=CC=C(C=C1)CN2[C@H](NC3=CC=CC=C3C2=O)C4=CC5=CC=CC=C5N=C4Cl	PubChem	MMV019807	1	94.3831
CID 847815	C1=CC=C2C(=C1)C=C(C(=N2)Cl)[C@H]3NC4=CC=CC=C4C(=O)N3	PubChem	MMV019807	1	98.9909
CID 847816	C1=CC=C2C(=C1)C=C(C(=N2)Cl)[C@@H]3NC4=CC=CC=C4C(=O)N3	PubChem	MMV019807	1	98.9909
CID 865086	CC1=CC2=NC(=C(C=C2C=C1)[C@H]3NC4=CC=CC=C4C(=O)N3)Cl	PubChem	MMV019807	1	100
CID 865087	CC1=CC2=NC(=C(C=C2C=C1)[C@@H]3NC4=CC=CC=C4C(=O)N3)Cl	PubChem	MMV019807	1	100
CID 865088	CC1=CC2=CC(=C(N=C2C=C1)Cl)[C@H]3NC4=CC=CC=C4C(=O)N3	PubChem	MMV019807	1	100
CID 865089	CC1=CC2=CC(=C(N=C2C=C1)Cl)[C@@H]3NC4=CC=CC=C4C(=O)N3	PubChem	MMV019807	1	100
CID 865090	CCC1=CC2=CC(=C(N=C2C=C1)Cl)[C@H]3NC4=CC=CC=C4C(=O)N3	PubChem	MMV019807	1	97.561
CID 865091	CCC1=CC2=CC(=C(N=C2C=C1)Cl)[C@@H]3NC4=CC=CC=C4C(=O)N3	PubChem	MMV019807	1	97.561
CID 865092	CC1=CC(=C2C(=C1)C=C(C(=N2)Cl)[C@H]3NC4=CC=CC=C4C(=O)N3)C	PubChem	MMV019807	1	98.7654
CID 865093	CC1=CC(=C2C(=C1)C=C(C(=N2)Cl)[C@@H]3NC4=CC=CC=C4C(=O)N3)C	PubChem	MMV019807	1	98.7654
CID 865094	CC1=C2C=C(C(=NC2=C(C=C1)C)Cl)[C@H]3NC4=CC=CC=C4C(=O)N3	PubChem	MMV019807	1	98.7654
CID 865095	CC1=C2C=C(C(=NC2=C(C=C1)C)Cl)[C@@H]3NC4=CC=CC=C4C(=O)N3	PubChem	MMV019807	1	98.7654
CID 865096	CC1=CC2=CC(=C(N=C2C=C1C)Cl)[C@H]3NC4=CC=CC=C4C(=O)N3	PubChem	MMV019807	1	98.913
CID 865097	CC1=CC2=CC(=C(N=C2C=C1C)Cl)[C@@H]3NC4=CC=CC=C4C(=O)N3	PubChem	MMV019807	1	98.913
CID 990797	C1=CC=C(C=C1)N2[C@H](NC3=CC=CC=C3C2=O)C4=CC5=CC=CC=C5N=C4Cl	PubChem	MMV019807	1	90.3846
CID 990798	C1=CC=C(C=C1)N2[C@@H](NC3=CC=CC=C3C2=O)C4=CC5=CC=CC=C5N=C4Cl	PubChem	MMV019807	1	90.3846
CID 117813623	C1=CC(=CC(=C1)C(=O)N)C2=NC(=NC(=N2)NC3=CC(=NC=C3)C(F)(F)F)N	PubChem	MMV019838	1	92.5373
CID 129258706	C1=CC(=C(C=C1C(F)(F)F)C2=CN=C(C=C2)NC(=O)C3=CN=CN=C3)C(F)(F)F	PubChem	MMV019838	1	96.9697
CID 130473391	C1=CC=C(C=C1)C(=O)NC2=C(N=C(C=C2)C3=CN=CN=C3)C(F)(F)F	PubChem	MMV019838	1	92.3077
CID 135221224	C1=CC(=CC(=C1)NC2=NC=CC(=N2)C(F)(F)F)C3=NC=CC(=C3)C(=O)N	PubChem	MMV019838	1	92.3077
CID 137419125	C1=CC(=CN=C1)C2=NC=C(C=N2)NC(=O)C3=CC=C(C=C3)F	PubChem	MMV019838	1	92.0635
CID 137651982	C1=CC=C(C=C1)C2=CN=C(C=C2)NC(=O)C3=CC(=CC=C3)C(F)(F)F	PubChem	MMV019838	1	96.7742
CID 138496180	CC1=CC(=CN=C1)C2=NC=C(C(=N2)C(F)(F)F)NC(=O)C3=CC=CC=C3	PubChem	MMV019838	1	92.5373
CID 139521377	CC1=NC=C(C=N1)C(=O)NC2=NC=C(C=C2)CC3=CC(=CC(=C3)F)F	PubChem	MMV019838	1	90.625
CID 142517458	C1=CC(=CN=C1)C2=CN=C(N=C2)NC(=O)C3=CC=C(C=C3)F	PubChem	MMV019838	1	93.75
CID 142517693	C1=CC(=CN=C1)C2=CN=C(C=C2)NC(=O)C3=CC=C(C=C3)F	PubChem	MMV019838	1	93.5484
CID 143757514	CC1=C(C=C(C=C1)C2=NC=CC=N2)C3=CN=C(C(=C3F)F)NC(=O)C4=CC=CC=C4	PubChem	MMV019838	1	90.9091
CID 1488499	C1=CC(=CN=C1)C2=NC=CC(=N2)NC(=O)C3=CC(=CC(=C3)C(F)(F)F)C(F)(F)F	PubChem	MMV019838	1	100
CID 149353119	C1=CC=C(C=C1)C(=O)NC2=CN=C(N=C2C(F)(F)F)C3=CC(=CN=C3)F	PubChem	MMV019838	1	92.5373
CID 150056005	C1=CC(=CC(=C1)C(F)(F)F)C(=O)NC2=NC=NC3=C2C=NC=C3	PubChem	MMV019838	1	95.3846
CID 152374175	C1=CC(=CC(=C1)C(F)(F)F)C(=O)NC2=NC=NC3=CC(=NC=C32)N	PubChem	MMV019838	1	92.5373
CID 153998299	C1=CC=C(C=C1)C(=O)NC2=NC(=NC=C2)C(F)(F)F	PubChem	MMV019838	1	98.4127
CID 155125594	C1=CC(=CC(=C1)NC(=O)C2=CC(=CC=C2)C(F)(F)F)/C=C/C(=O)NC3=NC=NC=C3	PubChem	MMV019838	1	92.5373
CID 155125597	C1=CC(=CC(=C1)NC(=O)C2=CC(=CC=C2)C(F)(F)F)C=CC(=O)NC3=NC=NC=C3	PubChem	MMV019838	1	92.5373
CID 155125652	C1=CC(=CC(=C1)C(=O)NC2=CC=CC(=C2)C(F)(F)F)/C=C/C(=O)NC3=NC=NC=C3	PubChem	MMV019838	1	92.5373
CID 155125653	C1=CC(=CC(=C1)C(=O)NC2=CC=CC(=C2)C(F)(F)F)C=CC(=O)NC3=NC=NC=C3	PubChem	MMV019838	1	92.5373
CID 156402609	C1=CC=NC(=C1)C2=CN=C(N=C2)NC(=O)C3=CC=C(C=C3)F	PubChem	MMV019838	1	93.75
CID 161646605	C1CC1CC2=NC=C(C=N2)C3=CN=C(C=C3)NC(=O)CC4=CC(=CC=C4)C(F)(F)F	PubChem	MMV019838	1	90.1408
CID 3439528	C1=CC(=CC=C1C(=O)NC2=NC(=NC=C2)C3=CC=NC=C3)F	PubChem	MMV019838	1	95.2381
CID 44416879	C1=CC(=C(N=C1)C2=CC=C(C=C2)C(=O)NC3=NC=C(C=C3)C(F)(F)F)C(F)(F)F	PubChem	MMV019838	1	95.3846
CID 46224438	CC1=CC(=NC(=N1)NC(=O)C2=CC(=CC=C2)C(F)(F)F)C3=CN=CC=C3	PubChem	MMV019838	1	95.3846
CID 68747084	C1=CC(=CC(=C1)NC2=NC=CC(=N2)NC3=CC=CC(=C3)C(F)(F)F)C(=O)N	PubChem	MMV019838	1	90.9091
CID 122575582	CC1=NC=CC(=N1)N2C=C(C=N2)C(C3=CC=C(C=C3)C(F)(F)F)NC	PubChem	MMV019993	1	92.5
CID 123604403	CNC1=NC=C2N1N=C(C=C2)C3=C(C=CC=C3F)F	PubChem	MMV019993	1	90.2439
CID 124171739	CC1=C(N2C(=NC=N2)N=C1C)N[C@@H](C)C3=CC=C(C=C3)C(F)(F)F	PubChem	MMV019993	1	91.5663
CID 124171824	CC1=C(N2C(=NC=N2)N=C1C)N[C@H](C)C3=CC=C(C=C3)C(F)(F)F	PubChem	MMV019993	1	91.5663
CID 130309544	CC1=CN=C(N=C1C)NCC2=CN(N=N2)C3=CC(=C(C=C3)F)C(C)(F)F	PubChem	MMV019993	1	91.1111
CID 132092848	CC1=C(C=C(C=C1)C2=NC(=NC=C2)NC3=CN(N=C3)C)C(F)(F)F	PubChem	MMV019993	1	97.561
CID 134611272	CC1=C(N2C(=NC=N2)N=C1C)NC(C)C3=CC=C(C=C3)C(F)(F)F	PubChem	MMV019993	1	91.5663
CID 141363984	C[C@H](C1=CC=CC=C1)N2C(=CC(=N2)C3=CN=C(N=C3)N)C(F)(F)F	PubChem	MMV019993	1	92.5
CID 141363996	C[C@H](C1=CC=CC=C1)N2C(=CC(=N2)C3=NC=C(C=N3)N)C(F)(F)F	PubChem	MMV019993	1	91.358
CID 141364011	CC(C1=CC=CC=C1)N2C(=CC(=N2)C3=NC=C(C=N3)N)C(F)(F)F	PubChem	MMV019993	1	91.358
CID 141364015	C[C@@H](C1=CC=CC=C1)N2C(=CC(=N2)C3=NC=C(C=N3)N)C(F)(F)F	PubChem	MMV019993	1	91.358
CID 141364018	CC(C1=CC=CC=C1)N2C(=CC(=N2)C3=CN=C(N=C3)N)C(F)(F)F	PubChem	MMV019993	1	92.5
CID 146386210	CC1=CC(=NN1C2=NC=C(C=N2)C3=CC=C(C=C3)C(F)(F)F)C	PubChem	MMV019993	1	95
CID 150077833	CC(C)N1C(=CN=N1)C2=CC=CC=C2C3=CN=C(N=C3C(F)(F)F)N	PubChem	MMV019993	1	94.1176
CID 163280737	CN1C=C(C=N1)NC2=NC=C(C(=N2)N)C3=CC=C(C=C3)C(F)(F)F	PubChem	MMV019993	1	91.7647
CID 90465127	CC(C)NC1=NC=CC(=N1)C2=CN(N=C2C3=CC=C(C=C3)F)C	PubChem	MMV019993	1	93.9759
CID 91041273	CC1=CC=C(C=C1)C2=NC(=NC(=C2)C)N3C=CC(=N3)C(F)(F)F	PubChem	MMV019993	1	92.3077
CID 91416061	CC1=CC=C(C=C1)C2=NC(=NC=C2)N3C=CC(=N3)C(F)(F)F	PubChem	MMV019993	1	90.9091
CID 110168634	COC1=CC=C(C=C1)C(=O)N2CCN(CC2)C3=NC4=CC=CC=C4N3CC5=CC=C(C=C5)F	PubChem	MMV020081	1	93.3333
CID 121193990	CC1=NC2=CC=CC=C2N1C3CCN(C3)C(=O)C4=CC(=C(C(=C4F)OC)F)F	PubChem	MMV020081	1	96.6102
CID 129530188	CC1=NC2=CC=CC=C2N1[C@@H]3CCN(C3)C(=O)C4=CC(=C(C(=C4F)OC)F)F	PubChem	MMV020081	1	96.6102
CID 129530189	CC1=NC2=CC=CC=C2N1[C@H]3CCN(C3)C(=O)C4=CC(=C(C(=C4F)OC)F)F	PubChem	MMV020081	1	96.6102
CID 132454348	COC1=CC=CC=C1CC(=O)N2CCC(CC2)N3C4=CC=CC=C4N=C3CC5=CC=CC=C5	PubChem	MMV020081	1	95.7265
CID 132457235	COC1=CC=CC=C1CC(=O)N2CCC(CC2)N3C=NC4=C3C=C(C=C4)F	PubChem	MMV020081	1	98.3333
CID 132458285	COC1=CC=C(C=C1)C(=O)N2CCC(CC2)N3C=NC4=C3C=C(C=C4)F	PubChem	MMV020081	1	93.913
CID 132459833	COC1=CC=CC=C1CC(=O)N2CCC(CC2)N3C=NC4=CC=CC=C43	PubChem	MMV020081	1	94.8276
CID 132460103	CCOC1=CC=CC(=C1)C(=O)N2CCC(CC2)N3C(=NC4=C3C=C(C=C4)F)C	PubChem	MMV020081	1	96.7213
CID 132460544	COC1=CC=CC=C1CCC(=O)N2CCC(CC2)N3C=NC4=CC=CC=C43	PubChem	MMV020081	1	94.8276
CID 132461786	CC1=NC2=C(N1C3CCN(CC3)C(=O)C4=CC=C(C=C4)OC)C=C(C=C2)F	PubChem	MMV020081	1	98.3333
CID 132461864	COC1=CC=C(C=C1)CC(=O)N2CCC(CC2)N3C=NC4=C3C=C(C=C4)F	PubChem	MMV020081	1	95.7265
CID 132463977	CC1=CC2=C(C=C1)N=CN2C3CCN(CC3)C(=O)CC4=CC(=CC=C4)OC	PubChem	MMV020081	1	92.9825
CID 132464477	COC1=CC=CC(=C1)CC(=O)N2CCC(CC2)N3C=NC4=C3C=C(C=C4)F	PubChem	MMV020081	1	95.7265
CID 132465292	CCOC1=CC=CC(=C1)C(=O)N2CCC(CC2)N3C4=CC=CC=C4N=C3CC5=CC=CC=C5	PubChem	MMV020081	1	91.3793
CID 132465643	CCOC1=CC=C(C=C1)CC(=O)N2CCC(CC2)N3C(=NC4=C3C=C(C=C4)C)C	PubChem	MMV020081	1	93.3333
CID 132465897	CC1=NC2=C(N1C3CCN(CC3)C(=O)CCC4=CC=CC=C4OC)C=C(C=C2)F	PubChem	MMV020081	1	100
CID 133760415	CN1C2=CC=CC=C2N=C1CNC(=O)CCC3=CC(=C(C=C3)OC)F	PubChem	MMV020081	1	90
CID 134036960	CC1=NC2=CC=CC=C2N1CCCNC(=O)CCC3=CC(=C(C=C3)OC)F	PubChem	MMV020081	1	92.6829
CID 135290409	COCCN1C2=CC=CC=C2N=C1C3CCN(CC3)C(=O)C4=CC(=C(C=C4)OC)F	PubChem	MMV020081	1	93.5484
CID 135290415	COC1=C(C=C(C=C1)C(=O)N2CCC(CC2)C3=NC4=CC=CC=C4N3CC5CCOCC5)F	PubChem	MMV020081	1	94.2149
CID 135290448	COC1=C(C=C(C=C1)C(=O)N2CCC(CC2)C3=NC4=CC=CC=C4N3CC5=CC(=CC=C5)F)F	PubChem	MMV020081	1	95.7265
CID 135296620	CC1=C(C=CC(=C1)C(=O)N2CCC(CC2)C3=NC4=CC=CC=C4N3CC5=CC(=CC=C5)F)OC	PubChem	MMV020081	1	96.6102
CID 139028179	CC1=NC2=CC=CC=C2N1C3CN(C3)C(=O)C4=CC(=C(C=C4)OC)F	PubChem	MMV020081	1	91.3793
CID 142265466	CCCCN(CC1=NC2=CC=CC=C2N1CC3CCCCC3CN4CCCCC4)C(=O)C5=CC(=C(C=C5)OC)F	PubChem	MMV020081	1	93.3333
CID 1469455	CC1=NC2=C(N1C3CCN(CC3)C(=O)C4=CC=C(C=C4)OC)C=CC(=C2)F	PubChem	MMV020081	1	98.3333
CID 1469461	CCOC1=CC=C(C=C1)C(=O)N2CCC(CC2)N3C(=NC4=C3C=CC(=C4)F)C	PubChem	MMV020081	1	96.7213
CID 1469464	CC1=NC2=C(N1C3CCN(CC3)C(=O)C4=CC=CC=C4OC)C=CC(=C2)F	PubChem	MMV020081	1	96.7213
CID 155087193	COC1=C(C=C(C=C1)C(=O)N2CCC(CC2)C3=NC4=CC=CC=C4N3CC5CCCOC5)F	PubChem	MMV020081	1	93.4426
CID 18732668	CCCN(CC1=NC2=CC=CC=C2N1C3=CC=CC=C3)C(=O)C4=C(C=C(C=C4)OC)F	PubChem	MMV020081	1	94.2149
CID 18732684	CCCN1C2=CC=CC=C2N=C1CN(CC(C)C)C(=O)C3=C(C=C(C=C3)OC)F	PubChem	MMV020081	1	92.562
CID 18733052	CCCN1C2=C(C=CC(=C2)F)N=C1CN(CCC)C(=O)C3=CC(=C(C=C3)OC)F	PubChem	MMV020081	1	93.3333
CID 18733061	CCCN1C2=CC=CC=C2N=C1CN(CC(C)C)C(=O)C3=CC(=C(C=C3)OC)F	PubChem	MMV020081	1	92.562
CID 18733086	CCCN1C2=CC=CC=C2N=C1CN(CCC(C)C)C(=O)C3=CC(=C(C=C3)OC)F	PubChem	MMV020081	1	90.9091
CID 18733369	CCCCN1C2=CC=CC=C2N=C1CN(CCC(C)C)C(=O)C3=CC(=C(C=C3)OC)F	PubChem	MMV020081	1	90.9091
CID 18733561	CCCN1C2=C(C(=CC=C2)F)N=C1CN(CCC(C)C)C(=O)CC3=CC(=CC=C3)OC	PubChem	MMV020081	1	91.8033
CID 18733689	CCCN1C2=C(C=C(C=C2)F)N=C1CN(CCC(C)C)C(=O)CC3=CC(=CC=C3)OC	PubChem	MMV020081	1	91.8033
CID 18733691	CCCN1C2=C(C=C(C=C2)F)N=C1CN(CCC(C)C)C(=O)C3=CC(=CC=C3)OC	PubChem	MMV020081	1	90.9091
CID 18734011	CCCN1C2=C(C=CC(=C2)F)N=C1CN(CC(C)C)C(=O)C3=CC(=CC=C3)OC	PubChem	MMV020081	1	92.562
CID 18734023	CCCN1C2=C(C=CC(=C2)F)N=C1CN(CCC(C)C)C(=O)CC3=CC(=CC=C3)OC	PubChem	MMV020081	1	91.8033
CID 18734027	CCCN1C2=C(C=CC(=C2)F)N=C1CN(CCC(C)C)C(=O)C3=CC(=CC=C3)OC	PubChem	MMV020081	1	90.9091
CID 18734445	CCCCN(CC1=NC2=CC=CC=C2N1C3=CC=CC=C3)C(=O)C4=CC(=C(C=C4)OC)F	PubChem	MMV020081	1	93.4426
CID 20800944	CCCCN(CC1=NC2=CC=CC=C2N1CC3=CC=CC=C3CN4CCCCC4)C(=O)C5=CC(=C(C=C5)OC)F	PubChem	MMV020081	1	93.3333
CID 26401536	CC1=NC2=C(N1C3CCN(CC3)C(=O)CC4=CC=C(C=C4)OC)C=CC(=C2)C(F)(F)F	PubChem	MMV020081	1	97.561
CID 44522178	CC1=CC2=C(C=C1)N=C(N2C3CCN(CC3)C(=O)CC4=CC(=CC=C4)OC)C	PubChem	MMV020081	1	95.7983
CID 44522179	CC1=NC2=C(N1C3CCN(CC3)C(=O)CC4=CC(=CC=C4)OC)C=C(C=C2)F	PubChem	MMV020081	1	100
CID 46090096	COC1=CC=CC=C1CCC(=O)N2CCC(CC2)N3C=NC4=C3C=CC(=C4)C(F)(F)F	PubChem	MMV020081	1	95.8678
CID 46090106	CCOC1=CC=C(C=C1)CC(=O)N2CCC(CC2)N3C4=CC=CC=C4N=C3C(F)(F)F	PubChem	MMV020081	1	93.4426
CID 46090115	CCOC1=CC=C(C=C1)CC(=O)N2CCC(CC2)N3C4=C(C=CC(=C4)F)N=C3C5=CC=CC=C5	PubChem	MMV020081	1	95.8678
CID 46090284	CCCOC1=CC=C(C=C1)C(=O)N2CCC(CC2)N3C4=C(C=CC(=C4)F)N=C3C5=CC=CC=C5	PubChem	MMV020081	1	95.082
CID 46090285	COC1=CC=CC(=C1)CCC(=O)N2CCC(CC2)N3C4=C(C=CC(=C4)F)N=C3C5=CC=CC=C5	PubChem	MMV020081	1	98.3333
CID 46091576	CC1=C(C=CC=C1OC)C(=O)N2CCC(CC2)N3C4=C(C=CC(=C4)F)N=C3C5=CC=CC=C5	PubChem	MMV020081	1	97.479
CID 46092207	CC1=C(C=CC(=C1)CC(=O)N2CCC(CC2)N3C4=C(C=CC(=C4)F)N=C3C5=CC=CC=C5)OC	PubChem	MMV020081	1	100
CID 5012194	COC1=CC=C(C=C1)CC(=O)N2CCC(CC2)NC3=NC4=CC=CC=C4N3CC5=CC=C(C=C5)F	PubChem	MMV020081	1	91.9355
CID 56215135	CC(C)C(C(=O)N1CCN(CC1)C(=O)CCC2=CC=C(C=C2)OC)N3C=NC4=CC(=C(C=C43)F)F	PubChem	MMV020081	1	91.8033
CID 56361438	CC(C1=NC2=CC=CC=C2N1C(F)F)N3CCCN(CC3)C(=O)CCC4=CC=C(C=C4)OC	PubChem	MMV020081	1	94.2149
CID 58727767	CC1=NC2=CC=CC=C2N1C3CC4CCC(C3)N4CCC5(CCN(CC5)C(=O)C(C)(C)C6=CC(=CC=C6)OC)C7=CC=CC=C7	PubChem	MMV020081	1	91.8033
CID 59046936	CC1=CC(=CC(=C1C(=O)N2CCCCC2C3=NC4=C(N3C5=CC=C(C=C5)OC)C=CC(=C4)F)C)OC	PubChem	MMV020081	1	92.437
CID 60315572	CC(C)N1C2=CC=CC=C2N=C1C3CCCN(C3)C(=O)C4=CC=C(C=C4)OC(F)F	PubChem	MMV020081	1	93.2203
CID 644855	CC1=NC2=C(N1C3CCN(CC3)C(=O)C4=CC(=C(C=C4)OC)OC)C=CC(=C2)F	PubChem	MMV020081	1	95.935
CID 645324	CC1=NC2=C(N1C3CCN(CC3)C(=O)C4=CC(=CC(=C4)OC)OC)C=CC(=C2)F	PubChem	MMV020081	1	95.935
CID 66791556	CC(CC(=O)N1CCCC(C1)C2=NC3=CC=CC=C3N2CCCOC)C4=CC(=CC=C4)OC	PubChem	MMV020081	1	91.0569
CID 70850795	COC1=CC=CC(=C1)CC(=O)N2CCCCC2C3=NC4=C(N3)C=C(C=C4)F	PubChem	MMV020081	1	91.5254
CID 74502032	CCC1=NC2=C(N1C3CCN(CC3)C(=O)C=CC4=CC=C(C=C4)OC)C=CC(=C2)F	PubChem	MMV020081	1	96.7213
CID 86795618	CCN1C2=CC=CC=C2N=C1C3CCCN3C(=O)CC4=C(C(=CC=C4)O)F	PubChem	MMV020081	1	90.5983
CID 86917226	CC1=NC2=CC=CC=C2N1CCCNC(=O)C3=C(C=C(C=C3)OC)F	PubChem	MMV020081	1	90
CID 92424496	COC1=CC=CC(=C1)CC(=O)N2CCCC[C@@H]2C3=NC4=C(N3)C=C(C=C4)F	PubChem	MMV020081	1	91.5254
CID 92424497	COC1=CC=CC(=C1)CC(=O)N2CCCC[C@H]2C3=NC4=C(N3)C=C(C=C4)F	PubChem	MMV020081	1	91.5254
CID 92760833	COC1=CC=CC(=C1)CC(=O)N2CCC(CC2)N3C=NC4=CC=CC=C43	PubChem	MMV020081	1	92.0354
CID 99784823	CCN1C2=CC=CC=C2N=C1[C@@H]3CCCN3C(=O)CC4=C(C(=CC=C4)O)F	PubChem	MMV020081	1	90.5983
CID 99784824	CCN1C2=CC=CC=C2N=C1[C@H]3CCCN3C(=O)CC4=C(C(=CC=C4)O)F	PubChem	MMV020081	1	90.5983
CID 118302746	CC1(CCN(CC1)C(=O)C2(CCCC2)N)CNC3CC3C4=CC=CC=C4	PubChem	MMV020120	1	92.4731
CID 130269723	CN1CCC(CC1)NC(=O)C23CC4CC(C2)CC(C4)(C3)C5=CC=CC=C5	PubChem	MMV020120	1	91.954
CID 137428353	CC(C1(CCN(CC1)C(=O)CCC2=CC=CC=C2)F)NC3CC3C4=CC=CC=C4	PubChem	MMV020120	1	90.3226
CID 142796799	CC1(CCNCC1)CCC(=O)NC2CC2C3=CC=CC=C3	PubChem	MMV020120	1	90.6977
CID 143038838	CCNC(=O)C1(CCN(CC1)C2CCCCC2C3=CC=CC=C3)C.CC1CCCCC1	PubChem	MMV020120	1	90.1099
CID 144452189	CC(=O)N1CCC(CC1)CNC2CC2C3=CC=CC=C3	PubChem	MMV020120	1	93.0233
CID 146655596	CN1CCN(CC1)C(=O)CCCN2CCC(CC2)NC3CC3C4=CC=CC=C4	PubChem	MMV020120	1	92.1348
CID 147281446	CC1(CCN(CC1)C2(CCC2)CC(=O)NC)CCC3CC3C4=CC=CC=C4	PubChem	MMV020120	1	93.4783
CID 14973193	CC1CCCC(N1CCCNC(=O)C2(CCCCC2)C3=CC=CC=C3)C	PubChem	MMV020120	1	93.1818
CID 153832812	CC(=O)NC1CCN(CC1)CC2CC2C3=CC=CC=C3	PubChem	MMV020120	1	92.8571
CID 162525498	CC12CCCC(C1)(CC(C2)CCC(=O)N3CCC(CC3)N)C4=CC=CC=C4	PubChem	MMV020120	1	91.1111
CID 162525645	CC1CC2(CC(C1CC3CC3)CC(C2)(C)C(=O)N4CCC(C(C4)(C)C)N)C5=CC=CC=C5	PubChem	MMV020120	1	91.4894
CID 44522207	CC1CC1C(=O)NC2CCN(CC2)CC3(CCCCC3)C4=CC=CC=C4	PubChem	MMV020120	1	100
CID 90666084	C1CCN(CC1)C2CCC(CC2)NC(=O)C3CC3C4=CC=CC=C4	PubChem	MMV020120	1	91.358
CID 11669449	CCC1=CC(=C(NC1=O)C)C2=CC=C(S2)S(=O)(=O)N3CCN(CC3)C4=CC=CC=N4	PubChem	MMV020136	1	92.8571
CID 132460892	CCCS(=O)(=O)N1CCN(CC1)C2=C(C=CC=N2)C(=O)NCC3=CC=CS3	PubChem	MMV020136	1	92.0863
CID 16558709	C1CCN(C1)S(=O)(=O)C2=CN=C(C=C2)N3CCN(CC3)C(=O)C4=CC=CS4	PubChem	MMV020136	1	96.1832
CID 17455655	CC1=CC(=NC=C1)NC(=O)C2=C(C=CS2)S(=O)(=O)N3CCCCC3	PubChem	MMV020136	1	94.6565
CID 17528140	CS(=O)(=O)NCCC1=CC=C(S1)C(=O)N2CCN(CC2)C3=CC=CC=N3	PubChem	MMV020136	1	94.1176
CID 20937287	C1CN(CCN1C2=NC=CC=N2)S(=O)(=O)C3=CSC(=C3)C(=O)N	PubChem	MMV020136	1	95.4545
CID 24601886	C1CCN(CC1)C2=NC=C(C=C2)NC(=O)C3=C(C=CS3)S(=O)(=O)N4CCCCC4	PubChem	MMV020136	1	96.9697
CID 24637996	C1CN(CCN1C2=NC=C(C=C2)S(=O)(=O)N3CCOCC3)C(=O)CNC(=O)C4=CC=CS4	PubChem	MMV020136	1	90.7801
CID 24669540	CN1CCN(CC1)C2=NC=C(C=C2)NC(=O)C3=C(C=CS3)S(=O)(=O)N4CCCCC4	PubChem	MMV020136	1	97.0588
CID 25285219	C1CN(CCN1C2=CC=CC=N2)S(=O)(=O)CCNC(=O)CC3=CC=CS3	PubChem	MMV020136	1	93.3333
CID 25285229	C1CN(CCN1C2=CC=CC=N2)S(=O)(=O)CCNC(=O)C3=CC=CS3	PubChem	MMV020136	1	93.3333
CID 3243916	C1CN(CCN1C2=CC=CC=N2)C(=O)CNS(=O)(=O)C3=CC=CS3	PubChem	MMV020136	1	94.1176
CID 36723533	C1CN(CCN1C2=C(C=CC=N2)C(=O)N)S(=O)(=O)C3=CC=CS3	PubChem	MMV020136	1	94.8148
CID 36724061	CC1=CC=C(S1)S(=O)(=O)N2CCN(CC2)C3=C(C=CC=N3)C(=O)N	PubChem	MMV020136	1	95.5882
CID 39948520	C1CN(CCN1C2=CC=CC=N2)S(=O)(=O)CCNC(=O)CCCC3=CC=CS3	PubChem	MMV020136	1	91.9708
CID 40118645	C1CCN(CC1)S(=O)(=O)C2=C(SC=C2)C(=O)NC3=CN=C(C=C3)N4CCCC4	PubChem	MMV020136	1	96.9697
CID 40137745	C1CCN(CC1)C2=NC=C(C=C2)NC(=O)C3=CSC(=C3)S(=O)(=O)N	PubChem	MMV020136	1	96.2406
CID 40162704	CCC1=C(C=C(S1)C(=O)NCCS(=O)(=O)N2CCN(CC2)C3=CC=CC=N3)C	PubChem	MMV020136	1	90.7801
CID 41783845	C1CN(CCN1C2=NC=CC=N2)S(=O)(=O)CCNC(=O)C3=CC=CS3	PubChem	MMV020136	1	91.8519
CID 42438597	C1CN(CCN1C2=CC=CC=N2)S(=O)(=O)CCCNC(=O)CC3=CC=CS3	PubChem	MMV020136	1	94.0299
CID 42438637	C1CN(CCN1C2=CC=CC=N2)S(=O)(=O)CCCNC(=O)C3=CC=CS3	PubChem	MMV020136	1	94.0299
CID 42439747	C1CN(CCN1C2=NC=CC=N2)S(=O)(=O)CCCNC(=O)C3=CC=CS3	PubChem	MMV020136	1	91.8519
CID 45866542	C1CCN(C1)S(=O)(=O)C2=C(SC=C2)C(=O)N3CCN(CC3)C4=CC=CC=N4	PubChem	MMV020136	1	96.1832
CID 45888143	C1CN(CCN1C2=CC=CC=N2)S(=O)(=O)CCNC(=O)CCC3=CC=CS3	PubChem	MMV020136	1	92.6471
CID 45900034	CCN(CC)C1=NC=C(C=C1)CNC(=O)C2=C(C=CS2)S(=O)(=O)N3CCCCC3	PubChem	MMV020136	1	91.9708
CID 46455768	CC1=C(SC=C1)C(=O)NCCS(=O)(=O)N2CCN(CC2)C3=CC=CC=N3	PubChem	MMV020136	1	92.7536
CID 46455796	C1CN(CCN1C2=CC=CC=N2)S(=O)(=O)CCNC(=O)CCCNC(=O)C3=CSC=C3	PubChem	MMV020136	1	90.6475
CID 46456193	CC1=C(SC(=C1)C(=O)NCCS(=O)(=O)N2CCN(CC2)C3=CC=CC=N3)C	PubChem	MMV020136	1	92.0863
CID 46456300	C1CN(CCN1C2=CC=CC=N2)S(=O)(=O)CCNC(=O)CCNC(=O)C3=CC=CS3	PubChem	MMV020136	1	90.6475
CID 46690483	C1CCN(CC1)S(=O)(=O)C2=C(SC=C2)C(=O)NC3=CC=CC=N3	PubChem	MMV020136	1	93.8462
CID 47041588	CCN(CC)C1=NC=C(C=C1)CNC(=O)C2=C(C=CS2)S(=O)(=O)N3CCCC3	PubChem	MMV020136	1	90.3704
CID 47047509	CCN(CC)C1=NC=C(C=C1)NC(=O)C2=C(C=CS2)S(=O)(=O)N3CCCCC3	PubChem	MMV020136	1	94.1176
CID 4841714	CCN(CC(=O)NCC1=CC=CS1)C2=NC=C(C=C2)S(=O)(=O)N3CCN(CC3)C	PubChem	MMV020136	1	90.9091
CID 51289986	CC1=CN=C(C=C1)NC(=O)C2=C(C=CS2)S(=O)(=O)N3CCCCC3	PubChem	MMV020136	1	94.6565
CID 52694397	CCN(C1=CC=CC=C1)S(=O)(=O)C2=CN=C(C=C2)N3CCN(CC3)C(=O)C4=CC=C(S4)C	PubChem	MMV020136	1	94.8148
CID 53124435	C1CN(CCN1C2=CC=CC=N2)C(=O)C3=CC=C(S3)S(=O)(=O)C4=CC=CC=C4	PubChem	MMV020136	1	94.4
CID 55518303	CN1CCN(CC1)C2=NC=C(C=C2)CNC(=O)C3=CC(=CC=C3)S(=O)(=O)NCC4=CC=CS4	PubChem	MMV020136	1	94.964
CID 55529196	CN1CCN(CC1)C2=NC=C(C=C2)CNC(=O)C3=C(C=CS3)S(=O)(=O)N4CCCC4	PubChem	MMV020136	1	94.964
CID 55533569	C1CCN(CC1)S(=O)(=O)C2=C(SC=C2)C(=O)NCC3=CC(=NC=C3)N4CCCC4	PubChem	MMV020136	1	94.7368
CID 55621060	CN(C)C1=NC=C(C=C1)CNC(=O)C2=C(C=CS2)S(=O)(=O)N3CCCC3	PubChem	MMV020136	1	91.8519
CID 55692155	C1CN(CCN1C2=CC=CC=N2)S(=O)(=O)CCNC(=O)C3=CSC=C3	PubChem	MMV020136	1	93.3333
CID 55692179	CC(C(=O)NCCS(=O)(=O)N1CCN(CC1)C2=CC=CC=N2)NC(=O)C3=CC=CS3	PubChem	MMV020136	1	90.1408
CID 55692572	CN(C)C1=C(C=CC=N1)CNC(=O)C2=C(C=CS2)S(=O)(=O)N3CCCC3	PubChem	MMV020136	1	91.1765
CID 55742701	CN1CCN(CC1)C2=NC=CC(=C2)CNC(=O)C3=C(C=CS3)S(=O)(=O)N4CCCCC4	PubChem	MMV020136	1	95.6522
CID 55743002	CN1CCN(CC1)C2=NC=CC(=C2)CNC(=O)C3=CC(=CC=C3)S(=O)(=O)NCC4=CC=CS4	PubChem	MMV020136	1	95.6522
CID 55744206	CCN1CCN(CC1)C2=NC=C(C=C2)CNC(=O)C3=CC(=CC=C3)S(=O)(=O)NCC4=CC=CS4	PubChem	MMV020136	1	93.5252
CID 60159787	CC1=CC=C(S1)S(=O)(=O)NCC(=O)N2CCN(CC2)C3=CC=CC=N3	PubChem	MMV020136	1	94.8905
CID 6462986	C1CN(CCN1C2=CC=CC=N2)S(=O)(=O)C3=CSC(=C3)C(=O)NC4=CC=CC=C4	PubChem	MMV020136	1	98.4615
CID 6486065	C1CN(CCN1C2=CC=CC=N2)S(=O)(=O)C3=CSC(=C3)C(=O)N	PubChem	MMV020136	1	97.7365
CID 6502909	CC1=C(C=C(S1)C(=O)N)S(=O)(=O)N2CCN(CC2)C3=CC=CC=N3	PubChem	MMV020136	1	97.0149
CID 6502961	CC1=C(C=C(S1)C(=O)NC)S(=O)(=O)N2CCN(CC2)C3=CC=CC=N3	PubChem	MMV020136	1	97.7778
CID 6503013	CCNC(=O)C1=CC(=C(S1)C)S(=O)(=O)N2CCN(CC2)C3=CC=CC=N3	PubChem	MMV020136	1	94.8905
CID 6503320	C1CCN(C1)S(=O)(=O)C2=CSC(=C2)C(=O)NC3=CC=CC=N3	PubChem	MMV020136	1	93.6508
CID 6503383	CC1CCN(CC1)S(=O)(=O)C2=CSC(=C2)C(=O)NC3=CC=CC=N3	PubChem	MMV020136	1	94.6565
CID 6503406	CC1CCN(CC1)S(=O)(=O)C2=CSC(=C2)C(=O)NC3=NC=CC(=C3)C	PubChem	MMV020136	1	93.9394
CID 6503958	CNC(=O)C1=CC(=CS1)S(=O)(=O)N2CCN(CC2)C3=CC=CC=N3	PubChem	MMV020136	1	100
CID 6504028	CCNC(=O)C1=CC(=CS1)S(=O)(=O)N2CCN(CC2)C3=CC=CC=N3	PubChem	MMV020136	1	99.1001
CID 8042243	C1CN(CCN1C2=CC=CC=[NH+]2)S(=O)(=O)C3=CSC(=C3)C(=O)N	PubChem	MMV020136	1	97.7365
CID 8042652	CC1=C(C=C(S1)C(=O)N)S(=O)(=O)N2CCN(CC2)C3=CC=CC=[NH+]3	PubChem	MMV020136	1	94.2029
CID 8042663	CC1=C(C=C(S1)C(=O)NC)S(=O)(=O)N2CCN(CC2)C3=CC=CC=[NH+]3	PubChem	MMV020136	1	94.964
CID 8042686	CCNC(=O)C1=CC(=C(S1)C)S(=O)(=O)N2CCN(CC2)C3=CC=CC=[NH+]3	PubChem	MMV020136	1	92.4449
CID 8042904	CNC(=O)C1=CC(=CS1)S(=O)(=O)N2CCN(CC2)C3=CC=CC=[NH+]3	PubChem	MMV020136	1	100
CID 8042927	CCNC(=O)C1=CC(=CS1)S(=O)(=O)N2CCN(CC2)C3=CC=CC=[NH+]3	PubChem	MMV020136	1	99.1001
CID 9113500	CCN(CC(=O)NCC1=CC=CS1)C2=NC=C(C=C2)S(=O)(=O)N3CCCCC3	PubChem	MMV020136	1	91.4286
CID 100357529	CC1=CC(=CC=C1)NC(=O)C2=NOC(=C2)C3=CC=C(C=C3)F	PubChem	MMV020152	1	94.7368
CID 100357538	CC1=CC(=C(C=C1)NC(=O)C2=NOC(=C2)C3=CC=C(C=C3)F)C	PubChem	MMV020152	1	91.1392
CID 100357563	CC1=CC(=CC(=C1)NC(=O)C2=NOC(=C2)C3=CC=C(C=C3)F)C	PubChem	MMV020152	1	93.5065
CID 100357574	CC(C)C1=CC=C(C=C1)NC(=O)C2=NOC(=C2)C3=CC=C(C=C3)F	PubChem	MMV020152	1	92.3077
CID 100357750	C1=CC(=CC=C1C2=CC(=NO2)C(=O)NC3=CC=C(C=C3)C(F)(F)F)F	PubChem	MMV020152	1	90.9091
CID 110856568	CC1=CC=CC=C1NC(=O)C2=NOC(=C2)C(C)C	PubChem	MMV020152	1	90.6667
CID 110856660	CC1=CC(=CC=C1)NC(=O)C2=NOC(=C2)C(C)C	PubChem	MMV020152	1	93.1507
CID 11281409	CC1=CC(=NO1)C(=O)NC2=CC=C(C=C2)C3=C(C=CC(=C3)C(F)(F)F)C(F)(F)F	PubChem	MMV020152	1	91.1392
CID 117793453	CC1=CC(=C(C=C1)C(F)(F)F)C2=CC=C(C=C2)NC(=O)C3=NOC(=C3)C	PubChem	MMV020152	1	90
CID 121261392	CC(C)C1=CC=C(C=C1)NC(=O)C2=NOC(=C2)C(C)(C)C	PubChem	MMV020152	1	90.6667
CID 121264932	CC1=CC=C(C=C1)NC(=O)C2=NOC(=C2)C(C)(C)C	PubChem	MMV020152	1	90.6667
CID 1246614	CC1=CC(=NO1)C(=O)NC2=CC=CC=C2CC3=CC=CC=C3	PubChem	MMV020152	1	93.3333
CID 130187954	CC(C1=CC=C(C=C1)NC(=O)C2=NOC(=C2)C3CC3)N	PubChem	MMV020152	1	93.3333
CID 130187981	CC(C)C(C1=CC=C(C=C1)NC(=O)C2=NOC(=C2)C3CC3)N	PubChem	MMV020152	1	90.9091
CID 135272237	CC1=CC(=C(C=C1)C2=CC(=NO2)C(=O)NC3=CC(=C(C=C3)C)C)C	PubChem	MMV020152	1	94.7368
CID 135272250	CC1=C(C=C(C=C1)NC(=O)C2=NOC(=C2)C3=CC(=CC(=C3)C)C)C	PubChem	MMV020152	1	94.7368
CID 13620087	C1=CC=C(C=C1)C2=CC(=NO2)C(=O)NC3=CC=CC=C3	PubChem	MMV020152	1	98.5915
CID 143736747	CC1=CC(=NO1)C(=O)NC2=CC=C(C=C2)C3CCCCC3	PubChem	MMV020152	1	94.7368
CID 154263750	CC1=CC(=NO1)C2=CC=C(C=C2)NC(=O)C3=CC=CC=C3	PubChem	MMV020152	1	95.6522
CID 156005260	C1=CC(=CC=C1C2=CC(=NO2)C(=O)NC3=CC(=C(C(=C3)F)F)F)F	PubChem	MMV020152	1	90.9091
CID 156005279	CC1=CC=C(C=C1)C2=CC(=NO2)C(=O)NC3=CC(=C(C(=C3)F)F)F	PubChem	MMV020152	1	92.3077
CID 156005315	C1=CC=C(C=C1)C2=CC(=NO2)C(=O)NC3=CC(=C(C(=C3)F)F)F	PubChem	MMV020152	1	90.9091
CID 17252702	CC(=O)C1=CC=C(C=C1)NC(=O)C2=NOC(=C2)C3=CC=C(C=C3)F	PubChem	MMV020152	1	92.3077
CID 17252711	C1=CC(=CC=C1C2=CC(=NO2)C(=O)NC3=C(C=C(C=C3)F)F)F	PubChem	MMV020152	1	90.9091
CID 2171698	C1=CC=C(C=C1)C2=CC(=NO2)C(=O)NC3=C(C=C(C=C3)F)F	PubChem	MMV020152	1	90.9091
CID 2555322	CC1=CC(=NO1)C(=O)NC2=CC=CC(=C2)C(=O)C	PubChem	MMV020152	1	93.1507
CID 3065710	CC1=CC=CC=C1NC(=O)C2=NOC(=C2)C	PubChem	MMV020152	1	93.1507
CID 3073008	CC1=CC(=NO1)C(=O)NC2=CC=CC=C2C3=CC=CC=C3	PubChem	MMV020152	1	97.2973
CID 3073010	CC1=C(C(=CC=C1)C)NC(=O)C2=NOC(=C2)C3=CC=CC=C3	PubChem	MMV020152	1	96
CID 3076169	CC1=C(C(=CC=C1)C)NC(=O)C2=NOC(=C2)C	PubChem	MMV020152	1	91.8919
CID 3076174	CC1=C(C(=CC=C1)C)NC(=O)C2=NOC(=C2)C(C)C	PubChem	MMV020152	1	90.6667
CID 3076176	CC1=CC(=C(C(=C1)C)NC(=O)C2=NOC(=C2)C)C	PubChem	MMV020152	1	91.8919
CID 3076179	CC1=C(C(=CC=C1)C(C)C)NC(=O)C2=NOC(=C2)C	PubChem	MMV020152	1	90.6667
CID 3076180	CC1=CC(=NO1)C(=O)NC2=C(C=CC=C2C(C)C)C(C)C	PubChem	MMV020152	1	90.6667
CID 3236095	CC1=CC=C(C=C1)NC(=O)C2=NOC(=C2)C	PubChem	MMV020152	1	95.7746
CID 3240197	CC(=O)C1=CC(=CC=C1)NC(=O)C2=NOC(=C2)C3=CC=C(C=C3)F	PubChem	MMV020152	1	92.3077
CID 3571867	CCC1=CC=C(C=C1)NC(=O)C2=NOC(=C2)C3=CC=C(C=C3)F	PubChem	MMV020152	1	92.3077
CID 3571869	CC1=C(C=C(C=C1)NC(=O)C2=NOC(=C2)C3=CC=C(C=C3)F)C	PubChem	MMV020152	1	91.1392
CID 3586464	CC1=CC=C(C=C1)NC(=O)C2=NOC(=C2)C3=CC=C(C=C3)F	PubChem	MMV020152	1	94.7368
CID 5075784	CC1=CC(=NO1)C(=O)NC2=CC=CC(=C2)C(F)(F)F	PubChem	MMV020152	1	90.6667
CID 53016936	CC(C)C1=CC(=NO1)C(=O)NC2=CC=CC=C2	PubChem	MMV020152	1	94.4444
CID 5308779	CC(C)C1=CC(=NO1)C(=O)NC2=CC=CC(=C2)C(=O)C	PubChem	MMV020152	1	90.6667
CID 538986	CC1=CC(=NO1)C(=O)NC2=CC=C(C=C2)C(F)(F)F	PubChem	MMV020152	1	90.6667
CID 6619083	CC1=CC=C(C=C1)NC(=O)C2=NOC(=C2)C(C)C	PubChem	MMV020152	1	93.1507
CID 8407996	CCC1=CC(=CC=C1)NC(=O)C2=NOC(=C2)C	PubChem	MMV020152	1	91.8919
CID 8880740	CC1=CC(=NO1)C(=O)NC2=CC=C(C=C2)C3=CC=CC=C3	PubChem	MMV020152	1	100
CID 90783631	C1=CC=C(C=C1)C2=CC(=NO2)C(=O)NC3=CC=CC=C3N	PubChem	MMV020152	1	92.1053
CID 973857	CCC1=CC=CC=C1NC(=O)C2=NOC(=C2)C3=CC=CC=C3	PubChem	MMV020152	1	93.5065
CID 973882	CC1=CC=C(C=C1)C2=CC(=NO2)C(=O)NC3=CC=CC(=C3)C(=O)C	PubChem	MMV020152	1	96
CID 99598960	CC(=O)NC1=CC=C(C=C1)NC(=O)C2=NOC(=C2)C3=CC=C(C=C3)F	PubChem	MMV020152	1	91.1392
CID 99599493	C1=CC=C(C=C1)NC(=O)C2=NOC(=C2)C3=CC=C(C=C3)F	PubChem	MMV020152	1	93.3333
CID 99599527	C1=CC(=CC=C1C2=CC(=NO2)C(=O)NC3=CC=C(C=C3)F)F	PubChem	MMV020152	1	93.3333
CID 99599541	C1=CC(=CC(=C1)F)NC(=O)C2=NOC(=C2)C3=CC=C(C=C3)F	PubChem	MMV020152	1	93.3333
CID 99599605	C1=CC=C(C(=C1)NC(=O)C2=NOC(=C2)C3=CC=C(C=C3)F)F	PubChem	MMV020152	1	90.9091
CID 99636354	CC1=CC(=C(C(=C1)C)NC(=O)C2=NOC(=C2)C3=CC=C(C=C3)F)C	PubChem	MMV020152	1	90
CID 99636356	C1=CC(=C(C(=C1)F)NC(=O)C2=NOC(=C2)C3=CC=C(C=C3)F)F	PubChem	MMV020152	1	90.9091
CID 99818770	CC1=CC=CC=C1NC(=O)C2=NOC(=C2)C3=CC=C(C=C3)F	PubChem	MMV020152	1	92.3077
CID 1243495	C1=CC=C(C(=C1)C(F)(F)F)NC(=O)CNC(=O)C2=CC=C(C=C2)F	PubChem	MMV020165	1	90.9091
CID 1262361	C1=CC=C(C=C1)C(=O)NCC(=O)NC2=CC=CC(=C2)C(F)(F)F	PubChem	MMV020165	1	94.5946
CID 133869291	CC(C)NC1=CC=CC(=C1)C(=O)NC2=CC=CC(=C2)C(F)(F)F	PubChem	MMV020165	1	91.3402
CID 141617025	CCC(C1=CC(=CC=C1)NC(=O)C2=CC=CC=C2)(C(C(F)(F)F)(C(F)(F)F)F)NC(=O)C(=O)NCC	PubChem	MMV020165	1	90
CID 146621492	CC(C)(C)NC1=CC=CC(=C1)C(=O)NC2=CC=CC(=C2)C(F)(F)F	PubChem	MMV020165	1	90.5199
CID 156160324	CC(C)(C)NC(=O)C1=CC=C(C=C1)NC(=O)CNC(=O)C2=CC=C(C=C2)F	PubChem	MMV020165	1	92.5
CID 2236832	CC1=CC=CC=C1C(=O)NCC(=O)NC2=CC=CC=C2C(F)(F)F	PubChem	MMV020165	1	93.5065
CID 126564700	CC1=C(C=CC=C1N(CC2=CC=CC=C2)S(=O)(=O)C3=CC=CC=C3)C(=O)NC4=CC=CC=N4	PubChem	MMV020289	1	90.0901
CID 145416238	[HH].C1=CC=NC(=C1)NC(=O)C2=CC(=CC=C2)S(=O)(=O)N	PubChem	MMV020289	1	91.5888
CID 153728898	CN(C)S(=O)(=O)C1=C(N=CC=C1)NC(=O)C2=CC=CC=C2	PubChem	MMV020289	1	92.8571
CID 16354321	CC1=CN=C(C=C1)NC(=O)C2=C(C=CC(=C2)S(=O)(=O)NC(C)(C)C)C	PubChem	MMV020289	1	100
CID 24246561	CC1=CN=C(C=C1)NC(=O)C2=CC(=CC=C2)NS(=O)(=O)C3=CC(=C(C=C3)C)F	PubChem	MMV020289	1	93.8053
CID 24676524	C1=CC=C(C(=C1)NS(=O)(=O)C2=CC=C(C=C2)C(=O)NC3=CC=CC=N3)F	PubChem	MMV020289	1	91.8919
CID 39660455	CNC(=O)C1=CC=C(C=C1)S(=O)(=O)NCC2=C(N=CC=C2)N(C)C	PubChem	MMV020289	1	90
CID 46651534	CC1=C(N=CC=C1)NC(=O)C2=CC(=CC=C2)S(=O)(=O)NC3=CC=C(C=C3)F	PubChem	MMV020289	1	92.8571
CID 46651642	CC1=CN=C(C=C1)NC(=O)C2=CC(=CC=C2)S(=O)(=O)NC3=CC=C(C=C3)F	PubChem	MMV020289	1	90.9091
CID 46651768	CC1=CC(=NC=C1)NC(=O)C2=CC(=CC=C2)S(=O)(=O)NC3=CC=C(C=C3)F	PubChem	MMV020289	1	90.9091
CID 51193978	CC1=C(C=C(C=C1)S(=O)(=O)NC2=CC=CC(=C2)C(=O)NC3=CC=CC=N3)F	PubChem	MMV020289	1	92.8571
CID 51312275	CC1=CC(=NC=C1)NC(=O)C2=CC(=CC=C2)S(=O)(=O)NC3=CC=CC=C3F	PubChem	MMV020289	1	92.8571
CID 52710584	CC1=CN=C(C=C1)NC(=O)C2=C(C=CC(=C2)S(=O)(=O)NC(C)C)F	PubChem	MMV020289	1	95.6522
CID 52723775	CC1=CC(=NC=C1)NC(=O)C2=C(C=CC(=C2)S(=O)(=O)NC(C)C)F	PubChem	MMV020289	1	95.6522
CID 55502248	CC1=C(C=C(C=C1)S(=O)(=O)NC2=CC=C(C=C2)F)C(=O)NC3=CN=C(C=C3)N(C)C	PubChem	MMV020289	1	90.7563
CID 55951551	C1=CC=C(C=C1)C2=CN=C(C=C2)NC(=O)C3=CC=C(C=C3)S(=O)(=O)NC4=CC=CC=C4F	PubChem	MMV020289	1	91.0714
CID 57055311	C1=CC=NC(=C1)NS(=O)(=O)C2=CC=C(C=C2)C(=O)N	PubChem	MMV020289	1	92.4528
CID 59009528	CC(C)(C)C1(CC1C=C)C(=O)NS(=O)(=O)C2=C(N=CC=C2)NC(=O)C3=CC=CC=C3	PubChem	MMV020289	1	91.8033
CID 60543355	CC1=CN=C(C=C1)NC(=O)C2=C(C=CC(=C2)S(=O)(=O)N(C)C(C)C)F	PubChem	MMV020289	1	92.1739
CID 60554912	CC1=CC(=NC=C1)NC(=O)C2=C(C=CC(=C2)S(=O)(=O)N(C)C(C)C)F	PubChem	MMV020289	1	92.1739
CID 68018426	C1=CC=C(C=C1)NC2=C(N=CC=C2)NC(=O)C3=CC=C(C=C3)S(=O)(=O)N	PubChem	MMV020289	1	92.7273
CHEMBL4742247	CC(C(=O)N1CCCCC1)N1CCN(S(=O)(=O)c2ccc(C(C)(C)C)cc2)CC1	ChEMBL	MMV020291	1	97.561
CHEMBL4759340	CC(C(=O)N1CCCC1)N1CCCN(S(=O)(=O)c2ccc(C(C)(C)C)cc2)CC1	ChEMBL	MMV020291	1	93.0233
CHEMBL4783405	C[C@@H](C(=O)N1CCCCC1)N1CCN(S(=O)(=O)c2ccc(C(C)(C)C)cc2)CC1	ChEMBL	MMV020291	1	97.561
CHEMBL4793316	CC(C(=O)N1CCCCCC1)N1CCN(S(=O)(=O)c2ccc(C(C)(C)C)cc2)CC1	ChEMBL	MMV020291	1	97.561
CHEMBL4795957	C[C@H](C(=O)N1CCCCC1)N1CCN(S(=O)(=O)c2ccc(C(C)(C)C)cc2)CC1	ChEMBL	MMV020291	1	97.561
CID 10251689	CCN(CC)C(=O)CN(C1CCC(CC1)C)S(=O)(=O)C2=CC=C(C=C2)C(C)(C)C	PubChem	MMV020291	1	90.3226
CID 10947309	CC1CCC(N1C(=O)CN(C)S(=O)(=O)C2=CC=C(C=C2)C)C	PubChem	MMV020291	1	90.3226
CID 110875964	CC(C)C1=CC=C(C=C1)S(=O)(=O)N2CC(CC2C(=O)N3CCCCC3)F	PubChem	MMV020291	1	92.9134
CID 110876165	CC(C)CC1=CC=C(C=C1)S(=O)(=O)N2CC(CC2C(=O)N3CCCCC3)F	PubChem	MMV020291	1	91.4729
CID 130327067	CC1CN(CCN1C(=O)CC(C)(C)C)S(=O)(=O)C2=CC=C(C=C2)C(C)(C)C	PubChem	MMV020291	1	94.4882
CID 130327068	CC1CN(CCN1C(=O)CC(C)(C)C)S(=O)(=O)C2=CC=C(C=C2)C	PubChem	MMV020291	1	94.4882
CID 142881646	CCCCN(CCC)C(=O)CN(C1CCCCC1)S(=O)(=O)C2=CC=C(C=C2)C(C)(C)C	PubChem	MMV020291	1	90.3226
CID 146018504	CCC(C(=O)N1CCCC1)N(C)S(=O)(=O)C2=CC=C(C=C2)C	PubChem	MMV020291	1	92.6829
CID 157405609	C.CC1CN(CCN1S(=O)(=O)C2=CC=C(C=C2)C(C)(C)C)C(=O)C3CC3	PubChem	MMV020291	1	94.4882
CID 162643058	CC(C(=O)N1CCCC1)N2CC3(C2)CN(C3)S(=O)(=O)C4=CC=C(C=C4)C(C)(C)C	PubChem	MMV020291	1	95.3125
CID 162643503	CC(C(=O)N1CCC(CC1)(C)C)N2CCN(CC2)S(=O)(=O)C3=CC=C(C=C3)C(C)(C)C	PubChem	MMV020291	1	97.6
CID 162644322	CC(C)(C)C1=CC=C(C=C1)S(=O)(=O)N2CCN(CC2)C(CC3=CC=CC=C3)C(=O)N4CCCC4	PubChem	MMV020291	1	96.8254
CID 162644361	C[C@@H]1CN(CCN1S(=O)(=O)C2=CC=C(C=C2)C(C)(C)C)C(C)C(=O)N3CCCC3	PubChem	MMV020291	1	98.4375
CID 162644576	CC(C(=O)N1CCCC1)N2CC3CC2CN3S(=O)(=O)C4=CC=C(C=C4)C(C)(C)C	PubChem	MMV020291	1	98.4375
CID 162644583	CC1CCN(CC1)C(=O)C(C)N2CCN(CC2)S(=O)(=O)C3=CC=C(C=C3)C(C)(C)C	PubChem	MMV020291	1	97.6303
CID 162645720	C[C@@H](C(=O)N1CCC(CC1)(F)F)N2CCN(CC2)S(=O)(=O)C3=CC=C(C=C3)C(C)(C)C	PubChem	MMV020291	1	95.3125
CID 162645761	CC(C(=O)N1CCCC1)N2CCN(CC2)S(=O)(=O)C3=CC=C(C=C3)C4(CC4)C(F)(F)F	PubChem	MMV020291	1	93.75
CID 162648040	CC(C(=O)N1CCCC1)N2CCN(CC2=O)S(=O)(=O)C3=CC=C(C=C3)C(C)(C)C	PubChem	MMV020291	1	96.1832
CID 162650468	C[C@@H](C(=O)N1CC2CC2C1)N3CCN(CC3)S(=O)(=O)C4=CC=C(C=C4)C(C)(C)C	PubChem	MMV020291	1	98.4375
CID 162650734	CC(C(=O)N1C2CCCC1CC2)N3CCN(CC3)S(=O)(=O)C4=CC=C(C=C4)C(C)(C)C	PubChem	MMV020291	1	98.4375
CID 162652892	CC(C(=O)N1CCN(CC1)C)N2CCN(CC2)S(=O)(=O)C3=CC=C(C=C3)C(C)(C)C	PubChem	MMV020291	1	96.8254
CID 162652927	CC(C(=O)N1CCC(CC1)(F)F)N2CCN(CC2)S(=O)(=O)C3=CC=C(C=C3)C(C)(C)C	PubChem	MMV020291	1	95.3125
CID 162655079	CC(C(=O)N1CCCC1)N2CCN(CC2)S(=O)(=O)C3=CC=C(C=C3)CC(F)(F)F	PubChem	MMV020291	1	95.6453
CID 162655137	CC(C(=O)N1CCCC1)N2CCN(C(C2)(C)C)S(=O)(=O)C3=CC=C(C=C3)C(C)(C)C	PubChem	MMV020291	1	98.4375
CID 162656288	CC(C)(C)C1=CC=C(C=C1)S(=O)(=O)N2CCN(CC2)CC(=O)N3CCCC3	PubChem	MMV020291	1	96.8254
CID 162658385	CC(C(=O)N1CCCC1)N2CCCN(CC2)S(=O)(=O)C3=CC=C(C=C3)C(C)(C)C	PubChem	MMV020291	1	96.8254
CID 162658456	CC(C(=O)N1CCCC1)N2C3CCC2CN(C3)S(=O)(=O)C4=CC=C(C=C4)C(C)(C)C	PubChem	MMV020291	1	97.6378
CID 162658592	CC(C)C(C(=O)N1CCCC1)N2CCN(CC2)S(=O)(=O)C3=CC=C(C=C3)C(C)(C)C	PubChem	MMV020291	1	99.2
CID 162659144	CC(C(=O)N(C)CC1=CC=CC=C1)N2CCN(CC2)S(=O)(=O)C3=CC=C(C=C3)C(C)(C)C	PubChem	MMV020291	1	95.3125
CID 162659273	CC(C(=O)N1CC2CC2C1)N3CCN(CC3)S(=O)(=O)C4=CC=C(C=C4)C(C)(C)C	PubChem	MMV020291	1	98.4375
CID 162660235	CC(C(=O)N1CC2CCCC2C1)N3CCN(CC3)S(=O)(=O)C4=CC=C(C=C4)C(C)(C)C	PubChem	MMV020291	1	98.4375
CID 162661080	CCC(C(=O)N1CCCC1)N2CCN(CC2)S(=O)(=O)C3=CC=C(C=C3)C(C)(C)C	PubChem	MMV020291	1	97.6378
CID 162661546	CC(C(=O)N1CCCC1)N2CCN(CC2)S(=O)(=O)C3=CC=C(C=C3)C4=CC=CC=C4	PubChem	MMV020291	1	95.1613
CID 162663365	CC(C)(C)C1=CC=C(C=C1)S(=O)(=O)N2CCN(CC2)C(C)(C)C(=O)N3CCCC3	PubChem	MMV020291	1	100
CID 162665672	CC(C(=O)N1CCCC1)N2CCN(CC2)S(=O)(=O)C3=CC=C(C=C3)C4CCCC4	PubChem	MMV020291	1	95.935
CID 162666425	CC(C(=O)N(C)CCC1=CC=CC=C1)N2CCN(CC2)S(=O)(=O)C3=CC=C(C=C3)C(C)(C)C	PubChem	MMV020291	1	95.3125
CID 162666488	CC(C1CCN(CC1)S(=O)(=O)C2=CC=C(C=C2)C(C)(C)C)C(=O)N3CCCC3	PubChem	MMV020291	1	98.3871
CID 162670629	CC(C(=O)N1CCCC1)N2CCN(CC2)S(=O)(=O)C3=CC=CC(=C3)C(C)(C)C	PubChem	MMV020291	1	100
CID 162670648	CC(C(=O)N1CCCCCC1)N2CCN(CC2)S(=O)(=O)C3=CC=C(C=C3)C(C)(C)C	PubChem	MMV020291	1	98.4861
CID 162671209	CC(C(=O)N1CCCC1)N2CCN(CC2)S(=O)(=O)C3=CC=C(C=C3)C4CC4	PubChem	MMV020291	1	97.0797
CID 162672233	C[C@H]1CN(CCN1S(=O)(=O)C2=CC=C(C=C2)C(C)(C)C)C(C)C(=O)N3CCCC3	PubChem	MMV020291	1	98.4375
CID 162674068	CCN(CC)C(=O)C(C)N1CCN(CC1)S(=O)(=O)C2=CC=C(C=C2)C(C)(C)C	PubChem	MMV020291	1	97.3684
CID 162674100	CC(C(=O)N1CCC2(CC2)CC1)N3CCN(CC3)S(=O)(=O)C4=CC=C(C=C4)C(C)(C)C	PubChem	MMV020291	1	96.8254
CID 162674883	CCCC(C(=O)N1CCCC1)N2CCN(CC2)S(=O)(=O)C3=CC=C(C=C3)C(C)(C)C	PubChem	MMV020291	1	96.0739
CID 16301486	CC(C(=O)NC1CCCC1)N2CCN(CC2)S(=O)(=O)C3=CC=C(C=C3)C(C)(C)C	PubChem	MMV020291	1	95.5343
CID 16305491	CC(C(=O)N1CCCC1)N2CCN(CC2)S(=O)(=O)C3=CC=C(C=C3)C(C)(C)C	PubChem	MMV020291	1	100
CID 16323853	CC(C)C1=CC=C(C=C1)S(=O)(=O)N2CCN(CC2)C(C)C(=O)N3CCCC3	PubChem	MMV020291	1	99.2736
CID 16380785	CC(C(=O)N1CCCCC1)N2CCN(CC2)S(=O)(=O)C3=CC=C(C=C3)C(C)(C)C	PubChem	MMV020291	1	98.6433
CID 17191230	CCC1=CC=C(C=C1)S(=O)(=O)N2CCN(CC2)C(=O)CC(C)(C)C	PubChem	MMV020291	1	92.8
CID 17191242	CC(C)C1=CC=C(C=C1)S(=O)(=O)N2CCN(CC2)C(=O)C(C)(C)C	PubChem	MMV020291	1	96.7213
CID 17191285	CCCC(=O)N1CCN(CC1)S(=O)(=O)C2=CC=C(C=C2)C(C)(C)C	PubChem	MMV020291	1	92.8
CID 17217245	CC(C)C(=O)N1CCN(CC1)S(=O)(=O)C2=CC=C(C=C2)C(C)(C)C	PubChem	MMV020291	1	96.7213
CID 18171029	CC(C(=O)N1CCCC1)N2CCN(CC2)S(=O)(=O)C3=CC=C(C=C3)C(F)(F)F	PubChem	MMV020291	1	94.4
CID 18532494	CCC(C)C1=CC=C(C=C1)S(=O)(=O)N2CCN(CC2)C(C)C(=O)N3CCCC3	PubChem	MMV020291	1	97.2332
CID 18618376	CC(C)(C)C1=CC=C(C=C1)S(=O)(=O)N2CC(CC2C(=O)N3CCCCC3)S	PubChem	MMV020291	1	96.8254
CID 2294829	CC1=CC=C(C=C1)S(=O)(=O)N(CC(=O)N2CCCC2)C3CCCCC3	PubChem	MMV020291	1	90.9091
CID 24764539	CC(C)(C)C1=CC=C(C=C1)S(=O)(=O)N2CCN(CC2)C(=O)C(C)(C)C	PubChem	MMV020291	1	96.7213
CID 24764540	CC1CN(CCN1S(=O)(=O)C2=CC=C(C=C2)C(C)(C)C)C(=O)CC(C)(C)C	PubChem	MMV020291	1	94.4882
CID 24765389	CC(C)(C)CC(=O)N1CCN(CC1)S(=O)(=O)C2=CC=C(C=C2)C(C)(C)C	PubChem	MMV020291	1	93.5484
CID 24765758	CC1CN(CCN1S(=O)(=O)C2=CC=C(C=C2)C(C)(C)C)C(=O)C3CC3	PubChem	MMV020291	1	95.2381
CID 24765858	CCC(CC)C(=O)N1CCN(CC1)S(=O)(=O)C2=CC=C(C=C2)C(C)(C)C	PubChem	MMV020291	1	95.1613
CID 24765952	CCCCC(=O)N1CCN(CC1)S(=O)(=O)C2=CC=C(C=C2)C(C)(C)C	PubChem	MMV020291	1	93.6508
CID 24765954	CC(C)(C)C1=CC=C(C=C1)S(=O)(=O)N2CCN(CC2)C(=O)CCC=C	PubChem	MMV020291	1	92.8
CID 24884857	CCC(=O)N1CCN(CC1)S(=O)(=O)C2=CC=C(C=C2)C3=CC=C(C=C3)CCN4CCC[C@H]4C	PubChem	MMV020291	1	91.4729
CID 2881980	CC1=CC=C(C=C1)S(=O)(=O)N2CCCC2C(=O)N3CCCCC3	PubChem	MMV020291	1	94.2149
CID 2952866	CC1CCCC(N1C(=O)CN(C)S(=O)(=O)C2=CC=C(C=C2)C)C	PubChem	MMV020291	1	90.3226
CID 40973110	C[C@@H](C(=O)N1CCCCC1)N2CCN(CC2)S(=O)(=O)C3=CC=C(C=C3)C(C)(C)C	PubChem	MMV020291	1	98.6433
CID 40973112	C[C@H](C(=O)N1CCCCC1)N2CCN(CC2)S(=O)(=O)C3=CC=C(C=C3)C(C)(C)C	PubChem	MMV020291	1	98.6433
CID 46559878	CC1=CC=C(C=C1)S(=O)(=O)N2CCN(CC2)C(C)C(=O)N3CCCC3	PubChem	MMV020291	1	97.561
CID 4997760	CC(=O)N1CCN(CC1)S(=O)(=O)C2=CC=C(C=C2)C(C)(C)C	PubChem	MMV020291	1	97.561
CID 57642882	C[C@@H]1CN(C[C@@H](N1C(=O)CC(C)(C)C)C)S(=O)(=O)C2=CC=C(C=C2)C(C)(C)C	PubChem	MMV020291	1	91.0569
CID 57642891	CC1CN(CC(N1S(=O)(=O)C2=CC=C(C=C2)C(C)(C)C)C)C(=O)CC(C)(C)C	PubChem	MMV020291	1	91.9355
CID 58978408	CCN(CC)C(=O)CN(C1CCCCC1)S(=O)(=O)C2=CC=C(C=C2)C(C)(C)C	PubChem	MMV020291	1	91.0569
CID 66791933	CC1CN(CC(N1C(=O)CC(C)(C)C)C)S(=O)(=O)C2=CC=C(C=C2)C(C)(C)C	PubChem	MMV020291	1	91.0569
CID 67409094	CC(C)C1=CC=C(C=C1)S(=O)(=O)N2CCN(CC2C(=O)NCCCN3CCCC3)C(=O)C	PubChem	MMV020291	1	91.8519
CID 68596136	CCC(=O)N1CCN(CC1)S(=O)(=O)C2=CC=C(C=C2)C3=CC=C(C=C3)CCN4CCCC4C	PubChem	MMV020291	1	91.4729
CID 71902924	CCC(C)C1=CC=C(C=C1)S(=O)(=O)N2CCN(CC2)CC(=O)N3CCCC3	PubChem	MMV020291	1	92.8
CID 78739050	CCNC(=O)C(C)N1CCN(CC1)S(=O)(=O)C2=CC=C(C=C2)C(C)(C)C	PubChem	MMV020291	1	95.8264
CID 85512832	CC1=CC=C(C=C1)S(=O)(=O)N2CCCC2C(=O)N3CCC(CC3)C4=CC=CC=C4	PubChem	MMV020291	1	92.6829
CID 878505	CC1=CC=C(C=C1)S(=O)(=O)N2CCC[C@H]2C(=O)N3CCCCC3	PubChem	MMV020291	1	94.2149
CID 878506	CC1=CC=C(C=C1)S(=O)(=O)N2CCC[C@@H]2C(=O)N3CCCCC3	PubChem	MMV020291	1	94.2149
CID 88100740	CC(C)(C)C1=CC=C(C=C1)S(=O)(=O)N2C[C@H](C[C@H]2C(=O)N3CCCCC3)S	PubChem	MMV020291	1	96.8254
CID 91913086	CC1=C(C=C(C=C1)S(=O)(=O)N2CCN(CC2)C3CCN(C3=O)C)C	PubChem	MMV020291	1	91.7293
CID 91913096	CCC1=CC=C(C=C1)S(=O)(=O)N2CCN(CC2)C3CCN(C3=O)CCC(C)C	PubChem	MMV020291	1	92.9838
CID 91925912	CC(C)CCN1CCC(C1=O)N2CCN(CC2)S(=O)(=O)C3=CC=C(C=C3)CC(C)C	PubChem	MMV020291	1	92.4242
CID 91925917	CCCC1=CC=C(C=C1)S(=O)(=O)N2CCN(CC2)C3CCN(C3=O)CCC(C)C	PubChem	MMV020291	1	91.7808
CID 9220167	CCC(=O)N1CCN(CC1)S(=O)(=O)C2=CC=C(C=C2)C(C)(C)C	PubChem	MMV020291	1	94.4
CID 9220172	CC(C)CC(=O)N1CCN(CC1)S(=O)(=O)C2=CC=C(C=C2)C(C)(C)C	PubChem	MMV020291	1	93.5484
CID 925198	C[C@@H]1CCC[C@@H](N1C(=O)CN(C)S(=O)(=O)C2=CC=C(C=C2)C)C	PubChem	MMV020291	1	90.3226
CID 9357145	C[C@@H](C(=O)N1CCCC1)N2CCN(CC2)S(=O)(=O)C3=CC=C(C=C3)C(C)(C)C	PubChem	MMV020291	1	100
CID 9357147	C[C@H](C(=O)N1CCCC1)N2CCN(CC2)S(=O)(=O)C3=CC=C(C=C3)C(C)(C)C	PubChem	MMV020291	1	100
CID 9357273	C[C@@H](C(=O)N1CCCC1)N2CCN(CC2)S(=O)(=O)C3=CC=C(C=C3)C(F)(F)F	PubChem	MMV020291	1	94.4
CID 9357275	C[C@H](C(=O)N1CCCC1)N2CCN(CC2)S(=O)(=O)C3=CC=C(C=C3)C(F)(F)F	PubChem	MMV020291	1	94.4
CID 972467	CC(C)(C)C1=CC=C(C=C1)S(=O)(=O)NCC(=O)N2CCCC2	PubChem	MMV020291	1	91.3386
CID 16622005	CC1=CC(=CC=C1)C2=NN(C=C2C(=O)NC3=NN(C=C3)C)C4=CC=CC=C4	PubChem	MMV020320	1	90.6977
CID 17458871	CC1=CC=C(C=C1)C2=NN(C=C2C(=O)NC3=NN(C=C3)C)C4=CC=CC=C4	PubChem	MMV020320	1	90.6977
CID 19473499	CC1=C(C(=NN1C2=CC=CC=C2)C3=CC=CC=C3)C(=O)NC4=NN(C=C4)C	PubChem	MMV020320	1	90.6977
CID 33256590	CC1=CC(=C(C=C1)C2=NN(C=C2C(=O)NC3=NN(C=C3)C)C4=CC=CC=C4)C	PubChem	MMV020320	1	90.3314
CID 41377650	CC1=CC=CC=C1C2=NN(C=C2C(=O)NC3=NN(C=C3)C)C4=CC=CC=C4	PubChem	MMV020320	1	90.9091
CID 52371706	CC1=NN(C(=C1)NC(=O)C2=CN(N=C2C3=CC=CC=C3)C4=CC=CC=C4)C	PubChem	MMV020320	1	90.6977
CID 57327849	C1=CC=C(C=C1)C2=NN(C=C2C=C(C#N)C3=NN=C(O3)NC(=O)C4=CC=CC=C4)C5=CC=CC=C5	PubChem	MMV020320	1	93.4783
CID 8903085	CC1=CC=CC=C1C2=NN(C=C2C(=O)NC3=NN=C(O3)C)C4=CC=CC=C4	PubChem	MMV020320	1	100
CID 8903086	CC1=CC(=CC=C1)C2=NN(C=C2C(=O)NC3=NN=C(O3)C)C4=CC=CC=C4	PubChem	MMV020320	1	100
CID 8903087	CC1=NN=C(O1)NC(=O)C2=CN(N=C2C3=CC=CC=C3)C4=CC=CC=C4	PubChem	MMV020320	1	98.8764
CID 9100506	CC1=NN=C(O1)NC(=O)C2=CN(N=C2C3=CN=CC=C3)C4=CC=CC=C4	PubChem	MMV020320	1	97.7778
CID 108998359	COC1=CC=CC=C1CNCC(=O)NC2=CC(=C(C=C2)F)Cl	PubChem	MMV020321	1	91.8367
CID 108998382	COC1=CC=CC=C1CNCC(=O)NC2=C(C=CC(=C2)C(F)(F)F)Cl	PubChem	MMV020321	1	94
CID 108998403	COC1=CC=CC=C1CNCC(=O)NC2=CC(=C(C=C2)Cl)C(F)(F)F	PubChem	MMV020321	1	94
CID 108998404	COC1=CC=CC=C1CNCC(=O)NC2=C(C=C(C=C2)Cl)C(F)(F)F	PubChem	MMV020321	1	94
CID 108998473	COC1=CC=CC=C1CNC(=O)CNC2=C(C=CC(=C2)C(F)(F)F)Cl	PubChem	MMV020321	1	94
CID 108998490	COC1=CC=CC=C1CNC(=O)CNC2=C(C=C(C=C2)Cl)C(F)(F)F	PubChem	MMV020321	1	94
CID 108998567	COC1=CC=C(C=C1)CNCC(=O)NC2=C(C=CC(=C2)C(F)(F)F)Cl	PubChem	MMV020321	1	93.8776
CID 108998642	COC1=CC=C(C=C1)CNC(=O)CNC2=C(C=CC(=C2)C(F)(F)F)Cl	PubChem	MMV020321	1	93.8776
CID 109000697	COC1=CC=CC=C1CCNCC(=O)NC2=C(C=CC(=C2)C(F)(F)F)Cl	PubChem	MMV020321	1	90.1961
CID 109000722	COC1=CC=CC=C1CCNCC(=O)NC2=CC(=C(C=C2)Cl)C(F)(F)F	PubChem	MMV020321	1	90.1961
CID 109000723	COC1=CC=CC=C1CCNCC(=O)NC2=C(C=C(C=C2)Cl)C(F)(F)F	PubChem	MMV020321	1	90.1961
CID 109000805	COC1=CC=CC=C1CCNC(=O)CNC2=C(C=CC(=C2)C(F)(F)F)Cl	PubChem	MMV020321	1	90.1961
CID 109000825	COC1=CC=CC=C1CCNC(=O)CNC2=CC(=C(C=C2)Cl)C(F)(F)F	PubChem	MMV020321	1	90.1961
CID 109000947	COC1=CC=CC(=C1)CCNCC(=O)NC2=C(C=CC(=C2)C(F)(F)F)Cl	PubChem	MMV020321	1	91.0891
CID 109001094	COC1=CC=CC(=C1)CCNC(=O)CNC2=C(C=CC(=C2)C(F)(F)F)Cl	PubChem	MMV020321	1	91.0891
CID 109001228	COC1=CC=C(C=C1)CCNCC(=O)NC2=C(C=CC(=C2)C(F)(F)F)Cl	PubChem	MMV020321	1	91.0891
CID 109001249	COC1=CC=C(C=C1)CCNCC(=O)NC2=CC(=C(C=C2)Cl)C(F)(F)F	PubChem	MMV020321	1	91.0891
CID 109001311	COC1=CC=C(C=C1)CCNC(=O)CNC2=C(C=CC(=C2)C(F)(F)F)Cl	PubChem	MMV020321	1	91.0891
CID 109009028	COC1=CC=CC=C1NC(=O)CNC2=C(C=CC(=C2)C(F)(F)F)Cl	PubChem	MMV020321	1	96.8421
CID 109009050	COC1=CC=CC(=C1)NCC(=O)NC2=C(C=CC(=C2)C(F)(F)F)Cl	PubChem	MMV020321	1	97.9167
CID 109009080	COC1=CC=CC(=C1)NC(=O)CNC2=C(C=CC(=C2)C(F)(F)F)Cl	PubChem	MMV020321	1	97.9167
CID 109009104	COC1=CC=C(C=C1)NCC(=O)NC2=C(C=CC(=C2)C(F)(F)F)Cl	PubChem	MMV020321	1	96.8421
CID 109009131	COC1=CC=C(C=C1)NC(=O)CNC2=C(C=CC(=C2)C(F)(F)F)Cl	PubChem	MMV020321	1	96.8421
CID 109009162	CCOC1=CC=CC=C1NC(=O)CNC2=C(C=CC(=C2)C(F)(F)F)Cl	PubChem	MMV020321	1	91.8367
CID 109009188	CCOC1=CC=C(C=C1)NCC(=O)NC2=C(C=CC(=C2)C(F)(F)F)Cl	PubChem	MMV020321	1	92.7835
CID 109009213	CCOC1=CC=C(C=C1)NC(=O)CNC2=C(C=CC(=C2)C(F)(F)F)Cl	PubChem	MMV020321	1	92.7835
CID 109009257	CC1=CC(=C(C=C1)OC)NC(=O)CNC2=C(C=CC(=C2)C(F)(F)F)Cl	PubChem	MMV020321	1	97.9167
CID 109009370	CC(C)OC1=CC=C(C=C1)NCC(=O)NC2=C(C=CC(=C2)C(F)(F)F)Cl	PubChem	MMV020321	1	95.8333
CID 109009415	CC(C)OC1=CC=C(C=C1)NC(=O)CNC2=C(C=CC(=C2)C(F)(F)F)Cl	PubChem	MMV020321	1	95.8333
CID 112804438	COC1=CC=C(C=C1)C(C2CC2)NCC(=O)NC3=C(C=CC(=C3)C(F)(F)F)Cl	PubChem	MMV020321	1	92
CID 125718732	COC1=CC=C(C=C1)CCNC(=O)C(=O)NC2=C(C=CC(=C2)C(F)(F)F)Cl	PubChem	MMV020321	1	90
CID 133715403	CC(C1=CC=C(C=C1)Cl)NC(=O)CNC2=CC=CC=C2OC(F)F	PubChem	MMV020321	1	93.617
CID 133734310	CC(C1=CC=CC=C1OC)NC(=O)CNC2=CC(=C(C=C2)F)Cl	PubChem	MMV020321	1	95.8333
CID 133734418	CC(C1=CC=CC=C1OC)NC(=O)CNC2=C(C=C(C=C2)Cl)F	PubChem	MMV020321	1	95.8333
CID 133734496	CC(C1=CC=CC=C1OC)NC(=O)CNC2=C(C=C(C=C2)F)Cl	PubChem	MMV020321	1	95.8333
CID 133740973	CC(C1=CC=CC=C1OC)NC(=O)CNC2=CC=CC(=C2)C(F)(F)F	PubChem	MMV020321	1	95.8333
CID 133751827	CC(C1=CC=CC=C1OC)NC(=O)CNC2=C(C=CC(=C2)Cl)F	PubChem	MMV020321	1	95.8333
CID 133751828	CC(C1=CC=CC=C1OC)NC(=O)CNC2=C(C(=CC=C2)Cl)F	PubChem	MMV020321	1	95.8333
CID 2604113	C[C@@H](C1=CC=CC=C1OC)NCC(=O)NC2=C(C=CC(=C2)C(F)(F)F)Cl	PubChem	MMV020321	1	100
CID 4969352	CC(C1=CC=CC=C1OC)NCC(=O)NC2=C(C=CC(=C2)C(F)(F)F)Cl	PubChem	MMV020321	1	100
CID 55444801	COC1=CC=C(C=C1)CCNC(=O)CNC2=C(C=C(C=C2)C(F)(F)F)Cl	PubChem	MMV020321	1	91.0891
CID 55446723	CC(C1=CC=CC=C1OC)NC(=O)CNC2=C(C=C(C=C2)C(F)(F)F)Cl	PubChem	MMV020321	1	97.9592
CID 55464930	C1=CC=C(C(=C1)CNC(=O)CNC2=CC=CC=C2Cl)OC(F)(F)F	PubChem	MMV020321	1	92.7835
CID 78793031	CC(C1=CC=C(C=C1)Cl)NC(=O)CNC2=CC=C(C=C2)OC(F)F	PubChem	MMV020321	1	91.3043
CID 78857752	COC1=C(C=CC(=C1)F)NCC(=O)NC2=C(C=CC(=C2)C(F)(F)F)Cl	PubChem	MMV020321	1	96.8421
CID 99144349	COC1=CC=CC=C1NCC(=O)NC2=C(C=CC(=C2)C(F)(F)F)Cl	PubChem	MMV020321	1	96.8421
CID 99161330	C1=CC(=CC=C1NCC(=O)NC2=C(C=CC(=C2)C(F)(F)F)Cl)OC(F)(F)F	PubChem	MMV020321	1	94.6237
CID 104405197	CC(C(=O)N1CCOCC1)NC2=CC(=C(C=C2N)Cl)F	PubChem	MMV020388	1	92.4528
CID 105610604	CC(C(=O)N1CCOCC1)NC2=CC(=C(C=C2N)F)Cl	PubChem	MMV020388	1	92.4528
CID 133995194	CC(C(=O)NC1=C(C=CC(=C1)Cl)F)N2CCC(CC2)C(=O)N3CCOCC3	PubChem	MMV020388	1	94.3396
CID 133996981	CC(C(=O)NC1=C(C=CC(=C1)Cl)F)N2CCCC(C2)C(=O)N3CCOCC3	PubChem	MMV020388	1	92.5926
CID 144586972	CCCC(CC)C(=O)NC1=C(C=C(C=C1)Cl)N2CCOCC2	PubChem	MMV020388	1	97.2477
CID 16261136	C1CC(CC=C1)C(=O)NC2=C(C=CC(=C2)Cl)N3CCOCC3	PubChem	MMV020388	1	93.2039
CID 16778878	CC1CN(CCO1)C(C)C(=O)NC2=C(C=CC(=C2)Cl)N	PubChem	MMV020388	1	95.4128
CID 16779267	CC(C(=O)NC1=C(C=CC(=C1)Cl)N)N2CCOCC2	PubChem	MMV020388	1	94.3396
CID 16779290	CC(C(=O)NC1=C(C=C(C=C1)Cl)N)N2CCOCC2	PubChem	MMV020388	1	94.3396
CID 16779534	CC1CN(CCO1)C(C)C(=O)NC2=C(C=C(C=C2)Cl)N	PubChem	MMV020388	1	95.4128
CID 18155615	CC(C)(C)C(=O)N1CCC(CC1)C(=O)NC2=C(C=CC(=C2)Cl)N3CCOCC3	PubChem	MMV020388	1	91.8919
CID 2419465	C1COCCN1C2=C(C=C(C=C2)Cl)NCC(=O)N3CCOCC3	PubChem	MMV020388	1	92.3077
CID 2466057	C[C@H]1CCCN(C1)C(=O)[C@H](C)NC2=C(C=CC(=C2)Cl)N3CCOCC3	PubChem	MMV020388	1	100
CID 2466058	C[C@@H]1CCCN(C1)C(=O)[C@H](C)NC2=C(C=CC(=C2)Cl)N3CCOCC3	PubChem	MMV020388	1	100
CID 2466059	C[C@H]1CCCN(C1)C(=O)[C@@H](C)NC2=C(C=CC(=C2)Cl)N3CCOCC3	PubChem	MMV020388	1	100
CID 2466061	C[C@@H]1CCCN(C1)C(=O)[C@@H](C)NC2=C(C=CC(=C2)Cl)N3CCOCC3	PubChem	MMV020388	1	100
CID 2514515	CC1CCN(CC1)C(=O)[C@H](C)NC2=C(C=CC(=C2)Cl)N3CCOCC3	PubChem	MMV020388	1	100
CID 2514517	CC1CCN(CC1)C(=O)[C@@H](C)NC2=C(C=CC(=C2)Cl)N3CCOCC3	PubChem	MMV020388	1	100
CID 2546336	CC(C)(C)CC(=O)NC1=C(C=CC(=C1)Cl)N2CCOCC2	PubChem	MMV020388	1	92.7273
CID 26207978	CC(C)CCC(=O)NC1=C(C=CC(=C1)Cl)N2CCOCC2	PubChem	MMV020388	1	95.4128
CID 26207997	C1CC1C(=O)N2CCC(CC2)C(=O)NC3=C(C=CC(=C3)Cl)N4CCOCC4	PubChem	MMV020388	1	91.4286
CID 29867449	CN(C1=CC=CC=C1)C(=O)CNC2=C(C=CC(=C2)Cl)N3CCOCC3	PubChem	MMV020388	1	93.4579
CID 29867455	CC1=CC=C(C=C1)NC(=O)CNC2=C(C=CC(=C2)Cl)N3CCOCC3	PubChem	MMV020388	1	90.7407
CID 30571238	CC(C)N(C1=CC=CC=C1)C(=O)CNC2=C(C=CC(=C2)Cl)N3CCOCC3	PubChem	MMV020388	1	94.4444
CID 31949092	CC(C)C(=O)N1CCC(CC1)C(=O)NC2=C(C=CC(=C2)Cl)N3CCOCC3	PubChem	MMV020388	1	94.4444
CID 32899492	CC(C)C(=O)N1CCC(CC1)C(=O)NC2=C(C(=CC=C2)Cl)N3CCOCC3	PubChem	MMV020388	1	94.4444
CID 3315567	CC(C)C(=O)NC1=C(C=CC(=C1)Cl)N2CCOCC2	PubChem	MMV020388	1	96.1538
CID 37480611	CN(CC(=O)NC1CC1)C(=O)CNC2=C(C=CC(=C2)Cl)N3CCOCC3	PubChem	MMV020388	1	90.2655
CID 3898843	CCC(=O)NC1=C(C=CC(=C1)Cl)N2CCOCC2	PubChem	MMV020388	1	93.3333
CID 39998825	CN(C1CCCCC1)C(=O)CNC2=C(C(=CC=C2)Cl)N3CCOCC3	PubChem	MMV020388	1	95.3271
CID 39998827	C[C@@H]1CCCC[C@@H]1NC(=O)CNC2=C(C(=CC=C2)Cl)N3CCOCC3	PubChem	MMV020388	1	93.6937
CID 39998830	C[C@H]1CCCC[C@@H]1NC(=O)CNC2=C(C(=CC=C2)Cl)N3CCOCC3	PubChem	MMV020388	1	93.6937
CID 39998833	C[C@@H]1CCCC[C@H]1NC(=O)CNC2=C(C(=CC=C2)Cl)N3CCOCC3	PubChem	MMV020388	1	93.6937
CID 39998838	C[C@H]1CCCC[C@H]1NC(=O)CNC2=C(C(=CC=C2)Cl)N3CCOCC3	PubChem	MMV020388	1	93.6937
CID 41270637	CC(C)(C)C(=O)N1CCC(CC1)C(=O)NC2=C(C(=CC=C2)Cl)N3CCOCC3	PubChem	MMV020388	1	91.8919
CID 42949735	CC1CCCCC1NC(=O)CNC2=C(C(=CC=C2)Cl)N3CCOCC3	PubChem	MMV020388	1	93.6937
CID 43083418	CC(C(=O)N1CCOCC1)NC2=CC(=CC=C2)Cl	PubChem	MMV020388	1	94
CID 43083444	CC(C(=O)N1CCOCC1)NC2=CC=C(C=C2)Cl	PubChem	MMV020388	1	94
CID 43541667	CC1COCCN1C(C)C(=O)NC2=C(C=CC(=C2)Cl)N	PubChem	MMV020388	1	96.2963
CID 43541692	CC1COCCN1C(C)C(=O)NC2=C(C=C(C=C2)Cl)N	PubChem	MMV020388	1	96.2963
CID 43541707	CC1COCCN1CC(=O)NC2=C(C=CC(=C2)Cl)N	PubChem	MMV020388	1	93.578
CID 4653343	CC(C)(C)C(=O)NC1=C(C=CC(=C1)Cl)N2CCOCC2	PubChem	MMV020388	1	93.4579
CID 4880691	CC1CCCN(C1)C(=O)C(C)NC2=C(C=CC(=C2)Cl)N3CCOCC3	PubChem	MMV020388	1	100
CID 4883210	CC1CCN(CC1)C(=O)C(C)NC2=C(C=CC(=C2)Cl)N3CCOCC3	PubChem	MMV020388	1	100
CID 71685662	CCC1CN(CCO1)C(=O)CNC2=C(C=CC(=C2)Cl)N3CCOCC3	PubChem	MMV020388	1	93.578
CID 78828630	CC(C1=CC=C(C=C1)F)N(C)C(=O)CNC2=C(C=CC(=C2)Cl)N3CCOCC3	PubChem	MMV020388	1	94.5455
CID 7922877	CC1=CC=CC=C1NC(=O)CNC2=C(C=CC(=C2)Cl)N3CCOCC3	PubChem	MMV020388	1	90.7407
CID 7937472	C[C@@H]1C[C@@H](CN(C1)C(=O)[C@@H](C)NC2=C(C=CC(=C2)Cl)N3CCCCC3)C	PubChem	MMV020388	1	93.0693
CID 7937473	C[C@H]1C[C@@H](CN(C1)C(=O)[C@@H](C)NC2=C(C=CC(=C2)Cl)N3CCCCC3)C	PubChem	MMV020388	1	93.0693
CID 7937474	C[C@@H]1C[C@H](CN(C1)C(=O)[C@@H](C)NC2=C(C=CC(=C2)Cl)N3CCCCC3)C	PubChem	MMV020388	1	93.0693
CID 8087671	C1C[C@H](CC=C1)C(=O)NC2=C(C=CC(=C2)Cl)N3CCOCC3	PubChem	MMV020388	1	93.2039
CID 8087672	C1C[C@@H](CC=C1)C(=O)NC2=C(C=CC(=C2)Cl)N3CCOCC3	PubChem	MMV020388	1	93.2039
CID 8111646	C[C@@H]1CN(C[C@@H](O1)C)C(=O)[C@@H](C)[NH+]2CCN(CC2)C3=CC(=CC=C3)Cl	PubChem	MMV020388	1	92.5926
CID 8111649	C[C@@H]1CN(C[C@H](O1)C)C(=O)[C@@H](C)[NH+]2CCN(CC2)C3=CC(=CC=C3)Cl	PubChem	MMV020388	1	92.5926
CID 8111818	C[C@H]1CN(C[C@@H](O1)C)C(=O)[C@@H](C)[NH+]2CCN(CC2)C3=CC(=CC=C3)Cl	PubChem	MMV020388	1	92.5926
CID 8444742	CC(C)(CNC(=O)C[NH+]1CCN(CC1)C2=CC(=CC=C2)Cl)[NH+]3CCOCC3	PubChem	MMV020388	1	90.2655
CID 8444743	CC(C)(CNC(=O)CN1CCN(CC1)C2=CC(=CC=C2)Cl)N3CCOCC3	PubChem	MMV020388	1	92.7273
CID 8693020	C[C@@H](C(=O)NC1=CC(=CC=C1)Cl)N(C)CC(=O)N2CCOCC2	PubChem	MMV020388	1	92.4528
CID 8693024	C[C@H](C(=O)NC1=CC(=CC=C1)Cl)N(C)CC(=O)N2CCOCC2	PubChem	MMV020388	1	92.4528
CID 8711691	C[C@@H](C(=O)NC1=CC=C(C=C1)Cl)N(C)CC(=O)N2CCOCC2	PubChem	MMV020388	1	92.4528
CID 8711693	C[C@H](C(=O)NC1=CC=C(C=C1)Cl)N(C)CC(=O)N2CCOCC2	PubChem	MMV020388	1	92.4528
CID 8774686	C[C@@H](C(=O)NC1=CC(=CC=C1)Cl)N2CCN(CC2)CC(=O)N3CCOCC3	PubChem	MMV020388	1	92.3077
CID 8774688	C[C@H](C(=O)NC1=CC(=CC=C1)Cl)N2CCN(CC2)CC(=O)N3CCOCC3	PubChem	MMV020388	1	92.3077
CID 9105002	C[C@@H](C1=CC=CC=C1)NC(=O)CNC2=C(C=CC(=C2)Cl)N3CCOCC3	PubChem	MMV020388	1	91.7431
CID 9105008	C[C@H](C1=CC=CC=C1)NC(=O)CNC2=C(C=CC(=C2)Cl)N3CCOCC3	PubChem	MMV020388	1	91.7431
CID 9442620	C[C@@H](C(=O)NCCOC)[NH+]1CCN(CC1)C2=CC(=CC=C2)Cl	PubChem	MMV020388	1	90.0901
CID 9442621	C[C@@H](C(=O)NCCOC)N1CCN(CC1)C2=CC(=CC=C2)Cl	PubChem	MMV020388	1	92.5926
CID 9442622	C[C@H](C(=O)NCCOC)[NH+]1CCN(CC1)C2=CC(=CC=C2)Cl	PubChem	MMV020388	1	90.0901
CID 9442623	C[C@H](C(=O)NCCOC)N1CCN(CC1)C2=CC(=CC=C2)Cl	PubChem	MMV020388	1	92.5926
CID 952522	CC(C)CC(=O)NC1=C(C=CC(=C1)Cl)N2CCOCC2	PubChem	MMV020388	1	95.3271
CID 1010392	CCN(CC)S(=O)(=O)C1=CC=C(C=C1)NC(=O)C2=CC=C(C=C2)Cl	PubChem	MMV020391	1	91.4286
CID 1015451	CCN(C1=CC=CC=C1)S(=O)(=O)C2=CC=C(C=C2)NC(=O)C3=CC=C(C=C3)Cl	PubChem	MMV020391	1	91.0891
CID 110674547	CN(C)S(=O)(=O)C1=CC=C(C=C1)CC(=O)NC2=CC(=C(C=C2)F)Cl	PubChem	MMV020391	1	92.5926
CID 1213224	CC(C)(C)NS(=O)(=O)C1=CC=C(C=C1)NC(=O)C2=CC=C(C=C2)Cl	PubChem	MMV020391	1	94.1176
CID 122429256	CCCN(C)S(=O)(=O)C1=CC=C(C=C1)NC(=O)C(CC)C2=CC=CC=C2	PubChem	MMV020391	1	90.5375
CID 1232694	CC(=O)NS(=O)(=O)C1=CC=C(C=C1)NC(=O)C2=CC=C(C=C2)Cl	PubChem	MMV020391	1	90
CID 1308281	CC(C)(C)NS(=O)(=O)C1=CC=C(C=C1)NC(=O)CC2=CC=C(C=C2)Cl	PubChem	MMV020391	1	90.566
CID 141959403	CC(C)(C1=CC=C(C=C1)Cl)C(=O)NC2=CC=C(C=C2)NS(=O)(=O)C3=CC=CC=C3	PubChem	MMV020391	1	93.0693
CID 16336246	CC(C)C(C1=CC=C(C=C1)Cl)C(=O)NC2=CC=C(C=C2)S(=O)(=O)N(C)C	PubChem	MMV020391	1	100
CID 16615888	CN(C)S(=O)(=O)C1=CC=C(C=C1)NC(=O)CC2=C(C=CC=C2Cl)F	PubChem	MMV020391	1	92.5926
CID 26704012	CN(C)S(=O)(=O)C1=CC=C(C=C1)NC(=O)C2=C(C=C(C=C2)Cl)F	PubChem	MMV020391	1	96.1538
CID 3617645	CC(C)C(=O)NS(=O)(=O)C1=CC=C(C=C1)NC(=O)C2=CC=C(C=C2)Cl	PubChem	MMV020391	1	92.1569
CID 4101833	CN(C)S(=O)(=O)C1=CC=CC(=C1)NC(=O)CC2=CC=C(C=C2)Cl	PubChem	MMV020391	1	95.2381
CID 4353248	CN(CC1=CC=CC=C1)S(=O)(=O)C2=CC=C(C=C2)NC(=O)C3=CC=C(C=C3)Cl	PubChem	MMV020391	1	93.2039
CID 4881406	CN(C1=CC=CC=C1)S(=O)(=O)C2=CC=CC(=C2)NC(=O)CC3=CC=C(C=C3)Cl	PubChem	MMV020391	1	92.1569
CID 620448	CC(=O)NC1=CC=C(C=C1)S(=O)(=O)NC(C)(C)CC2=CC=C(C=C2)Cl	PubChem	MMV020391	1	90.566
CID 6465200	CCC(C1=CC=CC=C1)C(=O)NC2=CC=C(C=C2)S(=O)(=O)N(C)C	PubChem	MMV020391	1	95.0558
CID 7918647	CC(C)[C@H](C1=CC=C(C=C1)Cl)C(=O)NC2=CC=C(C=C2)S(=O)(=O)N(C)C	PubChem	MMV020391	1	100
CID 8759652	CC(C)N(C)S(=O)(=O)C1=CC=C(C=C1)NC(=O)CC2=C(C=CC=C2Cl)F	PubChem	MMV020391	1	92.5926
CID 897961	C[C@@H](C1=CC=CC=C1)C(=O)NC2=CC=C(C=C2)S(=O)(=O)N(C)C	PubChem	MMV020391	1	95.9184
CID 897962	C[C@H](C1=CC=CC=C1)C(=O)NC2=CC=C(C=C2)S(=O)(=O)N(C)C	PubChem	MMV020391	1	95.9184
CID 9508805	CN(C)S(=O)(=O)C1=CC=CC(=C1)NC(=O)CC2=CC=CC=C2Cl	PubChem	MMV020391	1	93.4579
CID 952310	CN(C)S(=O)(=O)C1=CC=C(C=C1)NC(=O)C2=CC=C(C=C2)Cl	PubChem	MMV020391	1	99.0099
CID 10403978	CC(=O)N[C@H]1CCN(C1=O)C2=CC=C(C=C2)OCC3=CC=CC=C3	PubChem	MMV020512	1	90.566
CID 1933890	CCCOC1=CC=C(C=C1)N2C(=O)C[C@H](C2=O)NCC3=CC=CC=C3	PubChem	MMV020512	1	90.9091
CID 1933892	CCCOC1=CC=C(C=C1)N2C(=O)C[C@@H](C2=O)NCC3=CC=CC=C3	PubChem	MMV020512	1	90.9091
CID 23614756	CC(=O)NC1CCN(C1=O)C2=CC=C(C=C2)OCC3=CC=CC=C3	PubChem	MMV020512	1	90.566
CID 2881953	CCCOC1=CC=C(C=C1)N2C(=O)CC(C2=O)NCC3=CC=CC=C3	PubChem	MMV020512	1	90.9091
CID 68085402	CC1=CC(=CC=C1)CNC(=O)CN(CC(=O)N2CCC(C2)N)C3=CC=C(C=C3)OC4=CC=CC=C4	PubChem	MMV020512	1	90.9091
CID 9361165	CC1=CC=C(C=C1)OC2=CC=C(C=C2)NC(=O)CNC3=CC=CC=C3N4CCCC4=O	PubChem	MMV020512	1	100
CID 118740449	CN1C2=C(C=N1)C(=CC(=N2)C3=CC=CC=C3OC)C(=O)N(C)C	PubChem	MMV020517	1	90.7407
CID 134787613	CN1C2=C(C=N1)C(=CC(=N2)C3=CC=CC=C3OC)C(=O)NCC4=CC=C(C=C4)F	PubChem	MMV020517	1	92.0354
CID 134791555	CN1C2=C(C=CC(=N2)C3=CC=CC=C3OC)C(=N1)C(=O)NCC4=CC=C(C=C4)F	PubChem	MMV020517	1	91.2281
CID 134792431	CN1C2=C(C=CC(=N2)C3=CC=CC=C3OC)C(=N1)C(=O)NCC(F)(F)F	PubChem	MMV020517	1	90.4348
CID 134802070	CN1C2=C(C=N1)C(=CC(=N2)C3=CC=CC=C3OC)C(=O)NCC4=CC=CC=C4F	PubChem	MMV020517	1	92.0354
CID 134802250	CN1C2=C(C=N1)C(=CC(=N2)C3=CC=CC=C3OC)C(=O)NCC4=CC=C(C=C4)C(F)(F)F	PubChem	MMV020517	1	91.2281
CID 134802636	CN1C2=C(C=N1)C(=CC(=N2)C3=CC=CC=C3F)C(=O)NCC4=CC=C(C=C4)OC	PubChem	MMV020517	1	91.0714
CID 134802696	CN1C2=C(C=N1)C(=CC(=N2)C3=CC=CC=C3C(F)(F)F)C(=O)NCC4=CC=C(C=C4)OC	PubChem	MMV020517	1	90.2655
CID 134803346	CN1C2=C(C=N1)C(=CC(=N2)C3=CC=CC=C3F)C(=O)NCC4=CC=CC=C4OC	PubChem	MMV020517	1	92.9825
CID 134803768	CN1C2=C(C=N1)C(=CC(=N2)C3=CC=C(C=C3)OC)C(=O)NCC4=C(C=C(C=C4)F)F	PubChem	MMV020517	1	91.0714
CID 134803889	CN1C2=C(C=N1)C(=CC(=N2)C3=CC(=CC=C3)OC)C(=O)NCC4=CN=CC=C4	PubChem	MMV020517	1	92.4528
CID 135304847	CC1=C(C=C(C=N1)C2=CC3=NC(=NN3C=C2)N)C(=O)NCC4=CC=CC=C4OC(C)C	PubChem	MMV020517	1	90.4348
CID 138403988	CC1=CC(=NC(=O)C1CNC(=O)C2=CC(=NC3=C2C=NN3C(C)C)C4=CC=CC=C4OC)C	PubChem	MMV020517	1	90.7563
CID 139452381	CN1C2=NC=NC(=C2C(=N1)C3=CC=C(C=C3)CNC(=O)C4=CC=CC=C4OC)N	PubChem	MMV020517	1	91.2281
CID 141188372	CNC(=O)C1=CC=CC(=C1)C2=NN(C3=C2C=CC=N3)CC4=CC=C(C=C4)OC	PubChem	MMV020517	1	90.566
CID 143074295	CC1=C(C=C(C=C1)C(=O)NC(C)C)N2C3=NC=NC(=C3C=N2)C4=CC(=CC=C4)OC	PubChem	MMV020517	1	90.7407
CID 145048224	CC1=CC(=C(C(=O)N1)CNC(=O)C2=CC(=NC3=C2C=NN3C(C)C)C4=CC(=CC=C4)OCC(C)CNC)C	PubChem	MMV020517	1	90.1639
CID 159841953	CC1=CC(=NC(=C1CNC(=O)C2=CC(=NC3=C2C=NN3C(C)C)C4=CC=CC(=C4)CCCCN)OC)C	PubChem	MMV020517	1	90.1639
CID 161453407	CC1=CC(=C(C(=C1)OC)CNC(=O)C2=CC(=NC3=C2C=NN3C(C)C)C4=CC=CC(=C4)CN(C)CCN(C)C)C	PubChem	MMV020517	1	92.562
CID 72005605	CC1=NN2C=CC=NC2=C1C(=O)NCC3=CC=CC=C3OCC4CC4	PubChem	MMV020517	1	90.0901
CID 9357704	CC(C)N1C2=C(C=N1)C(=CC(=N2)C3CC3)C(=O)NC4=CC(=C(C=C4)OC)OC	PubChem	MMV020517	1	92.0354
CID 9360763	CC(C)N1C2=C(C=N1)C(=CC(=N2)C3CC3)C(=O)NCCOC4=CC=CC=C4F	PubChem	MMV020517	1	92.7663
CID 9507180	CC(C)N1C2=C(C=N1)C(=CC(=N2)C3CC3)C(=O)NCC4=CC=CC=C4OC	PubChem	MMV020517	1	100
CID 124364043	CC1=C(N(C2=CC=CC=C12)C(=O)CN3CCN(CC3)C(=O)[C@@H]4COC5=CC=CC=C5O4)C	PubChem	MMV020520	1	92.8571
CID 124364044	CC1=C(N(C2=CC=CC=C12)C(=O)CN3CCN(CC3)C(=O)[C@H]4COC5=CC=CC=C5O4)C	PubChem	MMV020520	1	92.8571
CID 16264722	C1C(OC2=CC=CC=C2N1C(=O)CN3C4=CC=CC=C4C=C3C5=CC=CC=C5)C(=O)N	PubChem	MMV020520	1	90.7407
CID 16294694	C1COCCN1C(=O)C2CN(C3=CC=CC=C3O2)CC(=O)NCCC4=CNC5=CC=CC=C54	PubChem	MMV020520	1	90.4348
CID 16312462	CNC(=O)C1CN(C2=CC=CC=C2O1)C(=O)CN3C4=CC=CC=C4C=C3C5=CC=CC=C5	PubChem	MMV020520	1	90.9091
CID 16316025	C1CCN(CC1)C(=O)C2CN(C3=CC=CC=C3O2)C(=O)/C=C/C4=NC5=CC=CC=C5C=C4	PubChem	MMV020520	1	92.3077
CID 16316230	CC1=CC2=CC=CC=C2N1CC(=O)N3CC(OC4=CC=CC=C43)C(=O)N5CCCCC5	PubChem	MMV020520	1	100
CID 16326167	C1CCN(CC1)C(=O)C2CN(C3=CC=CC=C3O2)CC(=O)NCCC4=CNC5=CC=CC=C54	PubChem	MMV020520	1	92.0354
CID 16388171	CC1=CC2=CC=CC=C2N1CC(=O)N3CCN(CC3)C(=O)C4COC5=CC=CC=C5O4	PubChem	MMV020520	1	95.4955
CID 17337109	CC1=C(N(C2=CC=CC=C12)C(=O)CN3CCN(CC3)C(=O)C4COC5=CC=CC=C5O4)C	PubChem	MMV020520	1	92.8571
CID 18132247	CC1C(=O)N(C2=CC=CC=C2O1)CC(=O)NCCCN3C=CC4=CC=CC=C43	PubChem	MMV020520	1	91.2281
CID 18138732	CC(=O)N1CC(OC2=CC=CC=C21)C(=O)N3CCC4=C(C3)C5=CC=CC=C5N4	PubChem	MMV020520	1	93.6937
CID 18138777	CC1C(=O)N(C2=CC=CC=C2O1)CCC(=O)N3CCC4=C(C3)C5=CC=CC=C5N4	PubChem	MMV020520	1	92.1739
CID 24487849	C1C(=O)N(C2=CC=CC=C2O1)CCC(=O)NCCCN3C=CC4=CC=CC=C43	PubChem	MMV020520	1	90.2655
CID 24532123	CC1C(=O)N(C2=CC=CC=C2O1)CCC(=O)NCCCN3C=CC4=CC=CC=C43	PubChem	MMV020520	1	91.2281
CID 24554022	CC(=O)N1CC(OC2=CC=CC=C21)C(=O)NCCCN3C=CC4=CC=CC=C43	PubChem	MMV020520	1	92.7273
CID 24599157	CC1C(=O)N(C2=CC=CC=C2O1)CC(=O)N3CCC(CC3)C4=CNC5=CC=CC=C54	PubChem	MMV020520	1	92.0354
CID 32851035	CC1=CC2=C(C=C1)NC3=C2CN(CC3)C(=O)CCN4C(=O)COC5=CC=CC=C54	PubChem	MMV020520	1	92.1739
CID 40683304	CC1=CC2=CC=CC=C2N1CC(=O)N3C[C@@H](OC4=CC=CC=C43)C(=O)N5CCCCC5	PubChem	MMV020520	1	100
CID 40683305	CC1=CC2=CC=CC=C2N1CC(=O)N3C[C@H](OC4=CC=CC=C43)C(=O)N5CCCCC5	PubChem	MMV020520	1	100
CID 40973952	CC1=CC2=CC=CC=C2N1CC(=O)N3CCN(CC3)C(=O)[C@@H]4COC5=CC=CC=C5O4	PubChem	MMV020520	1	95.4955
CID 40973953	CC1=CC2=CC=CC=C2N1CC(=O)N3CCN(CC3)C(=O)[C@H]4COC5=CC=CC=C5O4	PubChem	MMV020520	1	95.4955
CID 41083748	CNC(=O)[C@@H]1CN(C2=CC=CC=C2O1)C(=O)CN3C4=CC=CC=C4C=C3C5=CC=CC=C5	PubChem	MMV020520	1	90.9091
CID 41083749	CNC(=O)[C@H]1CN(C2=CC=CC=C2O1)C(=O)CN3C4=CC=CC=C4C=C3C5=CC=CC=C5	PubChem	MMV020520	1	90.9091
CID 41170699	C1COCCN1C(=O)[C@H]2CN(C3=CC=CC=C3O2)CC(=O)NCCC4=CNC5=CC=CC=C54	PubChem	MMV020520	1	90.4348
[truncated: 10,385 more rows]
