# Supplementary material for: CACTI: an in silico chemical analysis tool through the integration of chemogenomic data and clustering analysis
Source: J Cheminform. 2024 Jul 24;16:84. doi: 10.1186/s13321-024-00885-2 (PMC11270953; doi:10.1186/s13321-024-00885-2)
Supplement: Supplementary file 4 — Additional file 4. [file 13321_2024_885_MOESM4_ESM.xlsx]

## Sheet: Sheet1
Supplementary Data 3. Clustering analysis for Pathogen Box set. Chemical clustering analysis for Pathogen Box compounds and their close analogs with known targets, against a collection of known drug-target pairs. Tanimoto similarity threshold was set to 80%. Prediction for Pathogen Box compounds with unknown target/moa, or unknown target for disease reported in the MMV reference set was determine…
Compound	SMILES	Source	Disease	Predicted Target MOA	Known Target/MOA	Cluster	Members in cluster	Similarity Percentage	Inhibitors present in predicted cluster target	Inhibitors present for predicted categories	Times inhibitor is present	Hypergeometric Mean Function
MMV637229	ClC1=CC=C([C@@](C)(C2=CC=CC=C2)OCCC3N(C)CCC3)C=C1	Pathogen Box	HOOKWORM-TRICHURIASIS	histamine in nematode	Trypanosoma histamine (PMID 25033456)	2	24	100	24	26	52	2.61171e-48
CID 91433359	[2H][C@@]1(CCCN1C)CCO[C@](C)(C2=CC=CC=C2)C3=CC=C(C=C3)Cl	CID analog			Histamine H1 receptor antagonist REF: http://www.isbnsearch.org/isbn/9780702034718	2	24	100	24	26	52	2.61171e-48
CID 87620366	[2H]C([2H])(C1CCCN1C)C([2H])([2H])O[C@](C)(C2=CC=CC=C2)C3=CC=C(C=C3)Cl	CID analog			Histamine H1 receptor antagonist REF: http://www.isbnsearch.org/isbn/9780702034718	2	24	100	24	26	52	2.61171e-48
CID 87620341	[2H]C([2H])([2H])N1CCCC1CC([2H])([2H])O[C@](C)(C2=CC=CC=C2)C3=CC=C(C=C3)Cl	CID analog			Histamine H1 receptor antagonist REF: http://www.isbnsearch.org/isbn/9780702034718	2	24	100	24	26	52	2.61171e-48
CID 87620112	[2H]C([2H])(CC1CCCN1C)O[C@](C)(C2=CC=CC=C2)C3=CC=C(C=C3)Cl	CID analog			Histamine H1 receptor antagonist REF: http://www.isbnsearch.org/isbn/9780702034718	2	24	100	24	26	52	2.61171e-48
CID 87619465	[2H]C([2H])([2H])N1CCCC1C([2H])([2H])C([2H])([2H])O[C@](C)(C2=CC=CC=C2)C3=CC=C(C=C3)Cl	CID analog			Histamine H1 receptor antagonist REF: http://www.isbnsearch.org/isbn/9780702034718	2	24	100	24	26	52	2.61171e-48
CID 87619387	[2H]C([2H])([2H])N1CCCC1CCO[C@](C)(C2=CC=CC=C2)C3=CC=C(C=C3)Cl	CID analog			Histamine H1 receptor antagonist REF: http://www.isbnsearch.org/isbn/9780702034718	2	24	100	24	26	52	2.61171e-48
CID 68896369	C[C@@](C1=CC=CC=C1)(C2=CC=C(C=C2)Cl)OCCC3CCCN3C	CID analog			Histamine H1 receptor antagonist REF: http://www.isbnsearch.org/isbn/9780702034718	2	24	100	24	26	52	2.61171e-48
CID 6337863	CC(C1=CC=CC=C1)(C2=CC=C(C=C2)Cl)OCC[C@H]3CCCN3C	CID analog			Histamine H1 receptor antagonist REF: http://www.isbnsearch.org/isbn/9780702034718	2	24	100	24	26	52	2.61171e-48
CID 57822594	[2H]C1=C(C(=C(C(=C1[2H])[2H])[C@@](C2=C(C(=C(C(=C2[2H])[2H])Cl)[2H])[2H])(C([2H])([2H])[2H])OC([2H])([2H])C([2H])([2H])C3(C(C(C(N3C([2H])([2H])[2H])([2H])[2H])([2H])[2H])([2H])[2H])[2H])[2H])[2H]	CID analog			Histamine H1 receptor antagonist REF: http://www.isbnsearch.org/isbn/9780702034718	2	24	98.9247	24	26	52	2.61171e-48
CID 57822581	[2H]C([2H])([2H])[C@](C1=CC=CC=C1)(C2=CC=C(C=C2)Cl)OC([2H])([2H])C[C@H]3CCCN3C([2H])([2H])[2H]	CID analog			Histamine H1 receptor antagonist REF: http://www.isbnsearch.org/isbn/9780702034718	2	24	100	24	26	52	2.61171e-48
CID 57822578	[2H]C1=C(C(=C(C(=C1[2H])[2H])[C@@](C2=C(C(=C(C(=C2[2H])[2H])Cl)[2H])[2H])(C([2H])([2H])[2H])OCC[C@H]3CCCN3C)[2H])[2H]	CID analog			Histamine H1 receptor antagonist REF: http://www.isbnsearch.org/isbn/9780702034718	2	24	98.9247	24	26	52	2.61171e-48
CID 57822577	[2H]C1=C(C(=C(C(=C1[2H])[2H])[C@@](C2=C(C(=C(C(=C2[2H])[2H])Cl)[2H])[2H])(C([2H])([2H])[2H])OCC[C@H]3CCCN3C([2H])([2H])[2H])[2H])[2H]	CID analog			Histamine H1 receptor antagonist REF: http://www.isbnsearch.org/isbn/9780702034718	2	24	98.9247	24	26	52	2.61171e-48
CID 57822576	[2H]C([2H])([2H])[C@](C1=CC=CC=C1)(C2=CC=C(C=C2)Cl)OC([2H])([2H])C([2H])([2H])[C@H]3CCCN3C([2H])([2H])[2H]	CID analog			Histamine H1 receptor antagonist REF: http://www.isbnsearch.org/isbn/9780702034718	2	24	100	24	26	52	2.61171e-48
CID 57822575	[2H]C1=C(C(=C(C(=C1[2H])[2H])[C@@](C2=C(C(=C(C(=C2[2H])[2H])Cl)[2H])[2H])(C([2H])([2H])[2H])OC([2H])([2H])C[C@H]3CCCN3C([2H])([2H])[2H])[2H])[2H]	CID analog			Histamine H1 receptor antagonist REF: http://www.isbnsearch.org/isbn/9780702034718	2	24	98.9247	24	26	52	2.61171e-48
CID 57822570	[2H]C([2H])([C@H]1CCCN1C)C([2H])([2H])O[C@](C)(C2=CC=CC=C2)C3=CC=C(C=C3)Cl	CID analog			Histamine H1 receptor antagonist REF: http://www.isbnsearch.org/isbn/9780702034718	2	24	100	24	26	52	2.61171e-48
CID 57822569	[2H]C([2H])([2H])N1CCC[C@@H]1CCO[C@](C)(C2=CC=CC=C2)C3=CC=C(C=C3)Cl	CID analog			Histamine H1 receptor antagonist REF: http://www.isbnsearch.org/isbn/9780702034718	2	24	100	24	26	52	2.61171e-48
CID 57822568	[2H]C1=C(C(=C(C(=C1[2H])[2H])[C@](C)(C2=C(C(=C(C(=C2[2H])[2H])Cl)[2H])[2H])OC([2H])([2H])C([2H])([2H])[C@H]3CCCN3C([2H])([2H])[2H])[2H])[2H]	CID analog			Histamine H1 receptor antagonist REF: http://www.isbnsearch.org/isbn/9780702034718	2	24	98.9247	24	26	52	2.61171e-48
CID 5702024	C[C@@](C1=CC=CC=C1)(C2=CC=C(C=C2)Cl)OCC[C@@H]3CCCN3C	CID analog			Histamine H1 receptor antagonist REF: http://www.isbnsearch.org/isbn/9780702034718	2	24	100	24	26	52	2.61171e-48
CID 2781	CC(C1=CC=CC=C1)(C2=CC=C(C=C2)Cl)OCCC3CCCN3C	CID analog			Histamine H1 receptor antagonist REF: http://www.isbnsearch.org/isbn/9780702034718	2	24	100	24	26	52	2.61171e-48
CID 26987	C[C@@](C1=CC=CC=C1)(C2=CC=C(C=C2)Cl)OCC[C@H]3CCCN3C	CID analog			Histamine H1 receptor antagonist REF: http://www.isbnsearch.org/isbn/9780702034718	2	24	100	24	26	52	2.61171e-48
CID 25271775	C[C@](C1=CC=CC=C1)(C2=CC=C(C=C2)Cl)OCC[C@@H]3CCCN3C	CID analog			Histamine H1 receptor antagonist REF: http://www.isbnsearch.org/isbn/9780702034718	2	24	100	24	26	52	2.61171e-48
CID 145735539	[2H]C([2H])([2H])N1CCC[C@@H]1CC([2H])([2H])OC(C)(C2=CC=CC=C2)C3=CC=C(C=C3)Cl	CID analog			Histamine H1 receptor antagonist REF: http://www.isbnsearch.org/isbn/9780702034718	2	24	100	24	26	52	2.61171e-48
CID 145735538	[2H]C([2H])([2H])N1CCC[C@@H]1C([2H])([2H])C([2H])([2H])OC(C)(C2=CC=CC=C2)C3=CC=C(C=C3)Cl	CID analog			Histamine H1 receptor antagonist REF: http://www.isbnsearch.org/isbn/9780702034718	2	24	100	24	26	52	2.61171e-48
MMV001561	CNCCC(Oc1ccc(cc1)C(F)(F)F)c2ccccc2	Pathogen Box	KINETOPLASTIDS	serotonin transporter in kinetoplasts	Human serotonin transporter (PMID 9537821)	11	9	100	8	9	20	1.40965e-19
RTHCYVBBDHJXIQ-UHFFFAOYSA-N	CNCCC(Oc1ccc(C(F)(F)F)cc1)c1ccccc1	Canham et al. (2020)	Mammalian target		Sodium Channel Blockers;SERT, Human Serotonin Transporter	11	9	100	9	9	40	6.287e-20
CID 73416962	CNCCC(C1=CC=CC=C1)OC2=CC=C(C=C2)C(F)(F)F.CNCCC(C1=CC=CC=C1)OC2=CC=C(C=C2)C(F)(F)F	CID analog			Serotonin transporter REF: http://europepmc.org/abstract/MED/17356573	11	9	100	8	9	20	1.40965e-19
CID 45039289	[2H]C1=C(C(=C(C(=C1[2H])[2H])C(CCNC)OC2=CC=C(C=C2)C(F)(F)F)[2H])[2H]	CID analog			Serotonin transporter REF: http://europepmc.org/abstract/MED/17356573	11	9	97.2222	8	9	20	1.40965e-19
CID 3386	CNCCC(C1=CC=CC=C1)OC2=CC=C(C=C2)C(F)(F)F	CID analog			Serotonin transporter REF: http://europepmc.org/abstract/MED/17356573	11	9	100	8	9	20	1.40965e-19
CID 1548970	CNCC[C@H](C1=CC=CC=C1)OC2=CC=C(C=C2)C(F)(F)F	CID analog			Serotonin transporter REF: http://europepmc.org/abstract/MED/17356573	11	9	100	8	9	20	1.40965e-19
CID 1548969	C[NH2+]CCC(C1=CC=CC=C1)OC2=CC=C(C=C2)C(F)(F)F	CID analog			Serotonin transporter REF: http://europepmc.org/abstract/MED/17356573	11	9	100	8	9	20	1.40965e-19
CID 1548968	CNCC[C@@H](C1=CC=CC=C1)OC2=CC=C(C=C2)C(F)(F)F	CID analog			Serotonin transporter REF: http://europepmc.org/abstract/MED/17356573	11	9	100	8	9	20	1.40965e-19
CID 1548967	C[NH2+]CC[C@H](C1=CC=CC=C1)OC2=CC=C(C=C2)C(F)(F)F	CID analog			Serotonin transporter REF: http://europepmc.org/abstract/MED/17356573	11	9	100	8	9	20	1.40965e-19
MMV688756	CC(=O)NC[C@H]1CN(C(=O)O1)c2ccc(N3CCSCC3)c(F)c2	Pathogen Box	TUBERCULOSIS		Mycobacterium ribosomal subunit (PMID 25173852)	12	10	100	9	13	58	1.68131e-15
Linezolid	CC(=O)NC[C@H]1CN(C(=O)O1)C2=CC(=C(C=C2)N3CCOCC3)F	other (PMID 25975639)	Antibacterial		Bacterial 70S ribosome	12	10	90.566	9	13	58	1.68131e-15
CID 73180	CC(=O)NC[C@@H]1CN(C(=O)O1)C2=CC(=C(C=C2)N3CCOCC3)F	CID analog			Bacterial 70S ribosome REF: http://europepmc.org/abstract/MED/15992144	12	10	90.566	9	13	58	1.68131e-15
CID 465951	CC(=O)NC[C@H]1CN(C(=O)O1)C2=CC(=C(C=C2)N3CCSCC3)F	CID analog			70S ribosome REF: http://europepmc.org/abstract/MED/24687496	12	10	100	9	13	58	1.68131e-15
CID 441401	CC(=O)NC[C@H]1CN(C(=O)O1)C2=CC(=C(C=C2)N3CCOCC3)F	CID analog			Bacterial 70S ribosome REF: http://europepmc.org/abstract/MED/15992144	12	10	90.566	9	13	58	1.68131e-15
CID 3929	CC(=O)NCC1CN(C(=O)O1)C2=CC(=C(C=C2)N3CCOCC3)F	CID analog			Bacterial 70S ribosome REF: http://europepmc.org/abstract/MED/15992144	12	10	90.566	9	13	58	1.68131e-15
CID 25254235	[2H]C1(C(OC(C(N1C2=C(C=C(C=C2)N3C[C@@H](OC3=O)CNC(=O)C)F)([2H])[2H])([2H])[2H])([2H])[2H])[2H]	CID analog			Bacterial 70S ribosome REF: http://europepmc.org/abstract/MED/15992144	12	10	90.566	9	13	58	1.68131e-15
CID 25217322	[2H]C([2H])([2H])C(=O)NC[C@H]1CN(C(=O)O1)C2=CC(=C(C=C2)N3CCOCC3)F	CID analog			Bacterial 70S ribosome REF: http://europepmc.org/abstract/MED/15992144	12	10	90.566	9	13	58	1.68131e-15
CID 18535983	CC(=O)NCC1CN(C(=O)O1)C2=CC(=C(C=C2)N3CCSCC3)F	CID analog			70S ribosome REF: http://europepmc.org/abstract/MED/24687496	12	10	100	9	13	58	1.68131e-15
BDBM50116067	CC(=O)NC[C@H]1CN(C(=O)O1)c1ccc(N2CCOCC2)c(F)c1	BindingDB			Human Amine oxidase [flavin-containing] A (Ki: 5.50E+4nM, PDB 1O5W,2BXR,2BXS,2Z5X,2Z5Y);	12	10	90.566	9	13	58	1.68131e-15
MMV001493	COC(=O)C1=C(C)NC(=C(C1c2cccc3nonc23)C(=O)OC(C)C)C	Pathogen Box	L. FILARIASIS-ONCHOCERCIASIS	Onchocerciasis calcium channel	Human voltage-gated calcium channels (CaV) (PMID 12853422)	15	7	100	7	10	66	6.85096e-12
HMJIYCCIJYRONP-UHFFFAOYSA-N	COC(=O)C1=C(C)NC(C)=C(C(=O)OC(C)C)C1c1cccc2nonc12	Canham et al. (2020)	Mammalian target		Mammalian Calcium Channel Blockers	15	7	100	7	10	66	6.85096e-12
CID 73416740	CC1=C(C(C(=C(N1)C)C(=O)OC(C)C)C2=CC=CC3=NON=C32)C(=O)OC.CC1=C(C(C(=C(N1)C)C(=O)OC(C)C)C2=CC=CC3=NON=C32)C(=O)OC	CID analog			Voltage-gated L-type calcium channel blocker REF: http://www.dailymed.nlm.nih.gov/dailymed/archives/fdaDrugInfo.cfm?archiveid=27627	15	7	100	7	10	66	6.85096e-12
CID 3784	CC1=C(C(C(=C(N1)C)C(=O)OC(C)C)C2=CC=CC3=NON=C32)C(=O)OC	CID analog			Voltage-gated L-type calcium channel blocker REF: http://www.dailymed.nlm.nih.gov/dailymed/archives/fdaDrugInfo.cfm?archiveid=27627	15	7	100	7	10	66	6.85096e-12
CID 158617	CC1=C([C@@H](C(=C(N1)C)C(=O)OC(C)C)C2=CC=CC3=NON=C32)C(=O)OC	CID analog			Voltage-gated L-type calcium channel blocker REF: http://www.dailymed.nlm.nih.gov/dailymed/archives/fdaDrugInfo.cfm?archiveid=27627	15	7	100	7	10	66	6.85096e-12
CID 158342665	CC1=C(C(C(=C(N1)C)C(=O)OC)C2=CC=CC3=NON=C32)C(=O)OC.CC1=C(C(C(=C(N1)C)C(=O)OC(C)C)C2=CC=CC3=NON=C32)C(=O)OC(C)C	CID analog			Voltage-gated L-type calcium channel blocker REF: http://www.dailymed.nlm.nih.gov/dailymed/archives/fdaDrugInfo.cfm?archiveid=27627	15	7	100	7	10	66	6.85096e-12
CID 13773524	CC1=C([C@H](C(=C(N1)C)C(=O)OC(C)C)C2=CC=CC3=NON=C32)C(=O)OC	CID analog			Voltage-gated L-type calcium channel blocker REF: http://www.dailymed.nlm.nih.gov/dailymed/archives/fdaDrugInfo.cfm?archiveid=27627	15	7	100	7	10	66	6.85096e-12
MMV688854	CCOc1ccc2cc(ccc2c1)c3nn(CC4CCN(C)CC4)c5ncnc(N)c35	Pathogen Box	CRYPTOSPORIDIOSIS		CpCDPK, Cryptosporidiosis calcium-dependent protein kinase (PMID 27923949)	16	12	88.3574	11	67	526	0.0487979
MMV688548	CC(C)(C)n1nc(-c2ccccc2)c2c(N)ncnc12	Pathogen Box	TOXOPLASMOSIS		TgCDPK1, Toxoplasma calcium-dependent protein kinase 1 (PMID 22320388)	16	12	87.8182	11	67	526	0.0487979
MMV688411	Nc1ncnc2n(CC3CCNCC3)nc(-c3cnc4ccccc4c3)c12	Pathogen Box	TOXOPLASMOSIS		Toxoplasma, Cryptosporidium calcium-dependent protein kinase 1 (CDPK1) (PMID 21116453)	16	12	94.7917	11	67	526	0.0487979
MMV688364	CC(C)(C)OC(=O)N1CCC(Cn2nc(-c3cnc4ccccc4c3)c3c(N)ncnc23)CC1	Pathogen Box	TOXOPLASMOSIS	CDPK1 or Src kinase		16	12	82.862	11	67	526	0.0487979
MMV675993	COc1ccc(cc1OC)c2nn(C(C)C)c3ncnc(N)c23	Pathogen Box	CRYPTOSPORIDIOSIS		Toxoplasma, Cryptosporidium calcium-dependent protein kinase 1 (CDPK1) (PMID 21116453)	16	12	100	11	67	526	0.0487979
MLN0128, sapanisertib	Nc1oc2c(n1)cc(cc2)c1nn(c2c1c(N)ncn2)C(C)C	IUPHAR/BPS Guide to Pharmacology database	malaria		PI3-K/mTOR, rapamycin kinase	16	12	86.6197	11	67	526	0.0487979
ZVPDNRVYHLRXLX-UHFFFAOYSA-N	Cc1ccc(-c2nn(C(C)(C)C)c3ncnc(N)c23)cc1	Canham et al. (2020)	Mammalian target		Apoptosis Inducers;Src Kinase Inhibitors;Inhibitors of Signal Transduction Pathways;Abl Kinase Inhibitors;Apoptosis Inducers;Src Kinase Inhibitors;Inhibitors of Signal Transduction Pathways;Abl Kinase Inhibitors	16	12	86.1579	11	67	526	0.0487979
XSHQBIXMLULFEV-UHFFFAOYSA-N	CC(C)(C)n1nc(-c2cccc3ccccc23)c2c(N)ncnc21	Canham et al. (2020)	Mammalian target		ERK, Human Extracellular-Regulated Kinase;EphB4 Inhibitors;Angiogenesis Inhibitors;Extracellular-Regulated Kinase (ERK) Inhibitors;EphB4 Inhibitors;Angiogenesis Inhibitors	16	12	85.1787	11	67	526	0.0487979
PBBRWFOVCUAONR-UHFFFAOYSA-N	CC(C)(C)n1nc(-c2ccc(Cl)cc2)c2c(N)ncnc21	Canham et al. (2020)	Mammalian target		Src, Human tyrosine-protein kinase	16	12	86.3879	11	67	526	0.0487979
GYLDXIAOMVERTK-UHFFFAOYSA-N	CC(C)n1nc(-c2ccc3oc(N)nc3c2)c2c(N)ncnc21	Canham et al. (2020)	Mammalian target		mTOR Mammalian Target of Rapamycin Inhibitors; PI3Kdelta, Phosphatidylinositol 3-Kinase delta; PI3Kalpha, Phosphatidylinositol 3-Kinase alpha; PI3Kgamma, Phosphatidylinositol 3-Kinase gamma	16	12	80	11	67	526	0.0487979
DLMBMHOJKBPKLK-UHFFFAOYSA-N	CCOc1ccc2cc(-c3nn(CC4CCNCC4)c4ncnc(N)c34)ccc2c1	Canham et al. (2020)	Mammalian target		Camk1, Human Calcium/calmodulin-dependent protein kinase type 1	16	12	80	11	67	526	0.0487979
BKI-1294	CN1CCC(CN2N=C(C3=CC4=C(C=C(OCC)C=C4)C=C3)C5=C(N)N=CN=C52)CC1	PMID 24687502	toxoplasmosis		TgCDPK1, Toxoplasma calcium-dependent protein kinase 1	16	12	88.3574	11	67	526	0.0487979
MMV688852	CC(C)(C)n1nc(Cc2ccc(F)c(Cl)c2)c2c(N)ncnc12	Pathogen Box	TOXOPLASMOSIS	Cryptosporidium CDPK1	Toxoplasma calcium-dependent protein kinase 1 (CDPK1) (PMID 23470217)	17	6	85.1064	6	67	526	0.149901
MMV688470	CS(=O)(=O)N1CCC(CCn2nc(Cc3cccc4ccccc34)c3c(N)ncnc23)CC1	Pathogen Box	TOXOPLASMOSIS		Toxoplasma, Cryptosporidium calcium-dependent protein kinase 1 (CDPK1) (PMID 21116453)	17	6	93.9914	6	67	526	0.149901
MMV676599	CC(C)(C)n1nc(Cc2cccc3ccccc23)c4c(N)ncnc14	Pathogen Box	CRYPTOSPORIDIOSIS	Cryptosporidium CDPK1	Human kinases (PMID 22037377)	17	6	81.5542	6	67	526	0.149901
MMV676182	Nc1ncnc2c1c(Cc3cccc4ccccc34)nn2CC5CCNCC5	Pathogen Box	CRYPTOSPORIDIOSIS		Toxoplasma, Cryptosporidium calcium-dependent protein kinase 1 (CDPK1) (PMID 21116453)	17	6	93.8434	6	67	526	0.149901
MMV676050	CS(=O)(=O)N1CCC(Cn2nc(Cc3cccc4ccccc34)c5c(N)ncnc25)CC1	Pathogen Box	CRYPTOSPORIDIOSIS		Toxoplasma, Cryptosporidium calcium-dependent protein kinase 1 (CDPK1) (PMID 21116453)	17	6	100	6	67	526	0.149901
GDQXJQSQYMMKRA-UHFFFAOYSA-N	CC(C)(C)n1nc(Cc2cccc3ccccc23)c2c(N)ncnc21	Canham et al. (2020)	Mammalian target		ERK, Human Extracellular-Regulated Kinase (ERK) Inhibitors;Calmodulin-Dependent Protein Kinase II (CaMK-II) Inhibitors;Extracellular-Regulated Kinase (ERK) Inhibitors;Calmodulin-Dependent Protein Kinase II (CaMK-II) Inhibitors	17	6	81.5542	6	67	526	0.149901
MMV676600	CO[C@@H](C(=O)N1Cc2[nH]nc(NC(=O)c3ccc(cc3)N4CCN(C)CC4)c2C1)c5ccccc5	Pathogen Box	KINETOPLASTIDS	kinetoplast Serine/threonine	Human kinases (PMID 17125279)	18	5	100	5	67	526	0.119728
CID 40637221	C[NH+]1CCN(CC1)C2=CC=C(C=C2)C(=O)NC3=NNC4=C3CN(C4)C(=O)C(C5=CC=CC=C5)OC	CID analog			AURKA, Serine/threonine-protein kinase Aurora REF: http://europepmc.org/abstract/MED/18089710	18	5	100	5	67	526	0.119728
CID 21874004	CN1CCN(CC1)C2=CC=C(C=C2)C(=O)NC3=NNC4=C3CN(C4)C(=O)C(C5=CC=CC=C5)OC	CID analog			AURKA, Serine/threonine-protein kinase Aurora REF: http://europepmc.org/abstract/MED/18089710	18	5	100	5	67	526	0.119728
CID 11994441	CN1CCN(CC1)C2=CC=C(C=C2)C(=O)NC3=NNC4=C3CN(C4)C(=O)[C@H](C5=CC=CC=C5)OC	CID analog			AURKA, Serine/threonine-protein kinase Aurora REF: http://europepmc.org/abstract/MED/18089710	18	5	100	5	67	526	0.119728
CID 11442891	CN1CCN(CC1)C2=CC=C(C=C2)C(=O)NC3=NNC4=C3CN(C4)C(=O)[C@@H](C5=CC=CC=C5)OC	CID analog			AURKA, Serine/threonine-protein kinase Aurora REF: http://europepmc.org/abstract/MED/18089710	18	5	100	5	67	526	0.119728
MMV688274	Fc1cccc(COc2ccc(Nc3ncnc4ccc(NC(=O)CN5CCOCC5)cc34)cc2Cl)c1	Pathogen Box	KINETOPLASTIDS	tyrosine kinase in kinetoplast	TbTyr, Trypanosoma tyrosine kinase (PMID 23437089)	22	3	84.6469	1	67	526	0.00377224
MMV688273	Nc1ccc2ncnc(Nc3ccc(OCc4cccc(F)c4)c(Cl)c3)c2c1	Pathogen Box	KINETOPLASTIDS	tyrosine kinase		22	3	100	1	67	526	0.00377224
CID 24739943, CHEMBL4779286	C=CC(=O)NC1=CC2=C(C=C1)N=CN=C2NC3=CC(=C(C=C3)OCC4=CC(=CC=C4)F)Cl	CID analog			erbB1, Epidermal growth factor receptor REF: http://europepmc.org/abstract/MED/21789172	22	3	90.0871	1	67	526	0.00377224
MMV688755	[O-][N+](=O)c1cn2C[C@@H](COc2n1)OCc3ccc(OC(F)(F)F)cc3	Pathogen Box	TUBERCULOSIS		Mycobacterium DprE1 (PMID 37380634)	23	4	100	1	2	58	0.0234595
CID 6320903	C1[C@H](COC2=NC(=CN21)[N+](=O)[O-])OCC3=CC=C(C=C3)OC(F)(F)F	CID analog			Unknown REF: http://europepmc.org/abstract/MED/29572459	23	4	100	1	7	50	0.0674137
CID 456199	C1[C@@H](COC2=NC(=CN21)[N+](=O)[O-])OCC3=CC=C(C=C3)OC(F)(F)F	CID analog			Unknown REF: http://europepmc.org/abstract/MED/29572459	23	4	100	1	7	50	0.0674137
CID 21062558	C1C(COC2=NC(=CN21)[N+](=O)[O-])OCC3=CC=C(C=C3)OC(F)(F)F	CID analog			Unknown REF: http://europepmc.org/abstract/MED/29572459	23	4	100	1	7	50	0.0674137
MMV688547	COc1ccc(cc1c2cn(nn2)c3cccc(c3)C4=NCCN4)C5=NCCN5	Pathogen Box	KINETOPLASTIDS		PfIVT, Plasmodium translation (PMID 35647647)	29	3	80.093	2	7	9	6.28696e-05
MMV688407	COc1cc(ccc1c2cn(nn2)c3cccc(c3)C4=NCCN4)C5=NCCN5	Pathogen Box	KINETOPLASTIDS		PfIVT, Plasmodium translation (PMID 35647647)	29	3	88.4615	2	7	9	6.28696e-05
MMV675998	COc1ccc(cc1c2cn(nn2)c3ccc(cc3)C(=N)N)C(=N)N	Pathogen Box	KINETOPLASTIDS	IVT		29	3	100	2	6	9	4.49714e-05
MMV658993	Cc1nc(nc(NCCc2ccc(cc2)S(=O)(=O)C)c1Cl)c3ccccn3	Pathogen Box	KINETOPLASTIDS	MetAP		30	4	83.2272	3	7	6	3.59187e-08
MMV658988	CN(CCc1ccccc1)c2nc(nc(C)c2Cl)c3ccccn3	Pathogen Box	KINETOPLASTIDS		PfMetAP, Plasmodium Methionine Aminopeptidase (PMID 19091562)	30	4	100	3	7	6	3.59187e-08
MMV084997, GNF-Pf-359	CC1=C(Cl)C(NCCC2=CC=CC=C2)=NC(=N1)C1=NC=CC=C1	GNF Novartis malariabox liver stage dataset	malaria		PfMetAP, Plasmodium Methionine Aminopeptidase	30	4	91.4016	3	7	6	3.59187e-08
HIUOABSWQSUEGK-UHFFFAOYSA-N	Cc1nc(-c2ccccn2)nc(NCCc2ccccc2)c1Cl	Canham et al. (2020)	Mammalian target		PfMetAP, Plasmodium falciparum Methionine Aminopeptidase; Human MetAP1	30	4	91.4017	3	7	6	3.59187e-08
MMV011691	NCC(=O)N1CCn2c(C1)nc(c2Nc3ccc4OCOc4c3)c5ccccc5	Pathogen Box	MALARIA		Plasmodium Dihydroorotate oxidase (PMID 22096101)	31	3	100	3	26	148	0.0353434
GNF179	CC1(C2=NC(=C(N2CCN1C(=O)CN)NC3=CC=C(C=C3)Cl)C4=CC=C(C=C4)F)C	Novartis-GNF Malaria Box	malaria		unclear in Plasmodium, pan-active inhibitor	31	3	84.1184	3	7	50	3.39478e-05
ganaplacide (KAF156)	NCC(=O)N1CCn2c(C1(C)C)nc(c2Nc1ccc(cc1)F)c1ccc(cc1)F	IUPHAR/BPS Guide to Pharmacology database	malaria		unknown in Plasmodium, multistage inhibitor	31	3	84.631	3	7	50	3.39478e-05
MMV688262	CC1(COc2ccc(cc2)N3CCC(CC3)Oc4ccc(OC(F)(F)F)cc4)Cn5cc(nc5O1)N(=O)=O	Pathogen Box	TUBERCULOSIS		Mycobacterium Coenzyme f420 binding (PMID 25210407)	32	3	100	3	7	58	5.30907e-05
CID 6480466	C[C@@]1(CN2C=C(N=C2O1)[N+](=O)[O-])COC3=CC=C(C=C3)N4CCC(CC4)OC5=CC=C(C=C5)OC(F)(F)F	CID analog			Mycobacterium tuberculosis H37Rv REF: http://europepmc.org/abstract/MED/17132069	32	3	100	3	7	50	3.39478e-05
CID 11756905	CC1(CN2C=C(N=C2O1)[N+](=O)[O-])COC3=CC=C(C=C3)N4CCC(CC4)OC5=CC=C(C=C5)OC(F)(F)F	CID analog			Mycobacterium tuberculosis H37Rv REF: http://europepmc.org/abstract/MED/17132069	32	3	100	3	7	50	3.39478e-05
MMV688703	CN1CCC(CC1)c1cc(c([nH]1)-c1ccc(F)cc1)-c1ccncc1	Pathogen Box	TOXOPLASMOSIS		Mycobacterium cGMP, Protein kinase G (PfPKG) (PMID 15003497)	39	2	84.3348	1	67	526	0.00377224
MMV688509	Fc1ccc(cc1)-c1[nH]c(cc1-c1ccncc1)C1CCN(CC1)C(=O)OCc1ccccc1	Pathogen Box	TOXOPLASMOSIS	Toxoplasma PKG or GMP		39	2	100	1	67	526	0.00377224
MMV676204	Fc1ccc(cc1)C(=O)N(CCNc2ccccc2)c3ccccc3	Pathogen Box	L. FILARIASIS-ONCHOCERCIASIS			41	2	87.7483	0	209		1
MMV676064	CC(=O)N(CCN(C(=O)c1ccc(F)cc1)c2ccccc2)c3ccccc3	Pathogen Box	L. FILARIASIS-ONCHOCERCIASIS			41	2	100	0	209		1
MMV687776	Cc1cc(ccc1C(=O)NCc2ccc3B(O)OC(C)(C)c3c2)C4=NOC(C4)(c5cc(Cl)c(F)c(Cl)c5)C(F)(F)F	Pathogen Box	L. FILARIASIS-ONCHOCERCIASIS			42	2	88.6479	0	209		1
MMV687775	CC1(C)OB(O)c2ccc(cc12)C3=NOC(C3)(c4cc(Cl)c(F)c(Cl)c4)C(F)(F)F	Pathogen Box	L. FILARIASIS-ONCHOCERCIASIS			42	2	100	0	209		1
MMV690028	COC1=C(OCCCCOC2=CC=C(C3=NNN=N3)C=C2)C=C(C4=NN(C5CCCCCC5)C(C4(C)C)=O)C=C1	Pathogen Box	KINETOPLASTIDS	potential dual adenosine kinase	Trypanosoma phosphodiesterases B1 and B2 (TbrPDEB1 and TbrPDEB2) (PMID 22963052)	43	2	81.2238	1	67	526	0.00377224
MMV688360	COc1ccc(cc1OCc2ccccn2)C3=NN(C4CCCCCC4)C(=O)C3(C)C	Pathogen Box	KINETOPLASTIDS	potential dual hosphodiesterases B1 and B2	Trypanosoma adenosine kinase (PMID 19707572)	43	2	100	1	67	526	0.00377224
MMV689029	O=C(N1CCN(CC2=CC=C(NS(=O)(C3=CC=C(OC)C=C3)=O)C=C2)CC1)C4=CC(C#N)=CC=C4	Pathogen Box	KINETOPLASTIDS			44	2	87.9501	0	209		1
MMV689028	O=C(N1CCN(CC2=CC=C(NS(=O)(C3=CC=C(C)C=C3)=O)C=C2)CC1)C4=CC(C#N)=CC=C4	Pathogen Box	KINETOPLASTIDS			44	2	100	0	209		1
MMV676477	CCC1=C(C)N=C(NC1=O)n2nc(C)cc2NC(=O)c3ccccc3SC	Pathogen Box	TUBERCULOSIS	mycobacterium tubulin	Leishmania tubulin (PMID 32686409)	45	2	100	1	3	19	0.0115778
MMV595321	CC1=C(C)C(NC(N2N=C(C)C=C2NC(C3=CC=C(S(=O)(N(CC)CC)=O)C=C3)=O)=N1)=O	Pathogen Box	KINETOPLASTIDS	mycobacterium tubulin		45	2	81.1628	1	3	19	0.0115778
MMV688180	Cc1nn(C)c(C)c1NS(=O)(=O)c2c(Cl)cc(cc2Cl)c3ccnc(c3)N4CCNCC4	Pathogen Box	KINETOPLASTIDS	kinetoplast N-myristoyltransferase	PfNMT, Plasmodium falciparum N-myristoyltransferase	46	3	100	3	3	3	5.14388e-11
XMBSZPZJLPTFMV-UHFFFAOYSA-N	Cc1nn(C)c(C)c1NS(=O)(=O)c1c(Cl)cc(-c2ccnc(N3CCNCC3)c2)cc1Cl	Canham et al. (2020)	Mammalian target		NMT, Human N-Myristoyltransferase	46	3	100	3	3	3	5.14388e-11
DDD85646, MMV688180	Cc1nn(c(c1NS(=O)(=O)c1c(Cl)cc(cc1Cl)c1ccnc(c1)N1CCNCC1)C)C	IUPHAR/BPS Guide to Pharmacology database	malaria		PfNMT, Plasmodium falciparum N-myristoyltransferase	46	3	100	3	3	3	5.14388e-11
MMV687706	C1CN(CCN1)c2cc(n[nH]2)c3ccc(Oc4ccccc4)cc3	Pathogen Box	KINETOPLASTIDS	kinetoplast adenosine kinase		47	2	83.5404	1	67	526	0.00377224
MMV045105	C1CN(CCO1)c2cc(n[nH]2)c3ccc(Oc4ccccc4)cc3	Pathogen Box	KINETOPLASTIDS	kinetoplast adenosine kinase	Trypanosoma adenosine kinase (PMID 19707572)	47	2	100	1	67	526	0.00377224
MMV676604	CC(C)n1c(C)ncc1c2ccnc(Nc3ccc(cc3)S(=O)(=O)C)n2	Pathogen Box	KINETOPLASTIDS	kinetoplast CDPK1	Human cyclin dependent kinases (CDKs) (PMID 30826329)	48	2	100	2	67	526	0.0152128
CID 16747683, CHEMBL454649	CC1=NC=C(N1C(C)C)C2=NC(=NC=C2)NC3=CC=C(C=C3)S(=O)(=O)C	CID analog			CDKs, Cyclin-dependent kinase REF: http://europepmc.org/abstract/MED/19509270	48	2	100	2	67	526	0.0152128
MMV676602	CNC(=O)c1nn(C)c2c3nc(Nc4ccc(cc4)N5CCN(C)CC5)ncc3CC(C)(C)c12	Pathogen Box	KINETOPLASTIDS	kinetoplast CDPK/Ttk kinase	Human cyclin dependent kinases (CDKs) (PMID 19603809)	49	3	100	3	67	526	0.0401944
JFOAJUGFHDCBJJ-UHFFFAOYSA-N	CCc1cccc(CC)c1NC(=O)c1nn(C)c2c1CCc1cnc(Nc3ccc(C(=O)NC4CCN(C)CC4)cc3OC(F)(F)F)nc1-2	Canham et al. (2020)	Mammalian target		Ttk, Human TTK protein kinase inhibitor	49	3	80.3154	3	67	526	0.0401944
CID 16718576, CHEMBL4297668	CC1(CC2=CN=C(N=C2C3=C1C(=NN3C)C(=O)NC)NC4=CC=C(C=C4)N5CCN(CC5)C)C	CID analog			CDKs, Cyclin-dependent kinase 1 REF: http://europepmc.org/abstract/MED/25215591	49	3	100	3	67	526	0.0401944
MMV676186	COC(=O)c1cccc2oc(nc12)c3cccc(OC)c3NC(=O)c4cc(on4)c5ccccc5	Pathogen Box	KINETOPLASTIDS	kinetoplast proteasome	Likely mycobacterium proteasome (PMID 33074049)	50	2	96.3623	2	4	29	0.000201789
MMV676008	OC(=O)c1cccc2oc(nc12)c3cccc(O)c3NC(=O)c4cc(on4)c5ccccc5	Pathogen Box	KINETOPLASTIDS	kinetoplast proteasome	Likely PfIVT, Plasmodium translation (PMID 356476470)	50	2	100	2	7	9	6.28696e-05
MMV667494	FC1(F)CCN(CCCCNc2cc(c3cc(ccc3n2)Cl)C(=O)NCCN2CCCC2)CC1	Pathogen Box	MALARIA	potential dual PfeEF2	PfIVT, Plasmodium translation (PMID 35647647)	51	3	85.6691	3	7	9	1.50488e-07
MMV634140	Clc1ccc2nc(cc(c2c1)C(=O)NCCN1CCCC1)NCCN1CCOCC1	Pathogen Box	MALARIA		Plamodium translation elongation factor 2 PfEF2 (PMID 27631715)	51	3	100	3	3	3	5.14388e-11
cabamiquine, M5717, DDD107498	C1CCN(C1)CCNC(=O)C2=CC(=NC3=C2C=C(C=C3)F)C4=CC=C(C=C4)CN5CCOCC5	MMV Reference Compounds	malaria		PfeEF2, Plasmodium Elongation factor 2	51	3	92.7273	3	3	3	5.14388e-11
MMV024035	O=C(Nc1ccccc1)c2ccc(s2)c3cc4ccncc4cc3OC5CCNCC5	Pathogen Box	MALARIA	ketol-acid reductoisomerase		52	2	85.5502	1	5	7	0.00712673
MMV023969	C(Nc1cccnc1)c2ccc(s2)c3cc4ccncc4cc3OC5CCNCC5	Pathogen Box	TUBERCULOSIS		Mycobacterium ketol-acid reductoisomerase (MtKARI) and MtRv1094 (desA2) PMID (29268770, 32198779)	52	2	100	1	5	7	0.00712673
MMV676881	CCn1cnc2c(Nc3cc(F)cc(F)c3)nc(nc12)C#N	Pathogen Box	MALARIA		Trypanosoma cruzain (PMID 23181936)	53	2	100	2	2	2	8.37595e-08
BDBM50303436	FC(F)Cn1cnc2c(Nc3cc(F)cc(F)c3)nc(nc12)C#N	BindingDB			Trypanosoma Cruzipain (IC50: 13nM, PDB 1EWL,1EWM,1EWO,1EWP,1F29,1F2A,1F2B,1F2C,1ME3,1ME4,1U9Q,2AIM,2OZ2,3HD3,3I06,3IUT,3KKU,3LXS,4KLB,4PI3,4QH6,4W5B,4W5C,4XUI,6N3S,6O2X,6UX6,7JUJ,7S18,7S19); Human Cathepsin G (IC50: 1.48E+5nM); Human Chymase (IC50: 8.91E+4nM); Human Neutrophil elastase (IC50: 8.51E+4nM); Human Matrix metalloproteinase-14 (IC50: 4.27E+5nM); Human Dipeptidyl peptidase 1 (IC50: 6.92…	53	2	95.7043	2	2	2	8.37595e-08
MMV676605	C[C@@]1(O)C[C@@H](C1)c2nc(c3ccc4ccc(nc4c3)c5ccccc5)c6c(N)nccn26	Pathogen Box	MALARIA	plasmodium Cytochrome P450; tyrosine (IGF1R closest blastp)	Human IGF-1 receptor (IGF-1R) (PMID 21425998)	54	4	100	1	3	55	0.0330208
PKCDDUHJAFVJJB-VLZXCDOPSA-N	C[C@]1(O)C[C@@H](c2nc(-c3ccc4ccc(-c5ccccc5)nc4c3)c3c(N)nccn32)C1	Canham et al. (2020)	Mammalian target		IGF-1R Inhibitors, Human insulin-like growth factor 1	54	4	100	1	3	55	0.0330208
CID 11640390, CHEMBL1996234	CC1(CC(C1)C2=NC(=C3N2C=CN=C3N)C4=CC5=C(C=C4)C=CC(=N5)C6=CC=CC=C6)O	CID analog			IGF-1, Insulin-like growth factor I receptor REF: http://europepmc.org/abstract/MED/17671083	54	4	100	1	3	55	0.0330208
BDBM50339059	Nc1nccn2c(nc(-c3ccc4ccc(nc4c3)-c3ccccc3)c12)C1CCC1	BindingDB			Human Cytochrome P450 3A4 (IC50: 3.40E+3nM, PDB 1TQN,1W0E,1W0F,1W0G,2J0D,2V0M,3NXU,3TJS,3UA1,4D6Z,4D75,4D78,4D7D,4I3Q,4I4G,4I4H,4K9T,4K9U,4K9V,4K9W,4K9X,4NY4,5A1P,5A1R,5G5J,5TE8,5VC0,5VCC,5VCD,5VCE,5VCG,6BCZ,6BD5,6BD6,6BD7,6BD8,6BDH,6BDI,6BDK,6BDM,6DA2,6DA3,6DA5,6DA8,6DAA,6DAB,6DAC,6DAG,6DAJ,6DAL,6MA6,6MA7,6MA8,6OO9,6OOA,6OOB,6UNE,6UNG,6UNH,6UNI,6UNJ,6UNK,6UNL,6UNM,7KS8,7KSA,7KVH,7KVI,7KVJ,7KVK,7…	54	4	95.671	1	18	119	0.289058
MMV020289	Cc1ccc(NC(=O)c2cc(ccc2C)S(=O)(=O)NC(C)(C)C)nc1	Pathogen Box	MALARIA		PfDHODH, Plasmodium DHODH (PMID 29336544)	55	3	100	3	26	148	0.0353434
TCMDC-125009	Cc1ccc(NC(=O)c2cc(ccc2C)S(=O)(=O)NC(C)(C)C)nc1	Tres Cantos Antimalarial Set	malaria		PfDHODH, Plasmodium dihydroorotate dehydrogenase	55	3	100	3	26	148	0.0353434
TCMDC-124530	Cc1cc(NC(=O)c2cc(ccc2C)S(=O)(=O)N2CCCCC2)no1	Tres Cantos Antimalarial Set	malaria		PfDHODH, Plasmodium dihydroorotate dehydrogenase	55	3	80.9524	3	26	148	0.0353434
MMV020537	Clc1ccc2OCCN(c3ccc(s3)C(=O)NC4CC4)c2c1	Pathogen Box	MALARIA		PfDHODH, Plasmodium dihydroorotate dehydrogenase (PMID 29336544)	56	4	100	4	26	148	0.0062471
TCMDC-125270	Clc1ccc2OCCN(c3ccc(s3)C(=O)NC3CC3)c2c1	other	malaria		PfDHODH, Plasmodium dihydroorotate dehydrogenase	56	4	100	4	26	148	0.0062471
Genz-669178	CC1=NC2=C(C=CC=C2N1C1=CC=C(S1)C(=O)NC1CC1)C#N	PDB Ligands	malaria		PfDHODH, Plasmodium dihydroorotate dehydrogenase	56	4	80.5098	4	26	148	0.0062471
BDBM120289	CCCNC(=O)c1ccc(s1)N1CCOc2ccc(Cl)cc12	BindingDB			Plasmodium Dihydroorotate dehydrogenase (quinone), mitochondrial (IC50: 7.50E+3nM, PDB 1TV5,3I65,3I68,3I6R,3O8A,3SFK,4CQ8,4CQ9,4CQA,4ORM,4RX0,5BOO,5DEL,5FI8,5TBO,6E0B,6GJG,6I4B,6I55,6VTN,6VTY,7KYK,7KYV,7KYY,7KZ4,7KZY,7L01,7L0K,7S87,7WYF)	56	4	97.8281	4	26	148	0.0062471
MMV006239	Brc1ccc2NC(=O)C3(NCCc4c3[nH]c5ccccc45)c2c1	Pathogen Box	MALARIA	PfATP4		57	2	100	1	2	14	0.00571424
KAE609 (Cipargamin)	CC1CC2=C(C3(N1)C4=C(C=CC(=C4)Cl)NC3=O)NC5=CC(=C(C=C25)F)Cl	MMV Reference Compounds	malaria		PfATP4, ATPase	57	2	90.1105	1	2	14	0.00571424
MMV676528	CN(c1ccc(F)cc1)S(=O)(=O)c2ccc(Cl)c(c2)C(=O)Nc3cccc(C)n3	Pathogen Box	MALARIA	PfACAS		58	2	83.2	1	2	17	0.00693445
MMV019721	CCN(CC)S(=O)(=O)c1ccc(Cl)c(c1)C(=O)Nc2ccc3nc(C)sc3c2	Pathogen Box	MALARIA		PfACS, Plasmodium acetyl-coenzyme A (PMID 34348113)	58	2	100	1	2	17	0.00693445
MMV676270	C[C@@H](N1CCCC[C@@H]1c2ccc(OCc3cccc(F)c3)cc2)C(=O)N	Pathogen Box	MALARIA			59	2	100	0	209		1
MMV676269	C[C@@H](N1CCCC[C@H]1c2ccc(OCc3cccc(F)c3)cc2)C(=O)N	Pathogen Box	MALARIA			59	2	100	0	209		1
MMV024101	NS(=O)(=O)c1cncc(c1)c2ccc3nccc(c4cn[nH]c4)c3n2	Pathogen Box	MALARIA		PfPI4K, Plasmodium phosphatidylinositol 4-kinase (PMID 29889526)	60	2	100	2	5	17	0.000112867
compound 55 [PMID: 29889526]	FC(c1nccc(c1)c1ccnc2c1nc(cc2)c1cccc(c1)S(=O)(=O)N)(F)F	PMID 29889526	malaria		PfPI4K, Plasmodium phosphatidylinositol 4-kinase	60	2	90.7216	2	5	17	0.000112867
MMV687765	Cc1cnc(nc1Oc2ccc(cc2)n3ccnc3)N4CCN[C@@H](Cc5ccccc5)C4	Pathogen Box	TUBERCULOSIS			61	2	90.9091	0	209		1
MMV687749	C([C@@H]1CN(CCN1)c2nccc(Oc3ccc(cc3)n4ccnc4)n2)c5ccccc5	Pathogen Box	TUBERCULOSIS			61	2	100	0	209		1
MMV687807	Oc1ccc(Cl)cc1C(=O)Nc2ccc(c(c2)C(F)(F)F)C(F)(F)F	Pathogen Box	TUBERCULOSIS	Myobacterium CYTb	Human cyclin dependent kinases (CDKs) (PMID 19603809)	62	4	100	1	67	526	0.00377224
CHILCFMQWMQVAL-UHFFFAOYSA-N	O=C(Nc1cc(C(F)(F)F)cc(C(F)(F)F)c1)c1cc(Cl)ccc1O	Canham et al. (2020)	Mammalian target		IKK-2 (IKK-beta) Inhibitors;NF-kappaB (NFKB) Activation Inhibitors	62	4	91.9672	1	1	91	0.0186208
BDBM50430173	Cc1c(cc(NC(=O)c2cc(Cl)ccc2O)cc1C(F)(F)F)C(F)(F)F	BindingDB			Human Transmembrane protease serine 4 (IC50: 1.00E+4nM)	62	4	91.904	1	2	17	0.00693445
TCMDC-125465	OC1=C(C=C(Cl)C=C1)C(=O)NC1=CC(=CC(=C1)C(F)(F)F)C(F)(F)F	Tres Cantos Antimalarial Set	malaria		PfCYTb, Plasmodium cytochrome b	62	4	85.129	1	18	119	0.289058
MMV687189	COc1ccc2nc(C)cc(OCC(=O)NCc3ccccc3)c2c1	Pathogen Box	TUBERCULOSIS		MtbCYTb, Mycobacterium cytochrome bc1 complex (PMID 28337336)	63	2	100	2	18	119	0.0610111
MMV687747	Cc1cc(OCC(=O)NCc2ccccc2)c3cc(Br)ccc3n1	Pathogen Box	TUBERCULOSIS		MtbCYTb, Mycobacterium cytochrome bc1 complex (PMID 28337336)	63	2	84.5188	2	18	119	0.0610111
MMV687813	Fc1cc(cc(F)c1C2=CCN(Cc3ccccc3)CC2)N4C[C@H](COc5ccon5)OC4=O	Pathogen Box	TUBERCULOSIS			64	2	100	0	209		1
MMV687729	OC[C@H]1CN(C(=O)O1)c2cc(F)c(C3=CCN(Cc4ccccc4)CC3)c(F)c2	Pathogen Box	TUBERCULOSIS			64	2	87.8952	0	209		1
MMV676409	Fc1cccc(OCC(=O)Nc2nc(cs2)c3ccccn3)c1	Pathogen Box	TUBERCULOSIS	Mycobacterium ribosomal protein or aminopeptidase 1		65	5	100	2	13	15	0.000666154
BDBM60284	CC(Oc1ccc(Br)cc1)C(=O)Nc1nc(cs1)-c1ccccn1	BindingDB			Saccharomyces 60S ribosomal protein L19-A (EC50: 2.05E+4nM, PDB 2WW9,2WWA,2WWB,3JCT,4V7F,4V8T,4V91,5APN,5APO,5FL8,5GAK,5H4P,5JCS,5JUO,5JUP,5JUS,5JUT,5JUU,5MEI,5ON6,5T62,5T6R,5TBW,6ELZ,6EM5,6FT6,6GQ1,6GQB,6GQV,6HD7,6HHQ,6M62,6N8J,6N8K,6N8L,6N8M,6N8N,6N8O,6OIG,6QIK,6QT0,6QTZ,6R84,6R86,6R87,6RI5,6RZZ,6S05,6SNT,6T83,6WOO,6XIQ,6XIR,6YLG,6YLH,6YLX,6YLY,7AZY,7BT6,7BTB,7NAC,7NAD,7OF1,7OH3,7OHQ,7OHR,7OHV,…	65	5	96	3	13	58	0.00040529
BDBM58940	Fc1ccc(OCC(=O)Nc2nc(cs2)-c2ccccn2)cc1	BindingDB			Streptococcus Streptokinase A (EC50: 1.50E+5nM, PDB 1C4P,1QQR)	65	5	95.4545	3	67	526	0.0401944
BDBM66085	CC(Oc1cccc(Cl)c1)C(=O)Nc1nc(cs1)-c1ccccn1	BindingDB			Saccharomyces Vacuolar aminopeptidase 1 (EC50: 2.51E+4nM, PDB 4R8F,5JGF,5JH9,5JM9)	65	5	94.1176	2	13	15	0.000666154
MMV676411	CC(Oc1ccccc1)C(=O)Nc2nc(cs2)c3ccccn3	Pathogen Box	TUBERCULOSIS	Mycobacterium ribosomal protein or aminopeptidase 1		65	5	85.049	2	13	15	0.000666154
MMV687273	CC(=CCC\C(=C/CNCCNC1C2CC3CC(CC1C3)C2)\C)C	Pathogen Box	TUBERCULOSIS		Mycobacterium membrane protein large 3 (MmpL3) (PMID 26941930)	66	2	100	2	4	4	3.01287e-06
SQ109, MMV687273	CC(=CCNCCNC1C2CC3CC1CC(C2)C3)CCC=C(C)C	IUPHAR/BPS Guide to Pharmacology database	malaria, tuberculosis		unknown Plamosdium (gametocytes); MtbMmpL3, Mycobacterial membrane protein large 3	66	2	100	2	4	4	3.01287e-06
MMV688327	CC(=O)NCC1CN(C(=O)O1)c2ccc(c(F)c2)c3ccc(CNCc4cn[nH]n4)cc3	Pathogen Box	TUBERCULOSIS	Mycobacterium ribosomal	Staphylococcus 50S ribosomal subunit (PMID 18316525)	67	2	100	1	13	58	0.134
MMV688508	CC(=O)NCC1CN(C(=O)O1)c2ccc(c(F)c2)c3ccc(CO)cc3	Pathogen Box	TUBERCULOSIS	Mycobacterium ribosomal		67	2	85.1276	1	13	58	0.134
MMV688352	Clc1ccc(cc1)[C@@H]2[C@H](Oc3ccccc3)C(=O)N2CCn4cnc5c(NCc6ccccc6)ncnc45	Pathogen Box	DENGUE-CHIKUNGUNYA			100	1	100	0	209		1
MMV688921	OC[C@H]1O[C@H](C(O)[C@H]1O)n2c3ccc(Cl)cc3c4c(ncnc24)c5oc6ccccc6c5	Pathogen Box	DENGUE-CHIKUNGUNYA			101	1	100	0	209		1
MMV688543	CC(C)(C)C(=O)N(CCCCCCN1C[C@H](O)[C@@H](O)[C@H](O)[C@H]1CO)C2CCCCCC2	Pathogen Box	DENGUE-CHIKUNGUNYA			102	1	100	0	209		1
MMV688416	CC(C)(C)OC(=O)N1CCN(CC1)c2nccc(n2)c3ccc(s3)c4ccc(Cl)cc4	Pathogen Box	DENGUE-CHIKUNGUNYA			103	1	100	0	209		1
MMV688350	COC(=O)c1ccc(F)cc1NS(=O)(=O)c2cccc(c2)c3cnn(Cc4ccccc4)c3	Pathogen Box	DENGUE-CHIKUNGUNYA			104	1	100	0	209		1
MMV688704	Cc1cc2nc(NC(=O)C(C)(C)C)nc(Cl)c2n1Cc1ccc(Cl)cc1	Pathogen Box	TOXOPLASMOSIS		Plasmodium ubiquitin C-terminal hydrolase (PMID 35042884)	106	1	100	1	1	14	0.00286474
MMV688472	CC(Oc1cccc(Cl)c1)C(=O)Nc1ccc2oc(nc2c1)-c1ccncc1	Pathogen Box	TOXOPLASMOSIS		Cryptosporidium IMP dehydrogenase (IMPDH) (PMID 23668331)	107	1	100	1	6	13	0.0157656
MMV688471	CC(C(=O)Nc1ccc2oc(nc2c1)-c1ccncc1)c1ccccc1	Pathogen Box	TOXOPLASMOSIS		Cryptosporidium IMP dehydrogenase (IMPDH) (PMID 23668331)	108	1	100	1	6	13	0.0157656
MMV688469	Nc1ncnc2[nH]nc(Cc3cccc4ccccc34)c12	Pathogen Box	TOXOPLASMOSIS		Toxoplasma, Cryptosporidium calcium-dependent protein kinase 1 (CDPK1) (PMID 21116453)	109	1	100	1	67	526	0.00377224
MMV688417	CC(C)n1nc(-c2cc3c(Cl)cccc3[nH]2)c2c(N)ncnc12	Pathogen Box	TOXOPLASMOSIS		Plasmodium CDKP4 (doi: 10.1039/c6ra05692j )	110	1	100	1	67	526	0.00377224
MMV688345	Nc1nc(N)c2c3CCN(Cc4ccccc4)Cc3sc2n1	Pathogen Box	TOXOPLASMOSIS		PfDHFR, Plasmodium dihydrofolate reductase (PMID 8230096)	111	1	100	1	4	30	0.0241202
MMV688330	CC(=O)N1CCN(CC1)c1ccc(Oc2ccc(Cl)cc2O)cc1	Pathogen Box	TOXOPLASMOSIS		TgENR, Toxoplasma enoyl reductase (PMID 23453069)	112	3	100	3	3	8	2.88057e-09
MMV688955	Cc1cc(NC(=O)c2ccc(Oc3ccc(Cl)cc3O)o2)no1	Pathogen Box	TOXOPLASMOSIS		TgENR, Toxoplasma enoyl reductase (PMID 23453069)	112	3	80.6667	3	3	8	2.88057e-09
Triclosan	OC1=CC(Cl)=CC=C1OC2=CC=C(Cl)C=C2Cl	PMID 10196195	bacteria		EcFabI enoyl-acyl carrier protein reductase	112	3	80.5579	3	3	8	2.88057e-09
MMV003270	ClC1=CC(N=C(N)O2)=C2C=C1	Pathogen Box	HOOKWORM-TRICHURIASIS		KCa/KNa, Human calcium- and sodium-activated potassium channels (PMID 12853422)	113	1	100	1	10	66	0.119705
MMV1198433	CC(C)c1ccc(NC(=O)COC2=CC(=C(C#N)C(=O)N2C)C)cc1	Pathogen Box	SCHISTOSOMIASIS			114	1	100	0	209		1
MMV688766	COc1ccc(c(O)c1)c2onc(c2c3ccc(Cl)cc3)C(F)(F)F	Pathogen Box	SCHISTOSOMIASIS			115	1	100	0	209		1
MMV688552	CC(C(SC1=NC=CC=N1)=C2C)=NN2C(NC3=CC=CC(C(F)(F)F)=C3)=O	Pathogen Box	SCHISTOSOMIASIS			116	1	100	0	209		1
MMV688761	CS(=O)(=O)c1ccc(cc1[N+](=O)[O-])C(=O)N(CC2CCCO2)c3nc4ccccc4s3	Pathogen Box	SCHISTOSOMIASIS			117	1	100	0	209		1
MMV688763	CNc1nnc(SC2=C(Cl)C(=O)N(N=C2)c3ccccc3)s1	Pathogen Box	SCHISTOSOMIASIS			118	1	100	0	209		1
MMV688768	CN1CCN(CC1)C(c2cccs2)c3c(C)[nH]c4ccccc34	Pathogen Box	SCHISTOSOMIASIS			119	1	100	0	209		1
MMV688771	Cc1ccccc1C(=O)N2N=C(Nc3ccccc3)SC2(C)C	Pathogen Box	SCHISTOSOMIASIS			120	1	100	0	209		1
MMV688762	C1CCN(C1)C(c2ccccn2)c3c([nH]c4ccccc34)c5ccccc5	Pathogen Box	SCHISTOSOMIASIS			121	1	100	0	209		1
MMV688270	COc1ccc(cc1)-c1cnc2cnc(cn12)-c1cccc(OC(C)C)c1	Pathogen Box	SCHISTOSOMIASIS	IRAK or CDPK1		122	13	100	11	67	526	0.0487979
BDBM446780	CCCNc1ccc2ncc(-c3ccc(OC)c(OC)c3)n2n1	BindingDB			Human Tyrosine-protein kinase Fyn (IC50: 285nM, PDB 1EFN,1FYN,1G83,1M27,1NYF,1NYG,1SHF,1ZBJ,2DQ7,2L2P,2LP5,2MQI,2MRJ,2MRK,3CQT,3H0F,3H0H,3H0I,3U4W,3U51,3UA6,3UA7,3UF4,4D8D,4EIK,4U17,4U1P,4ZNX,5ZAU,6EDF,6IPY,6IPZ,7A2J,7A2K,7A2L,7A2M,7A2N,7A2O,7A2P,7A2Q,7A2R,7A2S,7A2T,7A2U,7A2V,7A2W,7A2X,7A2Y,7A2Z,7D7S)	122	13	94.4767	11	67	526	0.0487979
BDBM447367	COc1ccc(cc1OC)-c1cnc2ccc(NCCCO)nn12	BindingDB			Human Tyrosine-protein kinase Fyn (IC50: 725nM, PDB 1EFN,1FYN,1G83,1M27,1NYF,1NYG,1SHF,1ZBJ,2DQ7,2L2P,2LP5,2MQI,2MRJ,2MRK,3CQT,3H0F,3H0H,3H0I,3U4W,3U51,3UA6,3UA7,3UF4,4D8D,4EIK,4U17,4U1P,4ZNX,5ZAU,6EDF,6IPY,6IPZ,7A2J,7A2K,7A2L,7A2M,7A2N,7A2O,7A2P,7A2Q,7A2R,7A2S,7A2T,7A2U,7A2V,7A2W,7A2X,7A2Y,7A2Z,7D7S)	122	13	93.762	11	67	526	0.0487979
BDBM447330	CCCNc1ccc2ncc(-c3ccc(O)c(OC)c3)n2n1	BindingDB			Human Tyrosine-protein kinase Fyn (IC50: 81.6nM, PDB 1EFN,1FYN,1G83,1M27,1NYF,1NYG,1SHF,1ZBJ,2DQ7,2L2P,2LP5,2MQI,2MRJ,2MRK,3CQT,3H0F,3H0H,3H0I,3U4W,3U51,3UA6,3UA7,3UF4,4D8D,4EIK,4U17,4U1P,4ZNX,5ZAU,6EDF,6IPY,6IPZ,7A2J,7A2K,7A2L,7A2M,7A2N,7A2O,7A2P,7A2Q,7A2R,7A2S,7A2T,7A2U,7A2V,7A2W,7A2X,7A2Y,7A2Z,7D7S)	122	13	93.7016	11	67	526	0.0487979
BDBM446750	COc1cc(ccc1O)-c1cnc2ccc(NCCCO)nn12	BindingDB			Human Tyrosine-protein kinase Fyn (IC50: 206nM, PDB 1EFN,1FYN,1G83,1M27,1NYF,1NYG,1SHF,1ZBJ,2DQ7,2L2P,2LP5,2MQI,2MRJ,2MRK,3CQT,3H0F,3H0H,3H0I,3U4W,3U51,3UA6,3UA7,3UF4,4D8D,4EIK,4U17,4U1P,4ZNX,5ZAU,6EDF,6IPY,6IPZ,7A2J,7A2K,7A2L,7A2M,7A2N,7A2O,7A2P,7A2Q,7A2R,7A2S,7A2T,7A2U,7A2V,7A2W,7A2X,7A2Y,7A2Z,7D7S)	122	13	92.9942	11	67	526	0.0487979
BDBM446717	COCCNc1ccc2ncc(-c3ccc(OC)c(OC)c3)n2n1	BindingDB			Human Tyrosine-protein kinase Fyn (IC50: 1.55E+3nM, PDB 1EFN,1FYN,1G83,1M27,1NYF,1NYG,1SHF,1ZBJ,2DQ7,2L2P,2LP5,2MQI,2MRJ,2MRK,3CQT,3H0F,3H0H,3H0I,3U4W,3U51,3UA6,3UA7,3UF4,4D8D,4EIK,4U17,4U1P,4ZNX,5ZAU,6EDF,6IPY,6IPZ,7A2J,7A2K,7A2L,7A2M,7A2N,7A2O,7A2P,7A2Q,7A2R,7A2S,7A2T,7A2U,7A2V,7A2W,7A2X,7A2Y,7A2Z,7D7S)	122	13	91.6667	11	67	526	0.0487979
BDBM446778	CCCNc1ccc2ncc(-c3ccc4OCOc4c3)n2n1	BindingDB			Human Tyrosine-protein kinase Fyn (IC50: 2.05E+3nM, PDB 1EFN,1FYN,1G83,1M27,1NYF,1NYG,1SHF,1ZBJ,2DQ7,2L2P,2LP5,2MQI,2MRJ,2MRK,3CQT,3H0F,3H0H,3H0I,3U4W,3U51,3UA6,3UA7,3UF4,4D8D,4EIK,4U17,4U1P,4ZNX,5ZAU,6EDF,6IPY,6IPZ,7A2J,7A2K,7A2L,7A2M,7A2N,7A2O,7A2P,7A2Q,7A2R,7A2S,7A2T,7A2U,7A2V,7A2W,7A2X,7A2Y,7A2Z,7D7S)	122	13	91.5254	11	67	526	0.0487979
MMV688313	COc1ccc(cc1OC)-c1nnc2ccc(cn12)-c1cccc(c1)C(C)C	Pathogen Box	SCHISTOSOMIASIS	IRAK or CDPK1		122	13	91.358	11	67	526	0.0487979
BDBM446747	OCCCNc1ccc2ncc(-c3ccc4OCOc4c3)n2n1	BindingDB			Human Tyrosine-protein kinase Fyn (IC50: 708nM, PDB 1EFN,1FYN,1G83,1M27,1NYF,1NYG,1SHF,1ZBJ,2DQ7,2L2P,2LP5,2MQI,2MRJ,2MRK,3CQT,3H0F,3H0H,3H0I,3U4W,3U51,3UA6,3UA7,3UF4,4D8D,4EIK,4U17,4U1P,4ZNX,5ZAU,6EDF,6IPY,6IPZ,7A2J,7A2K,7A2L,7A2M,7A2N,7A2O,7A2P,7A2Q,7A2R,7A2S,7A2T,7A2U,7A2V,7A2W,7A2X,7A2Y,7A2Z,7D7S)	122	13	90.8582	11	67	526	0.0487979
SDAPIJKUFXEZSO-UHFFFAOYSA-N	Oc1ccc(-c2cnc3ccc(NC4CCCCC4)nn23)cc1	Canham et al. (2020)	Mammalian target		IRAK, Human Interleukin-1 Receptor-Associated Kinase	122	13	90.0411	11	67	526	0.0487979
HBZPKPRLRQUIHK-UHFFFAOYSA-N	CCN(CC)CCCNc1ccc2ncc(-c3cccc(Cl)c3)n2n1	Canham et al. (2020)	Mammalian target		Human Protein Kinase PKC theta Inhibitors; Human IL-2 Production Inhibitors	122	13	86.802	11	67	526	0.0487979
DJWHAISGEPYECC-UHFFFAOYSA-N	N#Cc1ccc(-c2cnc3ccc(NC4CCCCC4)nn23)cc1	Canham et al. (2020)	Mammalian target		IRAK, Human Interleukin-1 Receptor-Associated Kinase	122	13	86.7445	11	67	526	0.0487979
MMV023985	COc1ccc(cc1OC)c2cnc3ccc(nn23)N4CCCC4	Pathogen Box	MALARIA		PfCDPK1, Plasmodium calcium-dependent protein kinase 1 (PMID 19507895)	122	13	80.9231	11	67	526	0.0487979
MMV688178	O(c1ccccc1)c1ccc(cc1)-c1cncc(n1)-c1ccc2[nH]ccc2c1	Pathogen Box	SCHISTOSOMIASIS			124	1	100	0	209		1
MMV676536	COCC(C)NC(=O)CSc1ncnc2sc(cc12)-c1ccccc1	Pathogen Box	SCHISTOSOMIASIS			125	1	100	0	209		1
MMV676382	Cn1ncc2c(nc(NCCc3c[nH]c4ccccc34)nc12)N1CCOCC1	Pathogen Box	SCHISTOSOMIASIS			126	1	100	0	209		1
MMV1110498	FC(F)(F)C1=C(C(N2CCCCC2)=O)N(C=CC=C3OC)C3=N1	Pathogen Box	WOLBACHIA (LF)		FtsZ, Mycobacterium filamentous temperature sensitive mutant z (PMID 21126020)	127	1	100	1	3	2	0.00122724
MMV676398	CCS(=O)(=O)N(Cc1occc1)Cc2cc3ccc(C)cc3nc2O	Pathogen Box	WOLBACHIA (LF)			128	1	100	0	209		1
MMV407539	CCc1nc2ccc(cn2c1N(C)Cc3cccs3)C(=O)NCc4ccc5OCOc5c4	Pathogen Box	WOLBACHIA (LF)			129	1	100	0	209		1
MMV676063	CCCCc1ccc(NC(=O)Nc2ccc(O[C@H]3CCCC[C@@H]3N(C)c4ccccc4)c(F)c2)cc1	Pathogen Box	L. FILARIASIS-ONCHOCERCIASIS			130	1	100	0	209		1
MMV676480	COC(=O)c1c2CCN(Cc3ccccc3)Cc2sc1NC(=O)C4=Cc5ccccc5OC4=O	Pathogen Box	L. FILARIASIS-ONCHOCERCIASIS			131	1	100	0	209		1
MMV675995	COc1ccc(cc1)N(CCc2cccc(C)n2)C(=O)C	Pathogen Box	L. FILARIASIS-ONCHOCERCIASIS			132	1	100	0	209		1
MMV675969	CC(C)(C)c1ccc(N[C@@H]2CCCC[C@H]2NC(=O)c3occc3)cc1	Pathogen Box	L. FILARIASIS-ONCHOCERCIASIS			133	1	100	0	209		1
MMV676492	Sc1nnc(NC(=O)c2cc(Br)ccc2Cl)s1	Pathogen Box	L. FILARIASIS-ONCHOCERCIASIS			134	1	100	0	209		1
MMV675996	COc1ccc(cc1)N(CCc2cccc(C)n2)C(=O)C3CCCCC3	Pathogen Box	L. FILARIASIS-ONCHOCERCIASIS			135	1	100	0	209		1
MMV668727	Nc1ncc(cc1c2ccc(nc2)C(F)(F)F)c3ccc(nc3)C(F)(F)F	Pathogen Box	L. FILARIASIS-ONCHOCERCIASIS		PfPI4K, Plasmodium phosphatidylinositol 4-kinase (PMID 34620901)	136	1	100	1	5	17	0.0171663
MMV671636	CC1=C(C(=O)c2c(F)cc(F)cc2N1)c3ccc(Oc4ccc(OC(F)(F)F)cc4)cc3	Pathogen Box	L. FILARIASIS-ONCHOCERCIASIS	Microfilariae cytochrome	Plasmodium, Toxoplasma cytochrome bc1 (Qo, Qi sites) (PMID 29574797, 30117728)	137	8	100	7	18	119	1.04965e-07
ELQ-300	Cc1c(c(=O)c2cc(c(cc2[nH]1)OC)Cl)c3ccc(cc3)Oc4ccc(cc4)OC(F)(F)F	FDA/Orphan Drugs	malaria		PfCYTb, Plasmodium cytochrome b	137	8	94.5946	7	18	119	1.04965e-07
GW844520	CC1=C(C(=O)C(=C(N1)C)Cl)C2=CC=C(C=C2)OC3=CC=C(C=C3)OC(F)(F)F	PDB Ligands	malaria		PfCYTb, Plasmodium cytochrome b	137	8	94.2857	7	18	119	1.04965e-07
TCMDC-137383	CC(=O)OC1=C(Br)C(C)=NC(C)=C1C1=CC=C(OC2=CC=C(OC(F)(F)F)C=C2)C=C1	Tres Cantos Antimalarial Set	malaria		PfCYTb, Plasmodium cytochrome b	137	8	88.8889	7	18	119	1.04965e-07
TCMDC-137384	Cl.CNCCN(C)C(=O)OC1=C(Cl)C(C)=NC(C)=C1C1=CC=C(OC2=CC=C(OC(F)(F)F)C=C2)C=C1	Tres Cantos Antimalarial Set	malaria		PfCYTb, Plasmodium cytochrome b	137	8	88.6275	7	18	119	1.04965e-07
GSK942121	FC(F)(F)OC1=CC=C(OC2=CC=C(C3C(C(Cl)C(C)NC3CO)=O)C=C2)C=C1	MMV GSK	malaria		PfDHODH, Plasmodium dihydroorotate dehydrogenase	137	8	84.2857	7	26	148	7.64836e-06
GSK932121	CC1=C(C(=O)C(=C(N1)CO)C2=CC=C(C=C2)OC3=CC=C(C=C3)OC(F)(F)F)Cl	other (PMID 25564664)	malaria		PfCYTb, Plasmodium cytochrome b	137	8	81.4815	7	18	119	1.04965e-07
TCMDC-137377	Cl.CNCCN(C)C(=O)OC1=C(Br)C(C)=NC(C)=C1C1=CC=C(OC2=CC=C(OC(F)(F)F)C=C2)C=C1	Tres Cantos Antimalarial Set	malaria		PfCYTb, Plasmodium cytochrome b	137	8	80.6061	7	18	119	1.04965e-07
MMV002817	Oc1c(I)cc(I)c2cccnc12	Pathogen Box	L. FILARIASIS-ONCHOCERCIASIS	zinc-related moa		138	2	100	1	2	1	0.000409249
CID 2788, CHEMBL497	C1=CC2=C(C(=C(C=C2Cl)I)O)N=C1	CID analog			Zinc chelating agent REF: http://europepmc.org/abstract/MED/15833873	138	2	98.1818	1	2	1	0.000409249
MMV689255	Nc1ncnc2c1ncn2C[C@@H](O)[C@@H](O)C(=O)O	Pathogen Box	CRYPTOSPORIDIOSIS		Human S-adenosyl-l-homocysteine (PMID 11741948)	139	1	100	1	7	42	0.057192
MMV688853	CCOc1ccc2cc(cnc2c1)c3nn(c(N)c3C(=O)N)C(C)(C)C	Pathogen Box	CRYPTOSPORIDIOSIS		Toxoplasma, Cryptosporidium calcium-dependent protein kinase 1 (CDPK1) (PMID 24494061)	140	1	100	1	67	526	0.00377224
MMV676191	CC(C)C(Oc1cccc2ccccc12)C(=O)O	Pathogen Box	CRYPTOSPORIDIOSIS			141	1	100	0	209		1
MMV676053	COc1cc(NC(=O)CC2=NN(C)C(=O)c3ccccc23)ccc1Cl	Pathogen Box	CRYPTOSPORIDIOSIS		Cryptosporidiosis inosine monophosphate dehydrogenase (IMPDH) (PMID 23324406)	142	1	100	1	6	13	0.0157656
MMV675994	Clc1ccc(cc1)n2cc(COc3ccnc4ccccc34)nn2	Pathogen Box	CRYPTOSPORIDIOSIS		Cryptosporidium IMP dehydrogenase (IMPDH) (PMID 19624136)	143	1	100	1	6	13	0.0157656
MMV675968	COc1ccc(OC)c(NCc2ccc3nc(N)nc(N)c3c2Cl)c1	Pathogen Box	CRYPTOSPORIDIOSIS		Toxoplasma, Pneumocystis dihydrofolate reductase (DHFR) (PMID 7799402)	144	1	100	1	4	30	0.0241202
MMV690102	COc1ccc(Oc2ccc(cc2)[C@@H](C)N(C)c3ncc4c(N)nc(N)nc4n3)cc1	Pathogen Box	KINETOPLASTIDS		Trypanosoma pteridine reductase 1 (PTR1) and dihydrofolate reductase (DHFR) (PMID 34959646)	145	1	100	1	2	2	0.000818331
MMV690103	C[C@@H](N(C)c1ncc2c(N)nc(N)nc2n1)c3ccc4CCCCc4c3	Pathogen Box	KINETOPLASTIDS		PfDHFR, Plasmodium dihydrofolate reductase (PMID 28674055)	146	1	100	1	4	30	0.0241202
MMV690027	COC1=C(OCCCCOC2=CC=C(C3=NNN=N3)C=C2)C=C(C([C@@H]4[C@H]5CC=CC4)=NN(C6CCCCCC6)C5=O)C=C1	Pathogen Box	KINETOPLASTIDS		Trypanosoma cyclic nucleotide-specific phosphodiesterases (PDEs) (PMID 22291195)	147	1	100	1	1	1	0.000204625
MMV689244	FC(F)(F)c1ccc(cc1)N2CCN(CC2)C(=O)[C@@H](c3ccc(Cl)cc3)c4cccnc4	Pathogen Box	KINETOPLASTIDS			148	1	100	0	209		1
MMV689243	FC(F)(F)c1ccc(cc1)N(C2CCN(CC2)c3ccc(cn3)C(F)(F)F)c4cccnc4	Pathogen Box	KINETOPLASTIDS		Trypanosoma sterol 14α-demethylase (CYP51) (PMID 24047900)	149	1	100	1	1	1	0.000204625
MMV689437	CC(N(C)c1ncc2c(N)nc(N)nc2n1)c3cc(Cl)cc(Cl)c3	Pathogen Box	KINETOPLASTIDS		Trypanosoma, Leishmania pteridine reductase 1 (PTR1) and dihydrofolate reductase (DHFR) (PMID 34959646)	150	1	100	1	2	2	0.000818331
MMV689060	Clc1ccc(CN2CCN(CC2)C3=NCCN3)cc1Cl	Pathogen Box	KINETOPLASTIDS			151	1	100	0	209		1
MMV689709	O=C(N1CC(C2=CC(NC)=CC(C)=N2)OCC1)C3=NNC4=C3C=CC=C4	Pathogen Box	KINETOPLASTIDS			152	1	100	0	209		1
MMV689061	CC1=C(F)C=CC=C1CN2CCCC(CC3=NC(C4=CC=C(NC(C)=O)C=C4)=NO3)C2	Pathogen Box	KINETOPLASTIDS		Schistosoma sirtuin 2 (PMID 31496251)	153	1	100	1	1	1	0.000204625
MMV688372	FC1=C(C=C(NC(=O)N2CCCC2)C=C1)C1=NC2=CC(=CN=C2N1)C1=CC=CC=C1	Pathogen Box	KINETOPLASTIDS	kinetoplast cytochrome P450; plasmodium proteasome	LbrM.30.3580, Leishmania cytochrome P450 (PMID 33378956)	154	2	100	2	18	119	0.0610111
GSK3494245 DDD01305143	O=C(N1CCCC1)NC2=CC=C(F)C(C3=NC4=NC=C(N5CCOCC5)N4C=C3)=C2	other	malaria		Proteasome beta4-5 subunit	154	2	92.0354	2	2	17	1.13913e-05
MMV675997	Fc1ccc(cc1)N2CCN(CCCCN(CC#N)C(=O)OCc3ccccc3)CC2	Pathogen Box	KINETOPLASTIDS		Trypanosoma metacaspase (MCA) (PMID 20167486)	155	1	100	1	1	1	0.000204625
MMV688958	O=C(NCCc1csc(n1)c2ccccc2)c3ccccc3	Pathogen Box	KINETOPLASTIDS			156	1	100	0	209		1
MMV688943	CC1COC(Cn2cncn2)(O1)c3ccc(Oc4ccc(Cl)cc4)cc3Cl	Pathogen Box	KINETOPLASTIDS		TcCYP51, Trypanosoma cytochrome P450 (PMID 28674055)	157	1	100	1	18	119	0.289058
MMV688942	CC(C)(C)C(O)C(Oc1ccc(cc1)c2ccccc2)n3cncn3	Pathogen Box	KINETOPLASTIDS			158	1	100	0	209		1
MMV688934	CCc1nn(C)c(C(=O)NCc2ccc(Oc3ccc(C)cc3)cc2)c1Cl	Pathogen Box	KINETOPLASTIDS		Plasmodium Mitochondrial Complex I (PMID 33004954)	159	1	100	1	1	12	0.00245549
MMV688798	CS(=O)(=O)c1ccccc1C(=O)N(Cc2ccccc2)c3ccccc3	Pathogen Box	KINETOPLASTIDS			160	1	100	0	209		1
MMV688797	CC1CCCCN1C(=O)NCCc2coc(n2)c3ccc(F)cc3	Pathogen Box	KINETOPLASTIDS			161	1	100	0	209		1
MMV688796	Fc1ccc(cc1)c2oc(cc2)C(=O)NCc3nnc4CCCCCn34	Pathogen Box	KINETOPLASTIDS			162	1	100	0	209		1
MMV688795	O=C(NCCc1ccn(n1)c2ccccc2)C3CCCCC3	Pathogen Box	KINETOPLASTIDS			163	1	100	0	209		1
MMV688793	Cc1onc(C)c1COc2cccc(c2)C(=O)Nc3ncccc3C	Pathogen Box	KINETOPLASTIDS			164	1	100	0	209		1
MMV099637	Cc1nn2c(O)c3CCCCc3nc2c1c4ccc(F)cc4	Pathogen Box	KINETOPLASTIDS			165	1	100	0	209		1
MMV688776	Cc1nn2C(=O)C3=C(CCCC3)Nc2c1c4ccc(Cl)cc4	Pathogen Box	KINETOPLASTIDS			166	1	100	0	209		1
MMV688754	CO\N=C(/C(=O)OC)\c1ccccc1CO\N=C(/C)\c2cccc(c2)C(F)(F)F	Pathogen Box	KINETOPLASTIDS			167	1	100	0	209		1
MMV688550	CCc1ccccc1n2c(C)cn3c4C(=O)N(C(C(C)C)C(=O)OC)C(=O)N(C)c4nc23	Pathogen Box	KINETOPLASTIDS			168	1	100	0	209		1
MMV688514	NC(=N)c1ccc(cc1)c2cc(on2)c3ccccc3	Pathogen Box	KINETOPLASTIDS			169	1	100	0	209		1
MMV688474	COc1cc(ccc1n2cc(nn2)c3cccc(c3)C4=NCCN4)C5=NCCN5	Pathogen Box	KINETOPLASTIDS		PfIVT, Plasmodium translation (PMID 35647647)	170	1	100	1	7	9	0.0127652
MMV688467	CCCCN(CCCC)c1c(cc(cc1C#N)S(=O)(=O)Nc2ccccc2)C#N	Pathogen Box	KINETOPLASTIDS		Trypanosoma tubulin (PMID 17618122)	171	1	100	1	3	19	0.0115778
MMV688415	CO[C@@H]1CN(C[C@H]1O)c2ccc(C#CC3(O)CN4CCC3CC4)c(Cc5ccccc5)n2	Pathogen Box	KINETOPLASTIDS		Squalene synthase (patent EP1217001)	172	1	100	1	1	6	0.00122775
MMV688410	CN(C)CC(=O)NCCN1C(c2ccccc2)c3cc(Cl)ccc3N=C1C	Pathogen Box	KINETOPLASTIDS		Trypanosoma trypanothione reductase (TryR) (PMID 21851087)	173	1	100	1	2	2	0.000818331
MMV688371	NCCN(C(=O)c1ccc(Cl)cc1Cl)c2ccc(OCc3ccc(Cl)cc3)cc2	Pathogen Box	KINETOPLASTIDS			174	1	100	0	209		1
MMV688362	COc1cc(cc2cc(oc12)c3ccc(cc3)C4=NCCN4)C5=NCCN5	Pathogen Box	KINETOPLASTIDS			175	1	100	0	209		1
MMV688361	C1CN=C(N1)c2ccc(cc2)c3cc(on3)c4cccc(c4)C5=NCCN5	Pathogen Box	KINETOPLASTIDS			176	1	100	0	209		1
MMV688283	CN1CCN(CC1)S(=O)(=O)c2ccc(cc2)c3ccc4c(Nc5ncc(Cl)cn5)ccnc4c3	Pathogen Box	KINETOPLASTIDS	kinetoplast CDPK or DHODH		177	3	100	1	67	526	0.00377224
MMV687246	CN1CCN(CC1)S(=O)(=O)c2ccc(cc2)c3ccc4c(Nc5ccc6nn[nH]c6c5)ccnc4c3	Pathogen Box	MALARIA		Plasmodium CDKP5 (PMID 30409756)	177	3	91.3043	1	67	526	0.00377224
TCMDC-138293	Cl.COc1cc(Nc2ccnc3cc(ccc23)-c2ccncc2)cc(OC)c1OC	Tres Cantos Antimalarial Set	malaria		PfDHODH, Plasmodium dihydroorotate dehydrogenase	177	3	80.243	1	26	148	0.366179
MMV688279	CC1=Nc2ccc(Cl)cc2C(O)(N1CCN3CCCCC3)c4ccc(C)cc4	Pathogen Box	KINETOPLASTIDS		Trypanosoma trypanothione reductase (TryR) (PMID 21851087)	178	1	100	1	2	2	0.000818331
MMV688271	NC(=N)Nc1ccc(cc1Cl)c2oc(cc2)c3ccc(N=C(N)N)c(Cl)c3	Pathogen Box	KINETOPLASTIDS		Trypanosoma, Leishmania minor groove binding at AT-rich DNA (PMID 12781196)	179	1	100	1	2	2	0.000818331
MMV688179	NC(=N)Nc1ccc(c(Cl)c1)c2oc(cc2)c3ccc(NC(=N)N)cc3Cl	Pathogen Box	KINETOPLASTIDS		Trypanosoma, Leishmania minor groove binding at AT-rich DNA (PMID 12781196)	180	1	100	1	2	2	0.000818331
MMV687762	C1CC(CCO1)c2cc(n[nH]2)c3ccc(Oc4ccccc4)cc3	Pathogen Box	KINETOPLASTIDS			181	1	100	0	209		1
MMV676162	OC(=O)c1cccc2oc(nc12)c3ccccc3NC(=O)c4ccccc4	Pathogen Box	KINETOPLASTIDS			182	1	100	0	209		1
MMV676161	C(N1CCOCC1)c2cc(n[nH]2)c3ccc(Oc4ccccc4)cc3	Pathogen Box	KINETOPLASTIDS			183	1	100	0	209		1
MMV676159	Clc1cccc(CO[C@H]2CCc3ccccc3[C@@H]2n4ccnn4)c1	Pathogen Box	KINETOPLASTIDS			184	1	100	0	209		1
MMV659010	FC(F)(F)c1cc(NCCc2ccccc2)nc(n1)c3ccccn3	Pathogen Box	KINETOPLASTIDS		PfMetAP, Plasmodium Methionine Aminopeptidase (PMID 19091562)	185	1	100	1	7	6	0.00854157
MMV676057	CC(C)(C)OC(=O)N1CCN(CC1)c2cc(n[nH]2)c3ccc(Oc4ccccc4)cc3	Pathogen Box	KINETOPLASTIDS			186	1	100	0	209		1
MMV676048	Clc1ccc(Cl)c(CO[C@H]2CCCC[C@@H]2n3ccnc3)c1	Pathogen Box	KINETOPLASTIDS			187	1	100	0	209		1
MMV659004	Cc1nc(nc(N2CCC(Cc3ccccc3)C2)c1Cl)c4ccccn4	Pathogen Box	KINETOPLASTIDS		PfMetAP, Plasmodium Methionine Aminopeptidase (PMID 19091562)	188	1	100	1	7	6	0.00854157
MMV652003	OB1OCc2ccc(NC(=O)c3ccccc3C(F)(F)F)cc12	Pathogen Box	KINETOPLASTIDS			189	1	100	0	209		1
MMV202553	CCC(=O)Nc1ccccc1C(=O)Nc2ccccn2	Pathogen Box	KINETOPLASTIDS			190	1	100	0	209		1
MMV188296	CNC(=O)C1Cc2ccccc2N1C(=O)Cc3ccc(F)cc3	Pathogen Box	KINETOPLASTIDS			191	1	100	0	209		1
MMV1236379	CCOC(=O)c1noc(N)c1c2ccccc2	Pathogen Box	KINETOPLASTIDS			192	1	100	0	209		1
MMV004168	CN1CCCN(CC1)C(c2ccccc2)c3ccc(Cl)cc3	Pathogen Box	KINETOPLASTIDS			193	1	100	0	209		1
MMV009135	O=C(C1CCN(CC1)c2nnnn2c3ccccc3)N4CCc5ccccc5C4	Pathogen Box	MALARIA			194	1	100	0	209		1
MMV021375	CC(C)CNc1cc(nc2c([nH]nc12)-c1ccccc1)C	Pathogen Box	MALARIA			195	1	100	0	209		1
MMV688980	CCC1=CC(=O)N(C)C(=N1)SC(C)C(=O)Nc2ccc(F)cc2	Pathogen Box	MALARIA			196	1	100	0	209		1
MMV023183	C(C1CC1)N2Cc3ccccc3OC4(CCN(Cc5c[nH]c6cnccc56)CC4)C2	Pathogen Box	MALARIA			197	1	100	0	209		1
MMV676358	Nc1ncc(Br)cc1c2nc3cc(Cl)cnc3[nH]2	Pathogen Box	MALARIA			198	1	100	0	209		1
MMV021057	CO\C=C(\C(=O)OC)/c1ccccc1Oc2cc(Oc3ccccc3C#N)ncn2	Pathogen Box	MALARIA		ScCYTb, Saccharomyces cytochrome b (PMID 15912560)	199	1	100	1	18	119	0.289058
MMV020670	COc1ccc(cc1)c2cncc3ccc(nc23)C(=O)NCCCn4ccnc4	Pathogen Box	MALARIA			200	1	100	0	209		1
MMV020388	CC(Nc1cc(Cl)ccc1N2CCOCC2)C(=O)N3CCCC(C)C3	Pathogen Box	MALARIA			201	1	100	0	209		1
MMV019993	CC(Nc1nncc(n1)c2ccc(cc2)C(F)(F)F)c3cn(C)nc3C	Pathogen Box	MALARIA			202	1	100	0	209		1
MMV019790	CCOc1ccccc1C(=O)Nc2cccc(c2)c3nc4ncccn4c3C	Pathogen Box	MALARIA			203	1	100	0	209		1
MMV011765	FC(F)(F)c1cnc(Sc2oc(nn2)c3ccncc3)c(Cl)c1	Pathogen Box	MALARIA		PfGSK3, Plasmodium glycogen synthase kinase 3 (PMID 28513586)	204	1	100	1	67	526	0.00377224
MMV011511	COc1ccc(CCN2CCC(CC2)NCc3cccc(c3)N(C)C)cc1	Pathogen Box	MALARIA			205	1	100	0	209		1
MMV007803	Clc1ccccc1CSCc2oc(cc2)C(=O)NC3CC3	Pathogen Box	MALARIA			206	1	100	0	209		1
MMV007625	Cc1cc(C)n(n1)c2ccc(NC(=O)C3CCN(Cc4cnc(C)s4)CC3)cc2	Pathogen Box	MALARIA			207	1	100	0	209		1
MMV007471	COc1cc(OC)cc(c1)C(=O)NCC2Cc3cc(Cl)cc(c3O2)c4ccncc4	Pathogen Box	MALARIA			208	1	100	0	209		1
MMV007133	CC(C)N(Cc1ccccc1)S(=O)(=O)c2ccc(cc2)C(=O)Nc3cc(C)on3	Pathogen Box	MALARIA			209	1	100	0	209		1
MMV006833	Cc1cc(Cl)c(cc1OCC(=O)NC2CCCCC2)S(=O)(=O)N3CCCC3	Pathogen Box	MALARIA	Kallikrein-5 ortholog?		210	2	100	1	20	21	0.0794874
BDBM56146	Cc1cc(Cl)c(cc1OCC(N)=O)S(=O)(=O)N1CCCCCC1	BindingDB			Human Kallikrein-5 (IC50: 5.00E+4nM, PDB 2PSX,2PSY,6QFE,7U5B)	210	2	90.5963	1	20	21	0.0794874
MMV016838	Cc1ccc(cc1)-c1cc(c2cc(ccc2n1)Br)C(=O)Nc1cccnc1	Pathogen Box	MALARIA		PfeEF-2, Plasmodium translation elongation factor (PMID 27631715)	211	1	100	1	3	3	0.00184011
MMV011229	CC1=NC2=NC=CN2C(NC3=CC=C(C(F)(F)F)C=C3)=C1	Pathogen Box	MALARIA		PfDHODH, Plasmodium dihydroorotate dehydrogenase (PMID 27721149)	212	14	100	14	26	148	2.0371e-15
DSM74	CC1=NC2=NC=NN2C(NC3=CC=C(C(F)(F)F)C=C3)=C1	PDB Ligands	malaria		PfDHODH, Plasmodium dihydroorotate dehydrogenase	212	14	94.4444	14	26	148	2.0371e-15
DSM421	FC(C1=CC=C(NC2=CC(C)=NC3=NC(C(F)(F)C)=NN23)C=N1)(F)F	MMV Reference Compounds	malaria		PfDHODH, Plasmodium dihydroorotate dehydrogenase	212	14	93.1507	14	26	148	2.0371e-15
DSM267	Cc3cc(Nc1ccc(cc1)C(F)(F)F)n2nc(nc2n3)C(C)(F)F	other (PMID 31801884)	malaria		PfDHODH, Plasmodium dihydroorotate dehydrogenase	212	14	93.1507	14	26	148	2.0371e-15
TCMDC-123826	Cc1cc(Nc2ccc(Cl)cc2)n2nc(nc2n1)C(F)(F)F	Tres Cantos Antimalarial Set	malaria		PfDHODH, Plasmodium dihydroorotate dehydrogenase	212	14	91.8919	14	26	148	2.0371e-15
TCMDC-124919	Cc1cc(Nc2ccc(C)c(Cl)c2)n2nc(nc2n1)C(F)(F)F	Tres Cantos Antimalarial Set	malaria		PfDHODH, Plasmodium dihydroorotate dehydrogenase	212	14	88.3117	14	26	148	2.0371e-15
DSM1	CC1=NC2=NC=NN2C(=C1)NC3=CC4=CC=CC=C4C=C3	MMV malariabox	malaria		PfDHODH, Plasmodium dihydroorotate dehydrogenase	212	14	88.2353	14	26	148	2.0371e-15
TCMDC-124417 GNF-Pf-5315	Cc1nc2nc(C)cc(Nc3ccc(Cl)c(Cl)c3)n2n1	Tres Cantos Antimalarial Set	malaria		PfDHODH, Plasmodium dihydroorotate dehydrogenase	212	14	85.3333	14	26	148	2.0371e-15
TCMDC-123501 GNF-Pf-1247	Cc1cc(Nc2ccc(C)c(Cl)c2)n2ncnc2n1	Tres Cantos Antimalarial Set	malaria		PfDHODH, Plasmodium dihydroorotate dehydrogenase	212	14	85.3333	14	26	148	2.0371e-15
TCMDC-124770 GNF-Pf-4390	CCc1nc2nc(C)cc(Nc3ccc(F)c(Cl)c3)n2n1	Tres Cantos Antimalarial Set	malaria		PfDHODH, Plasmodium dihydroorotate dehydrogenase	212	14	83.5443	14	26	148	2.0371e-15
DSM-265	CC1=NC2=NC(=NN2C(NC2=CC=C(C=C2)S(F)(F)(F)(F)F)=C1)C(C)(F)F	IUPHAR/BPS Guide to Pharmacology database	malaria		PfDHODH, Plasmodium dihydroorotate dehydrogenase	212	14	82.9268	14	26	148	2.0371e-15
TCMDC-124402	CCc1nc2nc(C)cc(Nc3cc(C)cc(C)c3)n2n1	Tres Cantos Antimalarial Set	malaria		PfDHODH, Plasmodium dihydroorotate dehydrogenase	212	14	82.1918	14	26	148	2.0371e-15
TCMDC-123574	Cc1cc(Nc2ccc3CCCc3c2)n2ncnc2n1	Tres Cantos Antimalarial Set	malaria		PfDHODH, Plasmodium dihydroorotate dehydrogenase	212	14	82.1918	14	26	148	2.0371e-15
TCMDC-125299	CCc1nc2nc(C)cc(Nc3ccc4OCCOc4c3)n2n1	Tres Cantos Antimalarial Set	malaria		PfDHODH, Plasmodium dihydroorotate dehydrogenase	212	14	80.779	14	26	148	2.0371e-15
MMV1029203	CNC(=O)CNc1nc(nc2scc(c3ccccc3)c12)c4ccccn4	Pathogen Box	MALARIA		Human ferrochelatase (PMID 30602522)	213	1	100	1	3	12	0.00733335
MMV1037162	CCNC(=O)C(C)Nc1nc(nc2sc(C)c(C)c12)c3cccnc3	Pathogen Box	MALARIA			214	1	100	0	209		1
MMV1030799	CCCn1c(NC(=O)c2ccc3ccccc3n2)nc4ccccc14	Pathogen Box	MALARIA			215	1	100	0	209		1
MMV1028806	Fc1ccccc1C2CC2C(=O)Nc3nc(cs3)c4ccccn4	Pathogen Box	MALARIA			216	1	100	0	209		1
MMV1088520	CC(C)N(Cc1ccccn1)Cc2csc(n2)c3oc(C)cc3	Pathogen Box	MALARIA			217	1	100	0	209		1
MMV062221	Cc1cc(C)nc(n1)n2nc(C)cc2Nc3ccccc3	Pathogen Box	MALARIA			218	1	100	0	209		1
MMV1019989	CCc1ccc(cc1)C(NCc2nc(N)nc(n2)N(C)C)C(C)C	Pathogen Box	MALARIA			219	1	100	0	209		1
MMV687794	CC1(C)Cc2c(CO1)c(nc3snc(Br)c23)N4CCOCC4	Pathogen Box	MALARIA			220	1	100	0	209		1
MMV008439	COc1ccc(CN2CCOc3ccc(cc3C2)C(C)(O)CN(C)C)cc1C	Pathogen Box	MALARIA			221	1	100	0	209		1
MMV023227	Cc1nc([nH]c1C)c2cccc(NCc3ccccc3)c2	Pathogen Box	MALARIA			222	1	100	0	209		1
MMV024829	CC(C)CN1CCC(CC1)N(C)c2cc(NC(=O)c3cccc(C)c3)ccn2	Pathogen Box	MALARIA			223	1	100	0	209		1
MMV010545	COc1ccc(cn1)c2cnc3ccc(NCc4ccc(cc4)S(=O)(=O)N)nn23	Pathogen Box	MALARIA		Plasmodium calcium-dependent protein kinase 1 (CDPK1) or plasmodial protein kinase 7 (PK7) (PMID 28674055)	225	1	100	1	67	526	0.00377224
MMV030734	CC(C)(CN)c1nc(c2ccc(Cl)c(O)c2)c([nH]1)c3ccnc(N)n3	Pathogen Box	MALARIA	dual cytochrome, dhodh or pkg	PfCDPK1, Plasmodium calcium-dependent protein kinase 1 (PMID 26934697)	226	4	100	1	67	526	0.00377224
MMV030084 TCMDC-140369	CC(C)(CN)C1=NC(=C(N1)C2=CC=NC=C2)C3=CC(=C(C=C3)Cl)O	Tres Cantos Antimalarial Set	malaria		PfPKG, Plasmodium cGMP-Dependent Protein Kinase	226	4	96.0784	1	1	1	0.000204625
TCMDC-140736	Cl.Cl.Cl.COc1ccc(cc1OCCN(C(C)C)C(C)C)C(=O)NCC(C)(C)c1nc(c([nH]1)-c1ccncc1)-c1ccc(Cl)c(O)c1	Tres Cantos Antimalarial Set	malaria		PfDHODH, Plasmodium dihydroorotate dehydrogenase	226	4	80.768	1	26	148	0.366179
TCMDC-139660	Cl.OC1=CC(=CC=C1Cl)C1=C(N=C(N1)C1=CC=CC=C1)C1=CC=NC=C1	Tres Cantos Antimalarial Set	malaria		PfCYTb, Plasmodium cytochrome b	226	4	80.0013	1	18	119	0.289058
MMV023233	Nc1nccc2ccc(cc12)c3ccc4nccn4c3	Pathogen Box	MALARIA			227	1	100	0	209		1
MMV023388	FC(F)(F)c1cccc(c1)C(=O)NC2CCN(C2)c3ccnc4ccccc34	Pathogen Box	MALARIA			228	1	100	0	209		1
MMV676877	OCCNc1ccc(cc1)C(=O)C2C[C@H]2c3ccc(Cl)cc3	Pathogen Box	MALARIA			229	1	100	0	209		1
MMV024406	Clc1cccc(NC(=O)c2cnc(N3CCN(CC3)c4ccncc4)c(Cl)c2)c1	Pathogen Box	MALARIA			230	1	100	0	209		1
MMV020081	COc1cccc(CC(=O)N2CCC(CC2)n3c(C)nc4ccc(F)cc34)c1	Pathogen Box	MALARIA	PfHDAC1		231	2	100	1	6	127	0.136822
JF363	CC1=CC=C(NC(CC2=CC=CC(OC)=C2)=O)C=C1	PMID 35328672	malaria		PfHDAC1, Plasmodium histone deacetylase 1	231	2	80.0403	1	6	127	0.136822
MMV022478	Clc1cccc(c1)c2cnn3ccc(nc23)C(=O)Nc4ccc(cc4)N5CCNCC5	Pathogen Box	MALARIA		Human NADPH oxidase 4 (PMID 22136506)	232	1	100	1	1	11	0.00225087
MMV016136	Cc1cc(Nc2ccncc2)n3nc(C)c(c4ccccc4Cl)c3n1	Pathogen Box	MALARIA			233	1	100	0	209		1
MMV009054	Cc1onc(c1)C(=O)Nc2cnn(Cc3ccc(Cl)cc3Cl)c2	Pathogen Box	MALARIA			234	1	100	0	209		1
MMV085210	Clc1ccc(cc1)S(=O)(=O)NC(Cc2c[nH]c3ccccc23)C(=O)N4CCCCC4	Pathogen Box	MALARIA			235	1	100	0	209		1
MMV019742	Cc1ccc(cc1)S(=O)(=O)N2CCN(CC2)C(=O)c3cc([nH]n3)c4ccccc4	Pathogen Box	MALARIA		Mycobacterium potentially proteasome (PMID 33074049)	236	1	100	1	4	29	0.0233306
MMV020591	CC(C)C(NC(=O)Cc1cccc2ccccc12)C(=O)Nc3cccc(c3)C#N	Pathogen Box	MALARIA		PfDHODH, Plasmodium dihydroorotate dehydrogenase (PMID 29336544)	237	1	100	1	26	148	0.366179
MMV020517	COc1ccccc1CNC(=O)c2cc(nc3c2cnn3C(C)C)C4CC4	Pathogen Box	MALARIA	PRC2/EZH2 ortholog		238	2	100	1	20	21	0.0794874
HNHUNRACMOTTER-UHFFFAOYSA-N	Cc1cc(C)c(CNC(=O)c2cc(C3CC3)nc3c2cnn3C(C)C)c(O)n1	Canham et al. (2020)	Mammalian target		PRC2/EZH2, Human Polycomb repressive complex 2; EZH2, Human Enhancer Of Zeste 2 Polycomb Repressive Complex 2 Subunit	238	2	92.1739	1	20	21	0.0794874
MMV000858	Clc1ccc(cc1)S(=O)(=O)N2CCN(CC2)C(=S)NCc3occc3	Pathogen Box	MALARIA			239	1	100	0	209		1
MMV084864	O=C(Nc1cnc2ccccc2c1)c3cccc(c3)n4cnnn4	Pathogen Box	MALARIA		Plasmodium ABC transporter ABCI3 (PMID 34233174)	240	1	100	1	2	2	0.000818331
MMV019087	Cc1cc(C)n2nc(nc2n1)C(=O)Nc3cc(ccc3N4CCOCC4)C(F)(F)F	Pathogen Box	MALARIA			241	1	100	0	209		1
MMV020291	CC(N1CCN(CC1)S(=O)(=O)c2ccc(cc2)C(C)(C)C)C(=O)N3CCCC3	Pathogen Box	MALARIA			242	1	100	0	209		1
MMV020391	CC(C)C(C(=O)Nc1ccc(cc1)S(=O)(=O)N(C)C)c2ccc(Cl)cc2	Pathogen Box	MALARIA			243	1	100	0	209		1
MMV024397	O=C(NC1CC1)c2ccc(nc2)N3CCC(Cc4ccccc4)CC3	Pathogen Box	MALARIA			244	1	100	0	209		1
MMV011903	Cc1ccc(NC(=O)c2nc[nH]c2C(=O)Nc3nc4ccccc4[nH]3)c(C)c1	Pathogen Box	MALARIA		Plasmodium unknown, Human CXC Motif Chemokine Receptor 2 (CXCR2) (PMID 24354854)	246	1	100	1	20	21	0.0794874
MMV020165	CC(C)NCC(=O)Nc1cccc(c1)C(=O)Nc2cccc(c2)C(F)(F)F	Pathogen Box	MALARIA			247	1	100	0	209		1
MMV407834	CCOc1ccccc1NC(C)C(=O)Nc2cc(ccc2N3CCOCC3)C(F)(F)F	Pathogen Box	MALARIA			248	1	100	0	209		1
MMV020321	COc1ccccc1C(C)NCC(=O)Nc2cc(ccc2Cl)C(F)(F)F	Pathogen Box	MALARIA			249	1	100	0	209		1
MMV020520	Cc1cc2ccccc2n1CC(=O)N3CC(Oc4ccccc34)C(=O)N5CCCCC5	Pathogen Box	MALARIA			250	1	100	0	209		1
MMV020710	COc1ccc(Cl)cc1NC(=O)CN(C)C(=O)c2cnn(n2)c3ccccc3	Pathogen Box	MALARIA			251	1	100	0	209		1
MMV020152	Cc1onc(c1)C(=O)Nc2ccc(cc2)c3ccccc3	Pathogen Box	MALARIA			252	1	100	0	209		1
MMV020320	Cc1oc(NC(=O)c2cn(nc2c3ccccc3C)c4ccccc4)nn1	Pathogen Box	MALARIA			253	1	100	0	209		1
MMV007638	CCOc1ccc(cc1)c2nc(NC(=O)CS(=O)(=O)c3ccccc3)sc2C	Pathogen Box	MALARIA	PfACS11		254	2	100	1	2	6	0.00245298
MMV019719	COC1=CC=C(C=C1)C1=C(C)SC(NC(=O)CC2=CC=C3OCCOC3=C2)=N1	other	malaria		PfACS11, Plasmodium acyl-CoA synthetase 11	254	2	80.6488	1	2	6	0.00245298
MMV006741	COc1cc2ncnc(NC3CCN(Cc4ccccc4)CC3)c2cc1OC	Pathogen Box	MALARIA	dual Histone-lysine N-methyltransferase	AChE, Acetylcholinesterase (PMID 32356584)	255	4	100	3	6	22	1.56589e-06
OSXFATOLZGZLSK-UHFFFAOYSA-N	COc1cc2nc(N3CCCN(C)CC3)nc(NC3CCN(Cc4ccccc4)CC3)c2cc1OC	Canham et al. (2020)	Mammalian target		Human EHMT1/2;DNA Methyltransferase (DNMT) Inhibitors;Histone-lysine N-methyltransferase, H3 lysine-9 specific 3 (EHMT2| G9a) Inhibitors	255	4	92.1739	3	6	127	0.000317498
KJNBMUDJPFXUTG-UHFFFAOYSA-N	COc1cc2c(NC3CCN(Cc4ccccc4)CC3)nc(NCCCN(C)C)nc2cc1OCCCCCN	Canham et al. (2020)	Mammalian target		Histone-lysine N-methyltransferase, H3 lysine-9 specific 3 (EHMT2| G9a) Inhibitors	255	4	91.7031	3	6	127	0.000317498
TM2-115	CN1CCC(NC2=C3C=C(OC)C(OCC4=CC=CC=C4)=CC3=NC(N5CCN(C)CCC5)=N2)CC1	PMID 23011794	malaria		PfHMT histone methyltransferases	255	4	91.3793	3	6	127	0.000317498
MMV006901	CN(C)c1cc(NC(=O)Nc2ccccc2)c3ccccc3n1	Pathogen Box	MALARIA			256	1	100	0	209		1
MMV020120	CC1CC1C(=O)NC2CCN(CC3(CCCCC3)c4ccccc4)CC2	Pathogen Box	MALARIA			257	1	100	0	209		1
MMV019189	Cc1ccc2c(NC(=O)C23NN=C(S3)c4ccccc4)c1C	Pathogen Box	MALARIA	metalloproteinase	Likely plasmodium in vitro translation (PMID 35647647)	258	12	100	1	7	9	0.0127652
BDBM23999	Cc1ccc(cc1)C1=NNC2(S1)C(=O)Nc1ccc(C)cc21	BindingDB			Human A disintegrin and metalloproteinase with thrombospondin motifs (IC50: 3.00E+3nM, PDB 2RJQ,3B8Z,3HY7,3HY9,3HYG,3LJT,6YJM)	258	12	93.4414	10	10	25	1.54072e-24
BDBM23995	Cc1ccc2NC(=O)C3(NN=C(S3)c3ccccc3)c2c1	BindingDB			Human A disintegrin and metalloproteinase with thrombospondin motifs (IC50: 1.11E+4nM, PDB 2RJQ,3B8Z,3HY7,3HY9,3HYG,3LJT,6YJM)	258	12	93.4172	10	10	25	1.54072e-24
BDBM24000	CCc1ccc2NC(=O)C3(NN=C(S3)c3ccc(C)cc3)c2c1	BindingDB			Human A disintegrin and metalloproteinase with thrombospondin motifs (IC50: 1.90E+3nM, PDB 2RJQ,3B8Z,3HY7,3HY9,3HYG,3LJT,6YJM)	258	12	92.5602	10	10	25	1.54072e-24
BDBM23996	CCc1ccc2NC(=O)C3(NN=C(S3)c3ccccc3)c2c1	BindingDB			Human A disintegrin and metalloproteinase with thrombospondin motifs (IC50: 9.60E+3nM, PDB 2RJQ,3B8Z,3HY7,3HY9,3HYG,3LJT,6YJM)	258	12	92.5329	10	10	25	1.54072e-24
BDBM43366	CC(C)c1ccc2NC(=O)C3(NN=C(S3)c3ccccc3)c2c1	BindingDB			Human E3 ubiquitin-protein ligase Mdm2 (EC50: 1.42E+3nM, PDB 1RV1,1T4E,1T4F,1YCR,1Z1M,2AXI,2C6A,2C6B,2GV2,2HDP,2LZG,2M86,2MPS,2RUH,2VJE,2VJF,3EQS,3G03,3IUX,3IWY,3JZK,3JZR,3JZS,3LBK,3LBL,3LNJ,3LNZ,3TJ2,3TPX,3TU1,3V3B,3VBG,3VZV,3W69,4DIJ,4ERE,4ERF,4HBM,4HFZ,4HG7,4JV7,4JV9,4JVE,4JVR,4JWR,4MDN,4MDQ,4OAS,4OBA,4OCC,4ODE,4ODF,4OGN,4OGT,4OGV,4OQ3,4QO4,4QOC,4UD7,4UE1,4UMN,4WT2,4XXB,4ZFI,4ZGK,4ZYC,4ZYF,4ZY…	258	12	91.6667	10	20	21	3.00296e-20
BDBM24001	CCCc1ccc2c(NC(=O)C22NN=C(S2)c2ccc(C)cc2)c1	BindingDB			Human A disintegrin and metalloproteinase with thrombospondin motifs (IC50: 1.40E+3nM, PDB 2RJQ,3B8Z,3HY7,3HY9,3HYG,3LJT,6YJM)	258	12	91.5205	10	10	25	1.54072e-24
BDBM24003	COc1ccc(cc1)C1=NNC2(S1)C(=O)Nc1ccc(C)cc21	BindingDB			Human A disintegrin and metalloproteinase with thrombospondin motifs (IC50: 2.50E+3nM, PDB 2RJQ,3B8Z,3HY7,3HY9,3HYG,3LJT,6YJM)	258	12	91.4863	10	10	25	1.54072e-24
BDBM24012	COc1ccc(cc1)C1=NNC2(S1)C(=O)Nc1cc(C)ccc21	BindingDB			Human A disintegrin and metalloproteinase with thrombospondin motifs (IC50: 1.40E+3nM, PDB 2RJQ,3B8Z,3HY7,3HY9,3HYG,3LJT,6YJM)	258	12	91.1936	10	10	25	1.54072e-24
BDBM23998	Cc1ccc(cc1)C1=NNC2(S1)C(=O)Nc1ccccc21	BindingDB			Human A disintegrin and metalloproteinase with thrombospondin motifs (IC50: 3.70E+3nM, PDB 2RJQ,3B8Z,3HY7,3HY9,3HYG,3LJT,6YJM)	258	12	90.855	10	10	25	1.54072e-24
BDBM23992	O=C1Nc2ccccc2C11NN=C(S1)c1ccccc1	BindingDB			Human A disintegrin and metalloproteinase with thrombospondin motifs (IC50: 2.42E+4nM, PDB 2RJQ,3B8Z,3HY7,3HY9,3HYG,3LJT,6YJM)	258	12	90.7463	10	10	25	1.54072e-24
BDBM24004	CCc1ccc2NC(=O)C3(NN=C(S3)c3ccc(OC)cc3)c2c1	BindingDB			Human A disintegrin and metalloproteinase with thrombospondin motifs (IC50: 1.40E+3nM, PDB 2RJQ,3B8Z,3HY7,3HY9,3HYG,3LJT,6YJM)	258	12	90.6429	10	10	25	1.54072e-24
MMV007920	Nc1ccc(cc1)C(=O)Nc2ccc(cc2)c3oc4ccccc4n3	Pathogen Box	MALARIA		Parasite beta-tubulin, potential (PMID 21453994)	259	1	100	1	3	19	0.0115778
MMV676442	CC(C)c1ncc(c2ccncc2)c(n1)[C@@H]3CC[C@@H](CNC(=O)c4cccnc4)CC3	Pathogen Box	MALARIA			260	1	100	0	209		1
MMV020136	CNC(=O)c1cc(cs1)S(=O)(=O)N2CCN(CC2)c3ccccn3	Pathogen Box	MALARIA			261	1	100	0	209		1
MMV020623	Cc1onc(C)c1C(=O)N2CCCC(C2)c3[nH]c4c(C)cccc4c3c5ccncc5	Pathogen Box	MALARIA			262	1	100	0	209		1
MMV019807	Cc1ccc2cc(C3NC(=O)c4ccccc4N3)c(Cl)nc2c1	Pathogen Box	MALARIA			263	1	100	0	209		1
MMV019234	COc1ccc(cc1OC)C2CC(=NN2C(=O)c3occc3)c4cccs4	Pathogen Box	MALARIA			264	2	100				1
BDBM91001	COc1cccc(C2CC(=NN2C(=O)c2ccco2)c2cccs2)c1O	BindingDB			Human Corticotropin-releasing factor-binding protein (IC50: 1.51E+3nM)	264	2	91.3589	1	20	21	0.0794874
MMV020512	Cc1ccc(Oc2ccc(NC(=O)CNc3ccccc3N4CCCC4=O)cc2)cc1	Pathogen Box	MALARIA			265	1	100	0	209		1
MMV006372	CN(C)CCNc1ncnc2c3cc(C)ccc3[nH]c12	Pathogen Box	MALARIA		Histamine H4 (DOI: 10.1039/C5MD00022J)	266	1	100	1	26	52	0.21268
MMV676380	CC(=O)Nc1ccc(NC(=O)c2cc([nH]n2)c3cc(Cl)ccc3O)cc1	Pathogen Box	MALARIA			267	1	100	0	209		1
MMV019838	FC(F)(F)c1cc(cc(c1)C(F)(F)F)C(=O)Nc2ccnc(n2)c3cccnc3	Pathogen Box	MALARIA		Mycobacterium potentially proteasome (PMID 33074049)	268	1	100	1	4	29	0.0233306
MMV022236	CCN(CC)CCCN1CCN(CC1)C(=O)c2cccc(c2)c3noc(n3)C(F)(F)F	Pathogen Box	MALARIA		Potentially Histone deacetylase (HDAC) (PMID 23524983)	269	1	100	1	6	127	0.136822
MMV023370	Nc1ncc(cc1c2nc3cc(Cl)cnc3[nH]2)c4cn[nH]c4	Pathogen Box	MALARIA			270	1	100	0	209		1
MMV026356	CCn1ncc2c(NC3CCOCC3)c(CNC(=O)c4ccnn4C)c(C)nc12	Pathogen Box	MALARIA			271	1	100	0	209		1
MMV026020	CS(=O)(=O)c1cccc(c1)c2cnc3[nH]cc(c4ccc(CCC(=O)O)cc4)c3c2	Pathogen Box	MALARIA			272	1	100	0	209		1
MMV084603	O=C1N(Cc2cc3ccccc3s2)CC4CN(Cc5ccccc5)CCN14	Pathogen Box	MALARIA			273	1	100	0	209		1
MMV676350	Cc1cnc(CCNC(=O)c2cc(cs2)c3ccc(Cl)cc3)[nH]1	Pathogen Box	MALARIA			274	1	100	0	209		1
MMV000907	COc1cccc2c(C)nc(N=C(N)N)nc12	Pathogen Box	MALARIA		G-protein-coupled adenosine receptor antagonist (PMID 12467710)	275	2	100	2	7	42	0.00145343
BDBM50322849	CCOc1cccc2c(C)nc(N=C(N)N)nc12	BindingDB			ADORA2, Human Adenosine receptor A2B (Ki: 1.78E+3nM, PDB 8HDP )	275	2	95.2712	2	7	42	0.00145343
MMV024443	CN(C(=O)c1cc2c(cccc2[nH]1)c3cncnc3)c4ccccc4	Pathogen Box	MALARIA		Likely Plasmodium calcium-dependent protein kinase 1 (CDPK1) (PMID 26934697)	276	1	100	1	67	526	0.00377224
MMV023860	NS(=O)(=O)c1cccc(c1)c2ccc3ncc(nc3c2)N4CCOCC4	Pathogen Box	MALARIA		Plasmodium serine/threonine kinase (PMID 34620901)	277	1	100	1	67	526	0.00377224
MMV024937	FC(F)(F)c1nc(oc1C(=O)Nc2ccc(nc2)N3CCNCC3)c4ccccc4	Pathogen Box	MALARIA		Human DNA topoisomerase IB (PMID 34299074)	278	4	100	4	20	21	1.15521e-06
BDBM50442833	COCCN(C)c1ccc(NC(=O)c2oc(nc2C(F)(F)F)-c2ccccc2)cn1	BindingDB			Human Diacylglycerol O-acyltransferase 1 (IC50: 85nM, PDB 8ETM); Mouse Diacylglycerol O-acyltransferase 1 (IC50: 2.85E+3nM)	278	4	94.7509	4	20	21	1.15521e-06
BDBM50442857	CS(=O)(=O)N1CCN(CC1)c1ccc(NC(=O)c2oc(nc2C(F)(F)F)-c2ccccc2)cn1	BindingDB			Human Diacylglycerol O-acyltransferase 1 (IC50: 474nM, PDB 8ETM)	278	4	92.9899	4	20	21	1.15521e-06
BDBM50442856	CCOC(=O)N1CCN(CC1)c1ccc(NC(=O)c2oc(nc2C(F)(F)F)-c2ccccc2)cn1	BindingDB			Human Diacylglycerol O-acyltransferase 1 (IC50: 116nM, PDB 8ETM)	278	4	92.7548	4	20	21	1.15521e-06
MMV026490	O=C(NCCc1ccccc1)c2cc(cnc2NCC3CC3)c4cccnc4	Pathogen Box	MALARIA			279	1	100	0	209		1
MMV032995	FC(F)(F)c1ccc(CN2C(=O)COCc3ccc(Br)cc23)cc1	Pathogen Box	MALARIA			280	1	100	0	209		1
MMV024114	Cc1ccc(cc1)S(=O)(=O)n2cc(c3ccnc(N)c3)c4cc(Br)cnc24	Pathogen Box	MALARIA		Likely folate metabolism by pfcrt and pfabcI3 (PMID 29326268)	282	1	100	1	3	12	0.00733335
MMV028694	OCCc1ccc(Nc2nccc(n2)c3nnc4ccccn34)cc1	Pathogen Box	MALARIA			283	1	100	0	209		1
MMV024195	CN(C)CCNC(=O)N1CCCN(CC1)c2ncnc3cc(sc23)c4ccccc4	Pathogen Box	MALARIA			284	1	100	0	209		1
MMV026313	Nc1nccc2ccc(Oc3ccncc3)cc12	Pathogen Box	MALARIA			285	1	100	0	209		1
MMV026550	CC(C)(C)CN1C(=NC(C1=O)(c2ccccc2)c3ccccc3)N	Pathogen Box	MALARIA	Human Corticotropin ortholog		286	2	100	1	1	1	0.000204625
BDBM50303753	CCN1C(N)=NC(C1=O)(c1ccccc1)c1ccccc1	BindingDB			Human Beta-secretase 1 (EC50: 8.13E+3nM, PDB 1FKN,1M4H,1SGZ,1TQF,1W50,1W51,1XN2,1XN3,1XS7,1YM2,1YM4,2B8L,2B8V,2F3E,2F3F,2FDP,2G94,2HIZ,2HM1,2IQG,2IRZ,2IS0,2NTR,2OAH,2OF0,2OHK,2OHL,2OHM,2OHN,2OHP,2OHQ,2OHR,2OHS,2OHT,2OHU,2P4J,2P83,2P8H,2PH6,2PH8,2Q11,2Q15,2QK5,2QMD,2QMF,2QMG,2QP8,2QU2,2QU3,2QZK,2QZL,2VA5,2VA6,2VA7,2VIE,2VIJ,2VIY,2VIZ,2VJ6,2VJ7,2VJ9,2VKM,2VNM,2VNN,2WEZ,2WF0,2WF1,2WF2,2WF3,2WF4,2WJO…	286	2	92.1111	1	20	21	0.0794874
MMV023949	CC(C)(C)c1cc(C(=O)N2CCN(CC2)c3nccnc3C#N)n(Cc4ccccc4)n1	Pathogen Box	MALARIA			287	1	100	0	209		1
MMV085230	CCCNC(=O)N1CCC2(CC1)CC(=O)c3cc(C)ccc3O2	Pathogen Box	MALARIA		Unknown but similar to histone deacetylase (HDAC) inhibitors (PMID 22354629)	288	1	100	1	6	127	0.136822
MMV663250	Clc1cccc(c1)C(c2ccc(CN3CCNCC3)cc2)n4ccnc4	Pathogen Box	MALARIA		Plasmodium beta-hematin (PMID 18278860)	289	1	100	1	3	12	0.00733335
MMV392832	COc1cccc(c1)c2cc3c(Nc4cccnc4)nccc3[nH]2	Pathogen Box	MALARIA		Human protein kinase GRK5 (patent US20150079108)	290	1	100	1	67	526	0.00377224
MMV393144	CN1CCN(CC1)c2nccc3[nH]c(cc23)c4cccc(F)c4	Pathogen Box	MALARIA		Human protein kinase GRK5 (patent US20150079108)	291	1	100	1	67	526	0.00377224
MMV676260	CN1CCN(CC1)c2nccc3nc([nH]c23)c4ccc(F)c(F)c4	Pathogen Box	MALARIA	Potassium channel		292	2	100	1	1	27	0.00552486
BDBM50554412	Fc1ccc(cc1F)-c1nc2c(nccc2[nH]1)N1CCNCC1	BindingDB			Human Potassium voltage-gated channel subfamily H member 2 (IC50: 3.40E+3nM, PDB 1BYW,1UJL,2L0W,2L1M,2L4R,2N7G,4HP9,4HQA,5VA1,5VA2,5VA3,6SYG,7CN0,7CN1)	292	2	98.2143	1	1	27	0.00552486
MMV026468	OCc1ccc(cc1)c2cncc(Nc3cccc(Cl)c3)c2	Pathogen Box	MALARIA			293	1	100	0	209		1
MMV085499	NC(=O)c1ccc(cc1)c2nc(cnc2N)c3ccc(cc3)C#N	Pathogen Box	MALARIA		PfPI4K, Plasmodium phosphatidylinositol 4-kinase (PMID 27748596)	294	2	100	2	5	17	0.000112867
UCT943	Nc1ncc(nc1c1ccc(cc1)C(F)(F)F)c1ccc(cc1)C(=O)N1CCNCC1	IUPHAR/BPS Guide to Pharmacology database			PfPI4K, Plasmodium phosphatidylinositol 4-kinase	294	2	85.1469	2	5	17	0.000112867
MMV010576	COc1cc(ccc1O)c2cc(cnc2N)c3ccc(cc3)S(=O)(=O)C	Pathogen Box	MALARIA		Plasmodium pharmacological properties including their mechanism as kinase inhibitors, G protein-coupled receptor (GPCR) antagonists, and ion channel modulators (PMID 22390538)	295	3	100	2	67	526	0.0152128
BDBM447312	COc1cc(cc(OC)c1OC)-c1cc(cnc1N)-c1ccc(cc1)S(C)(=O)=O	BindingDB			Human Tyrosine-protein kinase Fyn (IC50: 674nM, PDB 1EFN,1FYN,1G83,1M27,1NYF,1NYG,1SHF,1ZBJ,2DQ7,2L2P,2LP5,2MQI,2MRJ,2MRK,3CQT,3H0F,3H0H,3H0I,3U4W,3U51,3UA6,3UA7,3UF4,4D8D,4EIK,4U17,4U1P,4ZNX,5ZAU,6EDF,6IPY,6IPZ,7A2J,7A2K,7A2L,7A2M,7A2N,7A2O,7A2P,7A2Q,7A2R,7A2S,7A2T,7A2U,7A2V,7A2W,7A2X,7A2Y,7A2Z,7D7S)	295	3	94.0666	2	67	526	0.0152128
CJLMANFTWLNAKC-UHFFFAOYSA-N	COc1cc(-c2cc(-c3cccc(O)c3)cnc2N)cc(OC)c1OC	Canham et al. (2020)	Mammalian target		ACVRL1 gene inhibitor, Human Serine/threonine-protein kinase receptor R3	295	3	86.6284	2	67	526	0.0152128
MMV032967	FC(F)(F)c1cccc(c1)c2nc3c(NCc4ccncc4)nccc3[nH]2	Pathogen Box	MALARIA			296	1	100	0	209		1
MMV010764	C(Nc1nn2c(cnc2s1)c3cccs3)C4CCOCC4	Pathogen Box	MALARIA		CntA, Microbial carnitine to trimethylamine (PMID 33158989)	297	1	100	1	1	1	0.000204625
MMV001059	CCCS(=O)(=O)N1CCC(CO)(Cc2ccccc2C(F)(F)F)CC1	Pathogen Box	MALARIA			298	1	100	0	209		1
MMV031011	CNC(=O)C1Cc2c([nH]c3cc(Cl)ccc23)C4(CCN(CCc5ccccc5)CC4)N1	Pathogen Box	MALARIA			299	1	100	0	209		1
MMV085071	COc1cncc(c1)c2cncc(n2)N3CCN(CC3)c4ccncc4	Pathogen Box	MALARIA			300	1	100	0	209		1
MMV022029	CN1CCC(CC1)NCc2cccc(c2)c3ccc(cc3)S(=O)(=O)NCc4ccccc4	Pathogen Box	MALARIA			301	1	100	0	209		1
MMV023953	O=C(Nc1cccc(c1)c2ccc(NCCCN3CCCC3)nc2)c4ccccc4	Pathogen Box	MALARIA			302	1	100	0	209		1
MMV560185	C1CCN(CC1)c2cc(nc3ccccc23)c4ccccn4	Pathogen Box	MALARIA		PfMetAP, Plasmodium Methionine Aminopeptidase (PMID 23634668)	303	1	100	1	7	6	0.00854157
MMV020982	CC(C)(C)c1cc(cc(c1)C(=O)Nc2cccnc2)C(=O)Nc3cccnc3	Pathogen Box	MALARIA		Plasmodium hemozoin formation (PMID 27299916)	304	1	100	1	1	1	0.000204625
MMV019551	CCC(NC(=O)c1ccccc1NC(=O)c2ccc(C)cc2)C(=O)OC	Pathogen Box	MALARIA			305	1	100	0	209		1
MMV688938	CCOc1ccc(cc1)c2nc(CNCCc3ccc(F)cc3)cs2	Pathogen Box	TUBERCULOSIS			306	1	100	0	209		1
MMV661713	Brc1cncc(c1)c2cc(NCCCn3ccnc3)nc(n2)c4ccccc4	Pathogen Box	TUBERCULOSIS		Parasitic cysteine proteases (falcipain) (PMID 16509575)	307	1	100	1	1	1	0.000204625
MMV688941	COc1cc(CN2CCC3(CC2)C=Cc4ccccc34)cc5OCOc15	Pathogen Box	TUBERCULOSIS			308	1	100	0	209		1
MMV688939	Cc1ccc2nc(C)c(c3ccn(Cc4ccccc4)n3)n2c1	Pathogen Box	TUBERCULOSIS		MtbMurC, Mycobacterium UDP-N-acetylmuramate-alanine ligase (PMID 29500372)	309	1	100	1	1	2	0.000409249
MMV688936	Clc1cccc2sc(nc12)N(CCCn3ccnc3)C(=O)c4occc4	Pathogen Box	TUBERCULOSIS			310	1	100	0	209		1
MMV688891	COc1cc(Br)cc2C=C(C(=O)Nc3cccc(c3)C(F)(F)F)C(=O)Oc12	Pathogen Box	TUBERCULOSIS			311	1	100	0	209		1
MMV688889	Clc1ccc(CCNc2cc(nc3ncnn23)c4ccccc4)cc1	Pathogen Box	TUBERCULOSIS		GPR3, G-coupled-protein receptor 3 (PMID 25442311)	312	1	100	1	1	73	0.0149376
MMV688888	CN1CCN(CC1)c2cc(nc(n2)c3ccncc3)c4ccc(F)cc4	Pathogen Box	TUBERCULOSIS		NiV-G, Nipah virus glycoprotein (PMID 31411538)	313	1	100	1	1	1	0.000204625
MMV688846	Cc1ccccc1CN2CCC(O)(CC2)c3ccc(Cl)c(c3)C(F)(F)F	Pathogen Box	TUBERCULOSIS		MtbMmpL3, Mycobacterium membrane protein large 3 (PMID 33319550)	314	2	100	2	4	4	3.01287e-06
BDBM50132651	OC1(CCN(Cc2ccc(cc2)C(F)(F)F)CC1)c1ccc(Cl)c(c1)C(F)(F)F	BindingDB			Human Mu-type opioid receptor (Ki: 104nM, PDB 4DKL,5C1M,6DDE,6DDF,7SBF,7SCG,7T2G,7T2H,7U2K,7U2L,7UL4,8E0G,8EF5,8EF6,8EFB,8EFL,8EFO,8EFQ,8F7Q,8F7R,8QOT); Human Nociceptin receptor (Ki: 1.19E+3nM, PDB 5DHH, 8F7X)	314	2	91.3669	2	4	4	3.01287e-06
MMV688845	O=C(Nc1ccccc1N2CCOCC2)[C@@H](Cc3ccccc3)NC(=O)c4cccs4	Pathogen Box	TUBERCULOSIS		RpoB, Mycobacterium RNA polymerase (PMID 36377951)	315	1	100	1	1	1	0.000204625
MMV688844	COc1ccc2nccc(NC(=O)C3CCN(CCc4ccc(Cl)cc4)CC3)c2n1	Pathogen Box	TUBERCULOSIS		Mycobacterium Rv0194 (ABC transporters) (PMID 26642067)	316	1	100	1	2	2	0.000818331
MMV676388	COc1cccc(c1)n2nnnc2S(=O)(=O)Cc3ccccc3	Pathogen Box	TUBERCULOSIS			317	1	100	0	209		1
MMV553002	CS(=O)(=O)CC1=Nc2ccccc2OC1=O	Pathogen Box	TUBERCULOSIS		Mycobacterium Ketol-Acid Reductoisomerase (PMID 32198779)	318	1	100	1	5	7	0.00712673
MMV228911	COc1cccc(NC(=O)c2c3CCCc3sc2NC(=O)c4cccnc4)c1	Pathogen Box	TUBERCULOSIS			319	1	100	0	209		1
MMV054312	CC(=O)N1CCc2cc3nc(C)cc(C)c3cc12	Pathogen Box	TUBERCULOSIS			320	1	100	0	209		1
MMV021013	C1CCC(CC1)Nc2cc(nc(n2)c3ccccn3)C4CC4	Pathogen Box	TUBERCULOSIS			321	1	100	0	209		1
MMV495543	CC(C)(C)c1cnc(NC(=O)c2ccccc2O)s1	Pathogen Box	TUBERCULOSIS			322	1	100	0	209		1
MMV272144	COc1cccc(c1)n2nnnc2S(=O)(=O)C	Pathogen Box	TUBERCULOSIS			323	1	100	0	209		1
MMV676512	O=C(Nc1nc(cs1)c2ccccn2)c3cncn3c4ccccc4	Pathogen Box	TUBERCULOSIS		Likely Mycobacterium, Plasmodium importin alpha (IMP) (PMID 35406765)	324	1	100	1	1	1	0.000204625
MMV688124	CCc1ccc(cc1)S(=O)(=O)Nc2cc(CN3CCN(CCC(C)C)CC3)ccc2C	Pathogen Box	TUBERCULOSIS			325	1	100	0	209		1
MMV688466	Cn1ccnc1CNCCS(=O)(=O)c2cccc(Nc3ccc(cn3)c4cccc(F)c4)c2	Pathogen Box	TUBERCULOSIS			326	1	100	0	209		1
MMV688125	CCCc1ccc(cc1)S(=O)(=O)Nc2ccc(CN3CCN(CC4CC4)CC3)cc2	Pathogen Box	TUBERCULOSIS			327	1	100	0	209		1
MMV676524	Nc1cccnc1Nc2ccc(Cl)cc2	Pathogen Box	TUBERCULOSIS			328	1	100	0	209		1
MMV676401	C(Nc1nc(nc2ccccc12)N3CCCCC3)c4occc4	Pathogen Box	TUBERCULOSIS	Histamine		329	2	100	1	26	52	0.21268
BDBM50412509	CN1CCN(CC1)c1nc(NCc2ccco2)c2ccccc2n1	BindingDB			Human Histamine H4 receptor (Ki: 603nM, PDB 7YFD,7YFC)	329	2	90.22	1	26	52	0.21268
MMV676449	CCc1nc2ccccc2n1CC(O)COc3cc(C)ccc3Cl	Pathogen Box	TUBERCULOSIS			330	1	100	0	209		1
MMV687251	CN1C(=O)N(C)c2nsc(c2C1=O)S(=O)(=O)C	Pathogen Box	TUBERCULOSIS			331	1	100	0	209		1
MMV688557	NCC(c1cccs1)S(=O)(=O)c2ccccc2	Pathogen Box	TUBERCULOSIS		Mycobacterium Rv1151c (Amino sugar and nucleotide sugar metabolism) (PMID 26642067)	332	1	100	1	1	77	0.0157561
MMV688555	Clc1ccc(CN2CCN(CC2)C(=O)NCc3occc3)s1	Pathogen Box	TUBERCULOSIS		Mycobacterium Rv3569c (steroid degradation) (PMID 26642067)	333	1	100	1	2	11	0.00449253
MMV688553	O=C(NCc1cocc1)N2CCN(Cc3ccc4OCOc4c3)CC2	Pathogen Box	TUBERCULOSIS		Mycobacterium Rv3569c (steroid degradation) (PMID 26642067)	334	1	100	1	2	11	0.00449253
MMV687812	CN1CCN(CCCOc2ncc(Nc3ncc(nc3C(=O)N)c4ccc(c(F)c4)C(F)(F)F)cn2)CC1	Pathogen Box	TUBERCULOSIS		Mycobacterium smegmatis (Msm) GyrB ATPase (PMID 23268609)	335	1	100	1	1	19	0.00388787
MMV024311	Cc1ccc2[nH]c(C3CCCNC3)c(c4ccncc4)c2c1	Pathogen Box	TUBERCULOSIS	Serotonin transporter		336	2	100	1	9	20	0.0357013
CID 44668, CHEMBL2362557	C1CNCCC1CCC2=CNC3=CC=CC=C32	CID analog			Serotonin transporter REF: http://europepmc.org/abstract/MED/8645336	336	2	90.411	1	9	20	0.0357013
MMV687703	COc1cccc(n1)c2nc3c(cccc3n2CC4CCCN4)N5CCCC5	Pathogen Box	TUBERCULOSIS		Mycobacterium Ketol-Acid Reductoisomerase (PMID 32198779)	337	1	100	1	5	7	0.00712673
MMV687700	Nc1ncnc2c1ncn2[C@@H]3O[C@H](COS(=O)(=O)NC(=O)c4ccccc4O)[C@@H](O)[C@H]3O	Pathogen Box	TUBERCULOSIS	dual adenosine	Mycobacterium salicyl-AMP (MbtA) (PMID 30582694)	338	42	100	4	36	36	0.000118362
BDBM50411456	Cc1ccc(C(=O)NS(=O)(=O)OC[C@H]2O[C@H]([C@H](O)[C@@H]2O)n2cnc3c(N)ncnc23)c(O)c1	BindingDB			MbtA, Mycobacterium Salicyl-AMP ligase / salicyl-S-ArCP synthetase (Ki: 14nM)	338	42	98.6577	4	36	36	0.000118362
BDBM50411451	Nc1ccc(C(=O)NS(=O)(=O)OC[C@H]2O[C@H]([C@H](O)[C@@H]2O)n2cnc3c(N)ncnc23)c(O)c1	BindingDB			MbtA, Mycobacterium Salicyl-AMP ligase / salicyl-S-ArCP synthetase (Ki: 40nM)	338	42	97.9275	4	36	36	0.000118362
BDBM50411473	Nc1ncnc2n(cnc12)[C@@H]1O[C@H](COS(=O)(=O)NC(=O)c2ccc(Cl)cc2O)[C@@H](O)[C@H]1O	BindingDB			MbtA, Mycobacterium Salicyl-AMP ligase / salicyl-S-ArCP synthetase (Ki: 12nM)	338	42	97.855	4	36	36	0.000118362
BDBM50411468	Nc1ncnc2n(cnc12)[C@@H]1O[C@H](COS(=O)(=O)NC(=O)c2cc(Cl)ccc2O)[C@@H](O)[C@H]1O	BindingDB			MbtA, Mycobacterium Salicyl-AMP ligase / salicyl-S-ArCP synthetase (Ki: 20nM)	338	42	97.855	4	36	36	0.000118362
BDBM50411474	Nc1ncnc2n(cnc12)[C@@H]1O[C@H](COS(=O)(=O)NC(=O)c2ccc(F)cc2O)[C@@H](O)[C@H]1O	BindingDB			MbtA, Mycobacterium Salicyl-AMP ligase / salicyl-S-ArCP synthetase (Ki: 12nM)	338	42	97.6384	4	36	36	0.000118362
BDBM50411448	Nc1ncnc2n(cnc12)[C@@H]1O[C@H](COS(=O)(=O)NC(=O)c2ccc(Br)cc2O)[C@@H](O)[C@H]1O	BindingDB			MbtA, Mycobacterium Salicyl-AMP ligase / salicyl-S-ArCP synthetase (Ki: 21nM)	338	42	97.6384	4	36	36	0.000118362
BDBM50411470	Nc1ncnc2n(cnc12)[C@@H]1O[C@H](COS(=O)(=O)NC(=O)c2cccc(O)c2O)[C@@H](O)[C@H]1O	BindingDB			MbtA, Mycobacterium Salicyl-AMP ligase / salicyl-S-ArCP synthetase (Ki: 137nM)	338	42	97.4945	4	36	36	0.000118362
BDBM50412375	CNc1ncnc2n(cnc12)[C@@H]1O[C@H](COS(=O)(=O)[N-]C(=O)c2ccccc2O)[C@@H](O)[C@H]1O	BindingDB			MbtA, Mycobacterium Salicyl-AMP ligase / salicyl-S-ArCP synthetase (Ki: 1.60nM)	338	42	97.0653	4	36	36	0.000118362
BDBM50411467	Nc1ncnc2n(cnc12)[C@@H]1O[C@H](COS(=O)(=O)NC(=O)c2cccc(Cl)c2O)[C@@H](O)[C@H]1O	BindingDB			MbtA, Mycobacterium Salicyl-AMP ligase / salicyl-S-ArCP synthetase (Ki: 61nM)	338	42	96.8521	4	36	36	0.000118362
BDBM50411446	Nc1ncnc2n(cnc12)[C@@H]1O[C@H](COS(=O)(=O)NC(=O)c2ccc(cc2O)C(F)(F)F)[C@@H](O)[C@H]1O	BindingDB			MbtA, Mycobacterium Salicyl-AMP ligase / salicyl-S-ArCP synthetase (Ki: 4.38E+3nM)	338	42	96.4989	4	36	36	0.000118362
BDBM50412376	CN(C)c1ncnc2n(cnc12)C1OC(COS(=O)(=O)NC(=O)c2ccccc2O)C(O)C1O	BindingDB			MbtA, Mycobacterium Salicyl-AMP ligase / salicyl-S-ArCP synthetase (Ki: 380nM)	338	42	96.1483	4	36	36	0.000118362
BDBM50413192	Nc1ncnc2n(cnc12)C1OC(COS(=O)(=O)NC(=O)c2ccccc2O)CC1O	BindingDB			MbtA, Mycobacterium Salicyl-AMP ligase / salicyl-S-ArCP synthetase (Ki: 3.20nM)	338	42	95.8428	4	36	36	0.000118362
BDBM50413187	Nc1ncnc2n(cnc12)C1OC(COS(=O)(=O)NCc2ccccc2O)C(O)C1O	BindingDB			MbtA, Mycobacterium Salicyl-AMP ligase / salicyl-S-ArCP synthetase (Ki: 410nM)	338	42	95.7672	4	36	36	0.000118362
BDBM50411458	Nc1ncnc2n(cnc12)[C@@H]1O[C@H](COS(=O)(=O)NC(=O)c2ccccc2)[C@@H](O)[C@H]1O	BindingDB			MbtA, Mycobacterium Salicyl-AMP ligase / salicyl-S-ArCP synthetase (Ki: 92nM)	338	42	95.7672	4	36	36	0.000118362
BDBM205462	Nc1ncnc2n(cnc12)[C@@H]1O[C@H](COS(=O)(=O)[N-]C(=O)c2ccccc2)[C@@H](O)[C@H]1O	BindingDB			Pseudomonas Anthranilate--CoA ligase (Ki: 420nM)	338	42	95.7672	2	2	2	8.37595e-08
BDBM50412380	CCNc1ncnc2n(cnc12)[C@@H]1O[C@H](COS(=O)(=O)[N-]C(=O)c2ccccc2O)[C@@H](O)[C@H]1O	BindingDB			MbtA, Mycobacterium Salicyl-AMP ligase / salicyl-S-ArCP synthetase (Ki: 4.40nM)	338	42	95.6616	4	36	36	0.000118362
BDBM50412364	Nc1nc(I)nc2n(cnc12)C1OC(COS(=O)(=O)NC(=O)c2ccccc2O)C(O)C1O	BindingDB			MbtA, Mycobacterium Salicyl-AMP ligase / salicyl-S-ArCP synthetase (Ki: 3.03nM)	338	42	95.5235	4	36	36	0.000118362
BDBM50412374	CCCNc1ncnc2n(cnc12)C1OC(COS(=O)(=O)NC(=O)c2ccccc2O)C(O)C1O	BindingDB			MbtA, Mycobacterium Salicyl-AMP ligase / salicyl-S-ArCP synthetase (Ki: 3.5nM)	338	42	94.9749	4	36	36	0.000118362
BDBM50411457	Nc1ncnc2n(cnc12)[C@@H]1O[C@H](COS(=O)(=O)NC(=O)c2c(O)cccc2F)[C@@H](O)[C@H]1O	BindingDB			MbtA, Mycobacterium Salicyl-AMP ligase / salicyl-S-ArCP synthetase (Ki: 7.30nM)	338	42	94.6352	4	36	36	0.000118362
BDBM50412373	CC(C)Nc1ncnc2n(cnc12)[C@@H]1O[C@H](COS(=O)(=O)[N-]C(=O)c2ccccc2O)[C@@H](O)[C@H]1O	BindingDB			MbtA, Mycobacterium Salicyl-AMP ligase / salicyl-S-ArCP synthetase (Ki: 7nM)	338	42	94.5675	4	36	36	0.000118362
BDBM50412368	O[C@@H]1[C@@H](COS(=O)(=O)[N-]C(=O)c2ccccc2O)O[C@H]([C@@H]1O)n1cnc2c(NCc3ccccc3)ncnc12	BindingDB			MbtA, Mycobacterium Salicyl-AMP ligase / salicyl-S-ArCP synthetase (Ki: 8.26E+3nM)	338	42	94.5	4	36	36	0.000118362
BDBM50412372	CC(C)CNc1ncnc2n(cnc12)[C@@H]1O[C@H](COS(=O)(=O)[N-]C(=O)c2ccccc2O)[C@@H](O)[C@H]1O	BindingDB			MbtA, Mycobacterium Salicyl-AMP ligase / salicyl-S-ArCP synthetase (Ki: 1.14E+3nM)	338	42	94.4325	4	36	36	0.000118362
BDBM50412371	OC1C(COS(=O)(=O)NC(=O)c2ccccc2O)OC(C1O)n1cnc2c(NC3CC3)ncnc12	BindingDB			MbtA, Mycobacterium Salicyl-AMP ligase / salicyl-S-ArCP synthetase (Ki: 1.85nM)	338	42	93.5644	4	36	36	0.000118362
BDBM50413191	Nc1ncnc2n(cnc12)C1CC(O)C(COS(=O)(=O)NC(=O)c2ccccc2O)O1	BindingDB			MbtA, Mycobacterium Salicyl-AMP ligase / salicyl-S-ArCP synthetase (Ki: 3.5nM)	338	42	93.4996	4	36	36	0.000118362
BDBM50412370	O[C@@H]1[C@@H](COS(=O)(=O)[N-]C(=O)c2ccccc2O)O[C@H]([C@@H]1O)n1cnc2c(NC3CCC3)ncnc12	BindingDB			MbtA, Mycobacterium Salicyl-AMP ligase / salicyl-S-ArCP synthetase (Ki: 124nM)	338	42	93.3004	4	36	36	0.000118362
BDBM50412840	Nc1nc(N=[N+]=[N-])nc2n(cnc12)C1OC(COS(=O)(=O)NC(=O)c2ccccc2O)C(O)C1O	BindingDB			MbtA, Mycobacterium Salicyl-AMP ligase / salicyl-S-ArCP synthetase (Ki: 5.10nM)	338	42	93.1034	4	36	36	0.000118362
BDBM50411471	Nc1ccccc1C(=O)NS(=O)(=O)OC[C@H]1O[C@H]([C@H](O)[C@@H]1O)n1cnc2c(N)ncnc12	BindingDB			MbtA, Mycobacterium Salicyl-AMP ligase / salicyl-S-ArCP synthetase (Ki: 770nM)	338	42	92.9145	4	36	36	0.000118362
BDBM205458	Nc1ccccc1C(=O)[N-]S(=O)(=O)OC[C@H]1O[C@H]([C@H](O)[C@@H]1O)n1cnc2c(N)ncnc12	BindingDB			Pseudomonas Anthranilate--CoA ligase (Ki: 205nM)	338	42	92.9145	2	2	2	8.37595e-08
BDBM50411454	Nc1ncnc2n(cnc12)[C@@H]1O[C@H](COS(=O)(=O)NC(=O)c2ccccc2Cl)[C@@H](O)[C@H]1O	BindingDB			MbtA, Mycobacterium Salicyl-AMP ligase / salicyl-S-ArCP synthetase (Ki: 1.81E+4nM)	338	42	92.899	4	36	36	0.000118362
BDBM50412369	O[C@@H]1[C@@H](COS(=O)(=O)[N-]C(=O)c2ccccc2O)O[C@H]([C@@H]1O)n1cnc2c(NC3CCCC3)ncnc12	BindingDB			MbtA, Mycobacterium Salicyl-AMP ligase / salicyl-S-ArCP synthetase (Ki: 9.41E+3nM)	338	42	92.712	4	36	36	0.000118362
BDBM50412365	Nc1nc2c(N)ncnc2n1C1OC(COS(=O)(=O)NC(=O)c2ccccc2O)C(O)C1O	BindingDB			MbtA, Mycobacterium Salicyl-AMP ligase / salicyl-S-ArCP synthetase (Ki: 1.83E+5nM)	338	42	92.5822	4	36	36	0.000118362
BDBM50411466	Nc1ncnc2n(cnc12)[C@@H]1O[C@H](COS(=O)(=O)NC(=O)c2ccccc2F)[C@@H](O)[C@H]1O	BindingDB			MbtA, Mycobacterium Salicyl-AMP ligase / salicyl-S-ArCP synthetase (Ki: 38nM)	338	42	92.2295	4	36	36	0.000118362
BDBM50412363	Nc1nc(Nc2ccccc2)nc2n(cnc12)C1OC(COS(=O)(=O)NC(=O)c2ccccc2O)C(O)C1O	BindingDB			MbtA, Mycobacterium Salicyl-AMP ligase / salicyl-S-ArCP synthetase (Ki: 0.940nM)	338	42	91.9388	4	36	36	0.000118362
BDBM50412367	Nc1ncnc2n(C3OC(COS(=O)(=O)NC(=O)c4ccccc4O)C(O)C3O)c(Br)nc12	BindingDB			MbtA, Mycobacterium Salicyl-AMP ligase / salicyl-S-ArCP synthetase (Ki: 2.05E+3nM)	338	42	91.4305	4	36	36	0.000118362
BDBM50244934	Nc1nc(nc2n(cnc12)[C@@H]1O[C@H](COS(=O)(=O)[N-]C(=O)c2ccccc2O)[C@@H](O)[C@H]1O)-c1ccccc1	BindingDB			MbtA, Mycobacterium Salicyl-AMP ligase / salicyl-S-ArCP synthetase (Kd: 0.000260nM)	338	42	91.4305	4	36	36	0.000118362
BDBM50412382	Nc1nc(nc2n(cnc12)C1OC(COS(=O)(=O)NC(=O)c2ccccc2O)C(O)C1O)C#Cc1ccccc1	BindingDB			MbtA, Mycobacterium Salicyl-AMP ligase / salicyl-S-ArCP synthetase (Ki: 0.400nM)	338	42	91.2414	4	36	36	0.000118362
BDBM50412360	Nc1nc(nc2n(cnc12)[C@@H]1O[C@H](COS(=O)(=O)[N-]C(=O)c2ccccc2O)[C@@H](O)[C@H]1O)-c1ccc(cc1)-c1ccccc1	BindingDB			MbtA, Mycobacterium Salicyl-AMP ligase / salicyl-S-ArCP synthetase (Ki: 0.990nM)	338	42	90.0613	4	36	36	0.000118362
AHJRSKVOELIMOX-RVXWVPLUSA-N	CCCCC#Cc1nc(N)c2ncn([C@@H]3O[C@H](CO)[C@@H](O)[C@H]3O)c2n1	Canham et al. (2020)	Mammalian target		ADORA2, Human Adenosine A2A Agonists; ADORA3, Human Adenosine A3 receptor agonists	338	42	86.3994	4	7	42	1.61216e-07
KOCIMZNSNPOGOP-WYNAFHSXSA-N	CCCCC#Cc1nc(NC)c2ncn([C@@H]3O[C@H](CO)C(O)[C@@H]3O)c2n1	Canham et al. (2020)	Mammalian target		ADORA3, Human Adenosine A3 receptor agonist	338	42	85.6924	4	7	42	1.61216e-07
KOCIMZNSNPOGOP-IWCJZZDYSA-N	CCCCC#Cc1nc(NC)c2ncn([C@@H]3O[C@H](CO)[C@@H](O)[C@H]3O)c2n1	Canham et al. (2020)	Mammalian target		ADORA3, Human Adenosine A3 receptor agonist	338	42	85.6924	4	7	42	1.61216e-07
OIRDTQYFTABQOQ-KQYNXXCUSA-N	Nc1ncnc2c1ncn2[C@@H]1O[C@H](CO)[C@@H](O)[C@H]1O	Canham et al. (2020)	Mammalian target		ADORA, Human Adenosine Receptor Agonists	338	42	80.0453	4	7	42	1.61216e-07
MMV687254	CCCCc1ccc(nc1)C(=O)Nc2nccc3ccccc23	Pathogen Box	TUBERCULOSIS			339	1	100	0	209		1
MMV687248	Nc1nc2ccc(cc2[nH]1)c3cncc(Oc4ccc(F)cc4)c3	Pathogen Box	TUBERCULOSIS			340	1	100	0	209		1
MMV687243	NC(=O)c1cc(Br)ccc1OCCOc2ccccc2	Pathogen Box	TUBERCULOSIS		PfIVT, Plasmodium translation (PMID 35647647)	341	1	100	1	7	9	0.0127652
MMV676597	CCCn1nnc(NC(=O)COc2ccc(cc2)C3CCCCC3)n1	Pathogen Box	TUBERCULOSIS		PfNCR1, Plasmodium Niemann-Pick type C1-related (PMID 30638365)	342	1	100	1	1	1	0.000204625
MMV676588	Nc1c2CCCCc2nc3sc4CCCCc4c13	Pathogen Box	TUBERCULOSIS	unclear - likely Glucose(Pf evidence)		343	5	100	1	20	21	0.0794874
BDBM76460	Nc1c2CCCCc2nc2sc3CCCCCc3c12	BindingDB			Human Sentrin-specific protease 8 (IC50: 3.28E+4nM, PDB 1XT9,2BKQ,2BKR); Human Caspase-3 (IC50: 1.84E+4nM, PDB 1CP3,1GFW,1I3O,1NME,1NMQ,1NMS,1PAU,1QX3,1RE1,1RHJ,1RHK,1RHM,1RHQ,1RHR,1RHU,2C1E,2C2K,2C2M,2C2O,2CDR,2CJX,2CJY,2CNK,2CNL,2CNN,2CNO,2DKO,2H5I,2H5J,2H65,2J30,2J31,2J32,2J33,2XYG,2XYH,2XYP,2XZD,2XZT,2Y0B,3DEH,3DEI,3DEJ,3DEK,3EDQ,3GJQ,3GJR,3GJS,3GJT,3H0E,3ITN,3KJF,3PCX,3PD0,3PD1,4DCJ,4DCO,4DC…	343	5	98.56	1	20	21	0.0794874
BDBM114988	Nc1c2CCCCCc2nc2sc3CCCCc3c12	BindingDB			Human Oxysterols receptor LXR-beta (EC50: 6.76E+4nM, PDB 1P8D,1PQ6,1PQ9,1PQC,1UPV,1UPW,3KFC,3L0E,4DK7,4DK8,4NQA,4RAK,5HJP,5I4V,5JY3,5KYA,5KYJ,6JIO,6K9G,6K9H,6K9M,6S4N,6S4T,6S4U,6S5K)	343	5	98.3254	1	20	21	0.0794874
BDBM42559	Nc1c2CCCCCCc2nc2sc3CCCCc3c12	BindingDB			Human Neuropeptide Y receptor type 1 (IC50: 2.67E+4nM, PDB 5ZBH,5ZBQ,7VGX,7X9A)	343	5	98.0907	1	20	21	0.0794874
BDBM60240	CC1CCc2c(C1)nc1sc3CCCCc3c1c2N	BindingDB			Human Kappa-type opioid receptor (IC50: 2.20E+3nM, PDB 4DJH,6B73,6VI4,7Y1F,7YIT,8DZP,8DZQ,8DZR,8DZS,8F7W,8FEG); Plasmodium Glucose-6-phosphate dehydrogenase-6-phosphogluconolactonase (IC50: 1.49E+4nM)	343	5	97.5571	1	20	21	0.0794874
MMV676584	Fc1ccc2c(Cl)c(sc2c1)C(=O)NC3=NCCS3	Pathogen Box	TUBERCULOSIS	p65 ortholog		344	2	100	1	20	21	0.0794874
BDBM49534	Clc1c(sc2ccccc12)C(=O)NC1=NCCS1	BindingDB			Human Transcription factor p65 (EC50: 5.76E+3nM, PDB 1IKN,1K3Z,1LE5,1LE9,1LEI,1MY5,1MY7,1NFI,1OY3,1RAM,1VKX,2I9T,2O61,2RAM,3GUT,5U01,6GGR)	344	2	92.4972	1	20	21	0.0794874
MMV676558	CC1=NN(C(=O)C1Cc2cccc3ccccc23)c4nc5ccccc5s4	Pathogen Box	TUBERCULOSIS			345	1	100	0	209		1
MMV676554	COc1ccc(Nc2ccccc2NC(=O)c3ccc(O)nc3)cc1	Pathogen Box	TUBERCULOSIS			346	1	100	0	209		1
MMV393995	Cc1cc(O)nc(n1)n2nc(C)cc2C	Pathogen Box	TUBERCULOSIS	mycobacterium DMT1	DMT1/SLC11A2, Human divalent metal transporter (PMID 26047847)	347	2	100	2	2	2	8.37595e-08
XIFVEJXUSTTZKD-UHFFFAOYSA-N	Cc1cc(O)nc(-n2nc(C)cc2C)n1	Canham et al. (2020)	Mammalian target		DMT1, Human Divalent Metal Transporter 1	347	2	100	2	2	2	8.37595e-08
MMV676526	COc1ccc(cc1)c2cc(NC(=O)c3ccc(F)cc3Cl)ccc2OC	Pathogen Box	TUBERCULOSIS		Mtb MenG, Mycobacterium demethylmenaquinone Methyltransferase (PMID 28196957)	348	1	100	1	1	1	0.000204625
MMV102872	FC(F)(F)c1cccc(c1)C(=O)Nc2oc(nn2)c3ccc(Cl)cc3	Pathogen Box	TUBERCULOSIS	Adenylate cyclase related		349	2	100	1	20	21	0.0794874
BDBM50521095	FC(F)(F)c1cccc(c1)C(=O)Nc1nnc(o1)-c1ccccc1	BindingDB			Human Adenylate cyclase type 1 (IC50: 1.30E+4nM)	349	2	94.6939	1	20	21	0.0794874
MMV676476	CC1=C(CCC(=O)O)C(=O)Oc2c(C)c(OCc3cc(C)cc(C)c3)ccc12	Pathogen Box	TUBERCULOSIS	Tyrosine-protein phosphatase		350	11	100	9	11	11	6.94948e-25
BDBM50400442	Cc1c(OCc2ccccc2)ccc2c(C)c(CCC(O)=O)c(=O)oc12	BindingDB			Bacillus Replicative DNA helicase (IC50: 8.50E+4nM)	350	11	98.2086	9	11	11	6.94948e-25
BDBM50400440	Cc1c(OCc2ccc3ccccc3c2)ccc2c(C)c(CCC(O)=O)c(=O)oc12	BindingDB			Bacillus Replicative DNA helicase (IC50: 9.00E+3nM)	350	11	96.9823	9	11	11	6.94948e-25
BDBM50295899	Cc1c(OCc2cccc3ccccc23)ccc2c(C)c(CCC(O)=O)c(=O)oc12	BindingDB			Staphylococcus Replicative DNA helicase (IC50: 6.50E+4nM)	350	11	96.1816	9	11	11	6.94948e-25
BDBM50400435	Cc1c(OCc2c3ccccc3cc3ccccc23)ccc2c(C)c(CCC(O)=O)c(=O)oc12	BindingDB			Bacillus Replicative DNA helicase (IC50: 7.20E+3nM)	350	11	95.7862	9	11	11	6.94948e-25
BDBM50400429	Cc1c(OCc2ccc(cc2)-c2ccccc2)ccc2c(C)c(CCC(O)=O)c(=O)oc12	BindingDB			Bacillus Replicative DNA helicase (IC50: 3.00E+3nM)	350	11	94.1473	9	11	11	6.94948e-25
BDBM59546	Cc1c(OCc2ccccc2Cl)ccc2c(C)c(CCC(O)=O)c(=O)oc12	BindingDB			Human Tyrosine-protein phosphatase non-receptor type 11 (IC50: 1.55E+3nM, PDB 2SHP,3B7O,3MOW,3O5X,3TKZ,3TL0,3ZM0,3ZM1,3ZM2,3ZM3,4DGP,4DGX,4GWF,4H1O,4H34,4JE4,4JEG,4NWF,4NWG,4OHD,4OHE,4OHH,4OHI,4OHL,4PVG,4QSY,4RDD,5BK8,5DF6,5EHP,5EHR,5I6V,5IBM,5IBS,5X7B,5X94,5XZR,6ATD,6BMR,6BMU,6BMV,6BMW,6BMX,6BMY,6BN5,6CMP,6CMQ,6CMR,6CMS,6CRF,6CRG,6IHZ,6MD7,6MD9,6MDA,6MDB,6MDC,6MDD,6R5G,6ROY,6ROZ,6WU8,7EMN,7JVM,7…	350	11	93.5872	9	11	11	6.94948e-25
BDBM50400431	Cc1c(OCc2cccc(c2)-c2ccccc2)ccc2c(C)c(CCC(O)=O)c(=O)oc12	BindingDB			Bacillus Replicative DNA helicase (IC50: 7.50E+3nM)	350	11	92.0118	9	11	11	6.94948e-25
BDBM50400427	Cc1c(OCc2ccc(cc2)-c2ccc(Cl)cc2)ccc2c(C)c(CCC(O)=O)c(=O)oc12	BindingDB			Bacillus Replicative DNA helicase (IC50: 1.50E+3nM)	350	11	91.8468	9	11	11	6.94948e-25
BDBM50400426	Cc1c(OCc2ccc(cc2)-c2ccc(F)cc2)ccc2c(C)c(CCC(O)=O)c(=O)oc12	BindingDB			Bacillus Replicative DNA helicase (IC50: 5.10E+3nM)	350	11	91.4706	9	11	11	6.94948e-25
BDBM50400425	Cc1c(OCc2ccc(cc2)-c2ccc(cc2)C(F)(F)F)ccc2c(C)c(CCC(O)=O)c(=O)oc12	BindingDB			Bacillus Replicative DNA helicase (IC50: 6.10E+3nM)	350	11	91.2109	9	11	11	6.94948e-25
MMV676472	COc1cccc(OC)c1C(=O)Nc2ccc(Cl)c(c2)c3nc4ccccc4s3	Pathogen Box	TUBERCULOSIS			351	1	100	0	209		1
MMV200748	COc1ccc(cc1)C2(CCCC2)C(=O)Nc3ccc(Br)cc3	Pathogen Box	TUBERCULOSIS			352	1	100	0	209		1
MMV676470	CCOc1ccc(OCC(=O)Nc2cc(C)cc(C)c2)cc1	Pathogen Box	TUBERCULOSIS			353	1	100	0	209		1
MMV146306	CCC(C)NC(=O)c1ccc(NC(=O)C2(CCCC2)c3ccccc3)cc1	Pathogen Box	TUBERCULOSIS			354	1	100	0	209		1
MMV676461	CCOC(=O)c1cc(on1)c2csc(Nc3c(C)cc(C)cc3C)n2	Pathogen Box	TUBERCULOSIS			355	1	100	0	209		1
MMV676444	O=C(NC1CCCCC1)N2CCN(Cc3ccc4OCOc4c3)CC2	Pathogen Box	TUBERCULOSIS			356	1	100	0	209		1
MMV676439	Cc1ccc2nc(Cl)c(CNCc3cccs3)cc2c1	Pathogen Box	TUBERCULOSIS		Mycobacterium Rv0053 (ribosome) (PMID 24098102)	357	1	100	1	13	58	0.134
MMV676431	Cc1ccc(NC(=O)CC2COc3ccccc3O2)cc1Cl	Pathogen Box	TUBERCULOSIS			358	1	100	0	209		1
MMV676412	Clc1ccc(cc1)S(=O)(=O)c2oc(nc2C#N)c3ccccc3	Pathogen Box	TUBERCULOSIS			359	1	100	0	209		1
MMV676389	O=C(N1CCN(Cc2ccc3OCOc3c2)CC1)c4[nH]nc5CCCCc45	Pathogen Box	TUBERCULOSIS			360	1	100	0	209		1
MMV676384	Fc1ccccc1c2oc(NCCc3ccccc3)c(n2)C#N	Pathogen Box	TUBERCULOSIS			361	1	100	0	209		1
MMV676379	COc1cccc(OCC(=O)c2ccc(Br)cc2)c1	Pathogen Box	TUBERCULOSIS		Trypanosoma aryloxy thiosemicarbazoles (PMID 26231082)	362	1	100	1	1	1	0.000204625
MMV676377	Brc1c(nc2ncccn12)c3ccc4OCOc4c3	Pathogen Box	TUBERCULOSIS			363	1	100	0	209		1
MMV676383	CCC(Sc1oc2ccccc2n1)C(=O)Nc3nccs3	Pathogen Box	TUBERCULOSIS			364	1	100	0	209		1
MMV688554	CNc1snc(C)c1C(=O)NCCOc2ccc(OC)cc2	Pathogen Box	TUBERCULOSIS			365	1	100	0	209		1
MMV021660	Cc1cc(NCCc2ccccc2)nc(NC(=N)Nc3ccc(Cl)cc3)n1	Pathogen Box	TUBERCULOSIS			366	1	100	0	209		1
MMV687730	CCCCOC(=O)Nc1cc2nc([nH]c2cc1N3CCCC3)C4CCCCC4	Pathogen Box	TUBERCULOSIS	Mycobacterium FtsZ	PfIVT, Plasmodium translation (PMID 35647647)	367	2	100	1	3	2	0.00122724
BDBM50335239	CCCCOC(=O)Nc1cc2nc([nH]c2cc1N(CC)CC)C1CCCCC1	BindingDB			Mycobacterium Cell division protein FtsZ (IC50: 7.69E+3nM, PDB 1RLU,1RQ2,1RQ7,2Q1X,2Q1Y,4KWE,5V68,5ZUE,6Y1U,6Y1V,6YM1,6YM9)	367	2	95.3923	1	3	2	0.00122724
MMV687699	FC(F)(F)c1nc2ccccn2c1C(=O)NCc3cc(Cl)cc(Cl)c3	Pathogen Box	TUBERCULOSIS			368	1	100	0	209		1
MMV687188	COc1ccc2nc(C)cc(OCC(=O)Nc3ccccc3OC)c2c1	Pathogen Box	TUBERCULOSIS			369	1	100	0	209		1
MMV687170	COc1ccc(Cn2cnc3c(nc(Cl)nc23)c4occc4)cc1	Pathogen Box	TUBERCULOSIS			370	1	100	0	209		1
MMV687138	NC(=O)c1cc(ccc1OCCOc2ccccc2)c3ccsc3	Pathogen Box	TUBERCULOSIS		Likely mycobacterium potentially Rv0014c (serine/threonine-protein kinase) (PMID 24098102)	371	1	100	1	67	526	0.00377224
MMV676555	Cc1nnc(NCc2cccc(Cl)c2)c3ccccc13	Pathogen Box	TUBERCULOSIS			372	1	100	0	209		1
MMV063404	Cc1nn(Cc2ccccc2)c(Cl)c1C(=O)NC3CCCCCC3	Pathogen Box	TUBERCULOSIS		PyrG, Mycobacterium moderate inhibition (PMID 28475832)	373	1	100	1	1	1	0.000204625
MMV676520	O=C(N1CCN(Cc2ccc3OCOc3c2)CC1)c4oc5ccccc5c4	Pathogen Box	TUBERCULOSIS			374	1	100	0	209		1
MMV676509	Cc1ccc2oc(nc2c1)c3cc(NC(=O)Cc4ccccc4)ccc3Cl	Pathogen Box	TUBERCULOSIS	1-acyl-sn-glycerol-3-phosphate acyltransferase beta related		375	4	100	3	20	21	7.3239e-05
BDBM50141305	CC(=O)Nc1ccc(Cl)c(c1)-c1nc2cc(C)ccc2o1	BindingDB			Human 1-acyl-sn-glycerol-3-phosphate acyltransferase beta (IC50: 2.50E+3nM)	375	4	92.6439	3	20	21	7.3239e-05
BDBM50141260	CCC(=O)Nc1ccc(Cl)c(c1)-c1nc2cc(C)ccc2o1	BindingDB			Human 1-acyl-sn-glycerol-3-phosphate acyltransferase beta (IC50: 1.50E+3nM)	375	4	91.0901	3	20	21	7.3239e-05
BDBM50141303	CCCC(=O)Nc1ccc(Cl)c(c1)-c1nc2cc(C)ccc2o1	BindingDB			Human 1-acyl-sn-glycerol-3-phosphate acyltransferase beta (IC50: 2.50E+3nM)	375	4	90.2388	3	20	21	7.3239e-05
MMV676501	Clc1ccc(s1)C(=O)Nc2oc(nn2)c3ccc(Cl)s3	Pathogen Box	TUBERCULOSIS			376	1	100	0	209		1
MMV676474	COc1ccccc1OCCCCn2c(nc3ccccc23)C4CC4	Pathogen Box	TUBERCULOSIS			377	1	100	0	209		1
MMV047015	COc1cc(nc2ccc(C)c(N)c12)C(F)(F)F	Pathogen Box	TUBERCULOSIS		MtbDHFR, Mycobacterium dihydrofolate reductase (PMID 25799414)	378	1	100	1	4	30	0.0241202
MMV012074	Cc1nc2ccccn2c1C(=O)NCc3ccc(Cl)cc3	Pathogen Box	TUBERCULOSIS		MtbCYTb, Mycobacterium cytochrome bc1 (PMID 26158909)	379	2	100	1	18	119	0.289058
BDBM50497750	Cc1nc2ccccn2c1C(=O)NCc1ccccc1	BindingDB			Mycobacterium Pantothenate synthetase (IC50: 2.74E+3nM, PBD 1MOP,1N2B,1N2E,1N2G,1N2H,1N2I,1N2J,1N2O,2A7X,2A84,2A86,2A88,3COV,3COW,3COY,3COZ,3IMC,3IME,3IMG,3IOB,3IOC,3IOD,3IOE,3ISJ,3IUB,3IUE,3IVC,3IVG,3IVX,3LE8,4DDH,4DDK,4DDM,4DE5,4EF6,4EFK,4FZJ,4G5F,4G5Y,4MQ6,4MUE,4MUF,4MUG,4MUH,4MUI,4MUJ,4MUK,4MUL,4MUN)	379	2	96.3464	1	1	1	0.000204625
MMV676445	CCCn1c(CNc2ccccc2O)nc3ccccc13	Pathogen Box	TUBERCULOSIS			380	1	100	0	209		1
MMV611037	CCC(Sc1oc2ccccc2n1)C(=O)Nc3nnc(C)s3	Pathogen Box	TUBERCULOSIS			381	1	100	0	209		1
MMV461553	COC(=O)c1c2CCCCCc2sc1NC(=O)c3c(F)c(F)c(F)c(F)c3F	Pathogen Box	TUBERCULOSIS		Pks13, Mycobacterium mycolic acid biosynthesis (PMID 23770708)	382	1	100	1	1	1	0.000204625
MMV053220	NC(=O)COc1ccc(cc1)c2ccc(cc2)C#N	Pathogen Box	TUBERCULOSIS			383	1	100	0	209		1
MMV676386	Cc1cccc(Cn2ccc(NC(=O)c3ccc4OCOc4c3)n2)c1	Pathogen Box	TUBERCULOSIS			384	1	100	0	209		1
MMV688122	Cc1cccc(n1)c2nc(Nc3ccncn3)c4sccc4n2	Pathogen Box	TUBERCULOSIS	TGF-beta receptor related		385	2	100	1	20	21	0.0794874
BDBM50293526	Cc1cccc(n1)-c1nc(Nc2ccncc2)c2sccc2n1	BindingDB			Human TGF-beta receptor type-1 (IC50: 60nM, PDB 1IAS,1PY5,1RW8,1VJY,2L5S,2PJY,2WOT,2WOU,2X7O,3FAA,3GXL,3HMM,3KCF,3KFD,3TZM,4X0M,4X2F,4X2G,4X2J,4X2K,4X2N,5E8S,5E8T,5E8U,5E8W,5E8X,5E8Z,5E90,5FRI,5QIK,5QIL,5QIM,5QTZ,5QU0,5USQ,6B8Y,6MAC)	385	2	91.3347	1	20	21	0.0794874
MMV687696	CCc1nc2ccc(Cl)cn2c1C(=O)NCc3ccc(cc3)N4CCC(CC4)c5ccc(OC(F)(F)F)cc5	Pathogen Box	TUBERCULOSIS		MtbCYTb, Mycobacterium cytochrome bc1 complex (PMID 23913123)	386	2	100	2	18	119	0.0610111
BDBM50022085	CCc1nc2cc(Cl)ccn2c1C(=O)NCc1ccc(cc1)N1CCC(CC1)c1ccc(OC(F)(F)F)cc1	BindingDB			Human Cytochrome P450 2D6 (IC50: 140nM, PDB 1OG2,1OG5,1R9O,4GQS,4NZ2,5A5I,5A5J,5K7K,5W0C,5X23,5X24,5XXI,6VLT,7RL2)	386	2	93.63	2	18	119	0.0610111
MMV687239	CC(C)(C(=O)Nc1ccc(F)cc1)n2cc(cn2)c3ccccc3F	Pathogen Box	TUBERCULOSIS			387	1	100	0	209		1
MMV687180	CCc1ccc(cc1)[C@@H]2C[C@@H](n3ncc(C(=O)NCc4ccc(OC)cc4)c3N2)C(F)(F)F	Pathogen Box	TUBERCULOSIS	Calcium related		388	3	100	2	10	66	0.00727481
BDBM50339321	FC(F)(F)[C@H]1C[C@H](Nc2c(cnn12)C(=O)NCc1ccc(cc1)C(F)(F)F)c1ccccc1	BindingDB			Human Extracellular calcium-sensing receptor (IC50: 2.90E+3nM, PDB 5FBH,5FBK,5K5S,5K5T,7DD5,7DD6,7DD7,7DTT,7DTU,7DTV,7DTW,7E6T,7E6U,7M3E,7M3F,7M3G,7M3J,7SIL,7SIM,7SIN,8WPG,8WPU)	388	3	94.5742	2	10	66	0.00727481
BDBM50339322	FC(F)(F)[C@H]1C[C@H](Nc2c(cnn12)C(=O)NC(c1ccccc1)c1ccccc1)c1ccccc1	BindingDB			Human Extracellular calcium-sensing receptor (IC50: 380nM, PDB 5FBH,5FBK,5K5S,5K5T,7DD5,7DD6,7DD7,7DTT,7DTU,7DTV,7DTW,7E6T,7E6U,7M3E,7M3F,7M3G,7M3J,7SIL,7SIM,7SIN,8WPG,8WPU)	388	3	93.2442	2	10	66	0.00727481
MMV687172	O=C(C1CCN(CC1)c2cc(ncn2)n3cccc3)N4CCc5ccccc5C4	Pathogen Box	TUBERCULOSIS			389	1	100	0	209		1
MMV687146	Cc1cc(C)c2cc([nH]c2c1)C(=O)NC3CCCCCCC3	Pathogen Box	TUBERCULOSIS		Mycobacterium proteasome (PMID 33074049)	390	1	100	1	4	29	0.0233306
MMV687145	CCCCS(=O)(=O)Nc1ccc2cnn(C)c2c1	Pathogen Box	TUBERCULOSIS		Mycobacterium ketoacyl-ACP synthase (KasA) (PMID 32196311)	391	1	100	1	5	7	0.00712673
MMV676603	CC1COC2(CCN(CC2)C3=NC(=O)c4cc(cc(c4S3)[N+](=O)[O-])C(F)(F)F)O1	Pathogen Box	TUBERCULOSIS		Mycobacterium decaprenyl-phosphoribose epimerase DprE1 (PMID 22926573)	392	1	100	1	1	1	0.000204625
MMV676589	O=C(CCC1CCCCC1)Nc2cccc(c2)c3oc(nn3)c4occc4	Pathogen Box	TUBERCULOSIS			393	1	100	0	209		1
MMV676571	COc1ccc(cc1OC)c2onc(n2)c3cccc(NC(=O)Cc4ccc(F)cc4)c3	Pathogen Box	TUBERCULOSIS		Likely Mycobacterium Inosine monophosphate dehydrogenase (IMPDH) (PMID 22479467)	394	1	100	1	6	13	0.0157656
MMV676539	O=C(NCCc1c[nH]c2ccccc12)C3=Cc4ccccc4OC3=O	Pathogen Box	TUBERCULOSIS		AChE, Acetylcholinesterase (PMID 27214510)	395	1	100	1	2	22	0.00896478
MMV069458	FC(F)(F)c1nnc2ccc(Cl)nn12	Pathogen Box	TUBERCULOSIS			396	1	100	0	209		1
MMV090930	CCOC(=O)NC(=O)c1ccsc1NC(=O)c2nc3ccccc3s2	Pathogen Box	TUBERCULOSIS		DprE1, Mycobacterium decaprenyl-phosphoribose epimerase (PMID 24818517)	397	1	100	1	2	2	0.000818331
MMV676478	O=C(C1CCN(CC1)c2nnc(s2)n3cccc3)N4CCC(Cc5ccccc5)CC4	Pathogen Box	TUBERCULOSIS		DprE1, Mycobacterium decaprenyl-phosphoribose epimerase (PMID 29851474)	398	1	100	1	2	2	0.000818331
MMV676468	NC(CC(=O)c1ccc(Cl)cc1Cl)C(Cl)(Cl)Cl	Pathogen Box	TUBERCULOSIS			399	1	100	0	209		1
MMV153413	CCOC(=O)c1c(C)c(sc1NC(=O)c2c(F)c(F)c(F)c(F)c2F)C(=O)N	Pathogen Box	TUBERCULOSIS		Pks13, Mycobacterium mycolic acid biosynthesis (PMID 23770708)	400	1	100	1	1	1	0.000204625
MMV676406	CC(C)n1ncc2c(cc(nc12)c3ccccc3)C(=O)NCC(N4CCOCC4)c5cccs5	Pathogen Box	TUBERCULOSIS			401	1	100	0	209		1
MMV676395	OC1=C(C(=O)Nc2cccnc2)C(=O)N3CCc4cccc1c34	Pathogen Box	TUBERCULOSIS			402	1	100	0	209		1
MMV202458	COc1ccc(OC(C)C(=O)Nc2ccc(Cl)cc2C)cc1	Pathogen Box	TUBERCULOSIS		IMPDH, Likely Mycobacterium Inosine monophosphate dehydrogenase (PMID 22479467)	403	1	100	1	6	13	0.0157656
MMV161996	CC(C)CNS(=O)(=O)c1ccc(CCC(=O)Nc2ccc(Cl)cc2C)cc1	Pathogen Box	TUBERCULOSIS			404	1	100	0	209		1
